# Supplementary material for: Phenotypic CRISPR screens identify NLRX1 as an essential activator of the human mitochondrial permeability transition
Source: Proc Natl Acad Sci U S A. 2026 Feb 25;123(9):e2535298123. doi: 10.1073/pnas.2535298123 (PMC12956895; doi:10.1073/pnas.2535298123)
Supplement: Supplementary file 2 — Dataset S01 (XLSX) [file pnas.2535298123.sd01.xlsx]

## Sheet: Gene Summary
id	num	neg|score	neg|p-value	neg|fdr	neg|rank	neg|goodsgrna	neg|lfc	pos|score	pos|p-value	pos|fdr	pos|rank	pos|goodsgrna	pos|lfc
SMDT1	4	1	1	1	19113	0	3.8298	1.0106e-14	2.5901e-07	0.00099	1	4	3.8298
MCU	4	1	1	1	19109	0	3.2624	1.613e-10	2.5901e-07	0.00099	2	4	3.2624
FBXW7	4	1	1	1	19110	0	2.5638	2.1154e-09	2.5901e-07	0.00099	3	4	2.5638
DFFA	4	0.92752	0.92729	1	17649	0	2.4967	6.5655e-08	2.5901e-07	0.00099	4	3	2.4967
ANO6	4	0.99937	0.99938	1	19086	0	2.0967	6.9744e-08	2.5901e-07	0.00099	5	4	2.0967
NF2	4	1	1	1	19112	0	2.0228	6.1797e-07	1.8131e-06	0.00495	6	4	2.0228
EWSR1	4	0.99996	0.99996	1	19105	0	1.9001	6.42e-07	1.8131e-06	0.00495	7	4	1.9001
GLO1	4	0.95445	0.95434	1	18199	0	1.6989	1.2234e-06	3.8852e-06	0.009282	8	3	1.6989
REST	4	1	1	1	19111	0	1.9535	2.1518e-06	4.4032e-06	0.009351	9	4	1.9535
FAM193A	4	1	1	1	19108	0	1.2783	3.9577e-06	1.1138e-05	0.021287	10	4	1.2783
RPRD1B	4	0.62485	0.68415	1	12981	1	1.9292	5.0065e-06	1.58e-05	0.027453	11	3	1.9292
ESYT1	4	0.99999	0.99999	1	19107	0	1.5401	7.5802e-06	2.2534e-05	0.033892	12	4	1.5401
MICU1	4	0.98358	0.9836	1	18763	0	1.6804	7.802e-06	2.3052e-05	0.033892	13	4	1.6804
TRPM4	4	0.3307	0.47612	0.999518	9093	1	1.6712	1.0954e-05	3.3413e-05	0.045615	14	3	1.6712
WDR18	4	0.20244	0.3469	0.986497	6700	1	2.2828	1.2693e-05	4.5327e-05	0.057756	15	3	2.2828
PGAP2	4	0.97873	0.97877	1	18653	0	0.43878	2.5883e-05	9.0913e-05	0.108601	16	3	0.43878
BPTF	4	0.99997	0.99997	1	19106	0	1.2629	2.9766e-05	0.0001049	0.117938	17	4	1.2629
EEF2	4	0.96687	0.96682	1	18438	0	1.3049	3.5214e-05	0.00012562	0.133388	18	3	1.3049
PCBP1	4	0.24724	0.39204	0.989839	7555	2	0.10629	3.8278e-05	0.00014064	0.14148	19	2	0.10629
Non-Targeting-Control	999	0.37758	0.62235	1	9949	267	0.084329	4.1343e-05	0.00028051	0.210304	20	429	0.084329
PET117	4	0.3681	0.51407	1	9777	1	2.1015	5.2718e-05	0.00019245	0.183911	21	3	2.1015
SUPT16H	4	0.85892	0.85845	1	16309	0	0.80682	5.5977e-05	0.00020384	0.185526	22	2	0.80682
HIST1H2AI	4	0.38315	0.52941	1	10052	1	2.4822	6.1634e-05	0.00022664	0.196895	23	3	2.4822
DCUN1D3	4	0.99885	0.99883	1	19074	0	1.1847	6.3989e-05	0.00023751	0.197374	24	4	1.1847
GGPS1	4	0.85683	0.85634	1	16277	0	0.67683	7.536e-05	0.00028724	0.210304	25	2	0.67683
OSTF1	4	0.99992	0.99993	1	19104	0	0.9548	7.7134e-05	0.00029501	0.210304	26	4	0.9548
CLUH	4	0.28394	0.42894	0.994648	8222	2	-0.40759	7.7647e-05	0.00029709	0.210304	27	1	-0.40759
CFAP20	4	0.65071	0.6983	1	13261	1	2.1481	8.2649e-05	0.00031781	0.216938	28	3	2.1481
SNRPC	4	0.99464	0.99469	1	18986	0	2.185	9.1265e-05	0.0003463	0.228235	29	4	2.185
C7orf26	4	0.99989	0.99989	1	19103	0	1.2651	0.00010679	0.00041053	0.261551	30	4	1.2651
SLC40A1	4	0.42169	0.56857	1	10793	1	0.21561	0.00012941	0.00050067	0.303768	31	2	0.21561
SRSF10	4	0.99986	0.99986	1	19102	0	0.96206	0.00014341	0.00054988	0.303768	32	4	0.96206
RC3H2	4	0.009568	0.032204	0.873481	696	1	1.1883	0.00014424	0.00055351	0.303768	33	3	1.1883
RPL26	4	0.99876	0.99875	1	19072	0	1.9093	0.00014659	0.00056439	0.303768	34	4	1.9093
IVL	4	0.99985	0.99986	1	19101	0	0.9018	0.0001485	0.00057112	0.303768	35	4	0.9018
INTS12	4	0.99985	0.99986	1	19100	0	1.1268	0.0001492	0.00057216	0.303768	36	4	1.1268
COA7	4	0.99763	0.99763	1	19044	0	2.2409	0.00015572	0.00060168	0.307843	37	4	2.2409
EIF1AX	4	0.27027	0.41515	0.994201	7967	2	0.054832	0.00015928	0.00061205	0.307843	38	2	0.054832
GAS2L1	4	0.99982	0.99983	1	19099	0	1.2205	0.00017818	0.00067887	0.324922	39	4	1.2205
ROR2	4	0.84901	0.84843	1	16119	0	0.77197	0.00018117	0.00068871	0.324922	40	3	0.77197
CCDC47	4	0.86245	0.86204	1	16380	0	1.727	0.00018299	0.000697	0.324922	41	3	1.727
RBM18	4	0.99981	0.99981	1	19098	0	1.3518	0.00019282	0.00073119	0.330532	42	4	1.3518
FTH1	4	0.9998	0.99981	1	19097	0	1.7498	0.00019554	0.00074362	0.330532	43	4	1.7498
RBMY1J	4	0.99055	0.99058	1	18902	0	1.1348	0.00021879	0.00082184	0.355714	44	4	1.1348
ATPIF1	4	0.99609	0.99613	1	19011	0	1.2464	0.00023032	0.00086691	0.355714	45	4	1.2464
MYOD1	4	0.56367	0.65279	1	12405	1	1.0511	0.00023293	0.00087468	0.355714	46	3	1.0511
POLE4	4	0.99976	0.99976	1	19096	0	0.98162	0.00023849	0.00089281	0.355714	47	4	0.98162
RPS17	4	0.28258	0.42758	0.994648	8201	2	0.73322	0.00024757	0.00091872	0.358355	48	2	0.73322
TTC7B	4	0.8436	0.84292	1	16023	0	1.1516	0.00025619	0.00095031	0.361192	49	3	1.1516
CSDE1	4	0.99846	0.99848	1	19065	0	1.513	0.00025962	0.00096378	0.361192	50	4	1.513
DRC1	4	0.98848	0.98852	1	18859	0	1.2284	0.00027476	0.0010244	0.37465	51	4	1.2284
HIVEP2	4	0.99972	0.99972	1	19095	0	1.0993	0.00028112	0.0010389	0.37465	52	4	1.0993
TAF1C	4	0.6584	0.70271	1	13339	1	1.9856	0.00029074	0.0010772	0.38128	53	3	1.9856
RPL7A	3	0.99969	0.99969	1	19094	0	1.612	0.00030591	0.00089333	0.355714	54	3	1.612
TFPT	4	0.93304	0.93284	1	17765	0	1.0848	0.00032385	0.0011912	0.412571	55	3	1.0848
MRPL52	4	0.49367	0.62111	1	11771	1	1.3196	0.00032839	0.0012088	0.412571	56	2	1.3196
KIDINS220	4	0.59946	0.67067	1	12732	1	0.19486	0.00033644	0.0012389	0.415407	57	2	0.19486
TCF19	4	0.99964	0.99965	1	19093	0	0.98193	0.00035849	0.0013223	0.42274	58	4	0.98193
C12orf60	4	0.2294	0.37419	0.986497	7234	2	0.56547	0.000361	0.00133	0.42274	59	2	0.56547
GNG11	4	0.54674	0.64465	1	12225	1	1.4774	0.00036275	0.0013399	0.42274	60	3	1.4774
TJP2	4	0.99964	0.99964	1	19092	0	1.1385	0.00036453	0.0013492	0.42274	61	4	1.1385
ARSB	4	0.99962	0.99962	1	19091	0	0.86442	0.00038424	0.0014108	0.434925	62	4	0.86442
SRGAP2	4	0.99807	0.99809	1	19055	0	1.5067	0.00040418	0.0014808	0.449238	63	4	1.5067
TTLL5	4	0.98118	0.9812	1	18709	0	1.3887	0.00042525	0.0015528	0.459787	64	3	1.3887
COQ2	4	0.69815	0.72674	1	13786	1	1.6124	0.00042763	0.0015637	0.459787	65	3	1.6124
KIAA1033	4	0.43769	0.58479	1	11101	1	0.70979	0.00043994	0.001609	0.465947	66	3	0.70979
COL17A1	4	0.99954	0.99956	1	19090	0	1.2095	0.00046304	0.0016973	0.484188	67	4	1.2095
MND1	4	0.25505	0.39994	0.990809	7706	1	1.4347	0.0004789	0.0017641	0.49585	68	3	1.4347
CSGALNACT1	4	0.44635	0.59354	1	11273	1	0.41819	0.00049169	0.0018092	0.5	69	3	0.41819
ANO5	4	0.85958	0.85911	1	16319	0	1.1902	0.00050248	0.001847	0.5	70	3	1.1902
SYNE2	4	0.7518	0.76368	1	14473	1	1.1576	0.00050408	0.0018574	0.5	71	3	1.1576
ITPK1	4	0.99948	0.9995	1	19089	0	1.2159	0.0005167	0.0019004	0.502034	72	4	1.2159
MCM8	4	0.99715	0.99715	1	19031	0	1.1965	0.00052255	0.0019175	0.502034	73	4	1.1965
RUNX3	4	0.99943	0.99944	1	19088	0	1.0083	0.00057249	0.0021029	0.537129	74	4	1.0083
OR2A14	4	0.99942	0.99943	1	19087	0	1.2256	0.00057932	0.0021324	0.537129	75	4	1.2256
PCNA	4	0.78328	0.78801	1	14966	1	-1.3423	0.00059517	0.0021832	0.537129	76	1	-1.3423
IER3	4	0.42779	0.57478	1	10914	2	0.61779	0.00059628	0.0021863	0.537129	77	2	0.61779
XG	4	0.1189	0.24837	0.974432	4860	1	1.1819	0.00059767	0.002192	0.537129	78	3	1.1819
KIF11	4	0.7416	0.75616	1	14335	1	1.9035	0.00060579	0.0022231	0.537849	79	3	1.9035
SIRT6	4	0.99937	0.99937	1	19085	0	0.65188	0.00063486	0.0023267	0.544267	80	4	0.65188
SBDS	4	0.43405	0.58114	1	11038	1	1.8177	0.00064388	0.0023604	0.544267	81	3	1.8177
ZNF624	4	0.87901	0.87857	1	16704	0	1.3836	0.00064611	0.0023671	0.544267	82	3	1.3836
GABRP	4	0.99935	0.99935	1	19084	0	0.88413	0.00065422	0.0023977	0.544267	83	4	0.88413
VAV3	4	0.99934	0.99935	1	19083	0	0.89939	0.00065847	0.0024153	0.544267	84	4	0.89939
CLLU1OS	4	0.96063	0.96055	1	18315	0	1.0419	0.00066053	0.0024256	0.544267	85	3	1.0419
MADD	4	0.19319	0.33753	0.986317	6524	1	1.0902	0.00066697	0.002449	0.544267	86	3	1.0902
IRS1	4	0.95524	0.95514	1	18220	0	1.1751	0.00067832	0.0024904	0.547115	87	3	1.1751
APOPT1	4	0.99061	0.99064	1	18903	0	1.4275	0.00068648	0.002521	0.547536	88	4	1.4275
ACCSL	4	0.018633	0.058805	0.904151	1226	1	0.37356	0.00069866	0.0025665	0.551174	89	2	0.37356
CDH15	4	0.99929	0.9993	1	19082	0	0.98924	0.00070767	0.0025992	0.55198	90	4	0.98924
MAFF	4	0.97517	0.97512	1	18591	0	1.0174	0.00072297	0.0026489	0.556359	91	3	1.0174
ZKSCAN5	4	0.99927	0.99927	1	19081	0	0.82659	0.00073166	0.0026826	0.557307	92	4	0.82659
DDB2	4	0.99923	0.99922	1	19080	0	1.1612	0.00077436	0.0028276	0.581124	93	4	1.1612
PET100	4	0.45556	0.60292	1	11456	1	1.1814	0.00078818	0.0028815	0.585896	94	3	1.1814
CRYM	4	0.21333	0.35802	0.986497	6903	2	-0.3014	0.00080213	0.0029328	0.58782	95	1	-0.3014
GFY	4	0.99919	0.99918	1	19079	0	0.76538	0.00080794	0.0029525	0.58782	96	4	0.76538
TRMT61B	4	0.99916	0.99915	1	19078	0	1.0142	0.00083532	0.0030468	0.597949	97	4	1.0142
DUPD1	4	0.9576	0.95756	1	18268	0	1.0972	0.00084058	0.0030659	0.597949	98	3	1.0972
SH3BGRL3	4	0.95569	0.9556	1	18228	0	0.61914	0.00085386	0.0031146	0.601238	99	3	0.61914
PPIH	4	0.70146	0.72882	1	13833	1	1.0313	0.00086164	0.0031457	0.601238	100	2	1.0313
WDR83OS	4	0.99912	0.99911	1	19077	0	1.0796	0.00088497	0.0032291	0.611068	101	4	1.0796
HNRNPUL1	4	0.97189	0.97186	1	18528	0	0.87475	0.00089766	0.0032762	0.61314	102	3	0.87475
NTSR1	4	0.83297	0.83236	1	15824	1	-0.11205	0.00090559	0.0033042	0.61314	103	1	-0.11205
PLXDC1	4	0.99511	0.99515	1	18994	0	1.2589	0.00095366	0.0034803	0.625997	104	4	1.2589
NT5C3B	4	0.99903	0.99902	1	19076	0	0.81815	0.00096667	0.0035156	0.625997	105	4	0.81815
TICRR	4	0.7416	0.75616	1	14343	1	1.5744	0.00099002	0.0035933	0.625997	106	3	1.5744
FOSL1	4	0.97538	0.97531	1	18594	0	1.1762	0.00099239	0.0036013	0.625997	107	3	1.1762
SLC22A31	4	0.999	0.99899	1	19075	0	0.70413	0.00099609	0.0036124	0.625997	108	4	0.70413
S100A4	4	0.29003	0.4351	0.994648	8351	1	0.86886	0.00099655	0.0036135	0.625997	109	3	0.86886
TCP10	4	0.6071	0.67462	1	12812	1	0.14325	0.0010091	0.0036617	0.625997	110	2	0.14325
SNAPC1	4	0.18445	0.32875	0.98577	6365	1	0.97217	0.0010181	0.0036948	0.625997	111	3	0.97217
HIST1H2BM	4	0.60829	0.67523	1	12818	1	1.0555	0.0010202	0.003701	0.625997	112	2	1.0555
ZCCHC9	4	0.90798	0.90773	1	17274	0	1.3181	0.0010482	0.0038041	0.634304	113	3	1.3181
FER1L6	4	0.48906	0.61919	1	11732	1	0.89923	0.0010597	0.0038461	0.634304	114	3	0.89923
SMU1	4	0.59334	0.66755	1	12669	1	1.3448	0.0010608	0.0038497	0.634304	115	2	1.3448
CCNK	4	0.89218	0.89186	1	16962	0	1.061	0.0010746	0.0038979	0.636752	116	3	1.061
PDRG1	4	0.36168	0.50758	1	9662	2	0.36575	0.0010889	0.0039486	0.639579	117	2	0.36575
ZNRD1	4	0.58402	0.66277	1	12572	1	1.2986	0.0011125	0.0040419	0.647896	118	3	1.2986
FAM50A	4	0.99754	0.99754	1	19042	0	1.5276	0.001121	0.0040678	0.647896	119	4	1.5276
PLCXD3	4	0.97341	0.97334	1	18560	0	0.95347	0.001152	0.004174	0.654723	120	3	0.95347
DLD	4	0.93696	0.93691	1	17852	0	1.5161	0.0011539	0.0041792	0.654723	121	3	1.5161
KRTAP9-2	4	0.18276	0.32702	0.983402	6328	1	0.41658	0.0011642	0.004219	0.655598	122	2	0.41658
MEIKIN	4	0.99882	0.99881	1	19073	0	0.93846	0.0011825	0.0042838	0.658574	123	4	0.93846
EZH2	4	0.82631	0.82588	1	15713	1	1.3308	0.001189	0.0043071	0.658574	124	3	1.3308
POLR2C	4	0.7416	0.75616	1	14333	1	1.4588	0.0012135	0.0043952	0.66286	125	3	1.4588
RAB11A	4	0.39149	0.53781	1	10207	2	0.27611	0.0012159	0.0044045	0.66286	126	2	0.27611
RPS27	3	0.8315	0.83155	1	15788	0	-0.13425	0.0012613	0.003572	0.625997	127	2	-0.13425
TGM2	4	0.99869	0.99869	1	19071	0	0.68572	0.001308	0.0047355	0.702475	128	4	0.68572
C16orf92	4	0.99868	0.99869	1	19070	0	0.80322	0.0013193	0.0047775	0.702475	129	4	0.80322
DEFB133	4	0.79348	0.79644	1	15132	1	0.43957	0.0013194	0.004778	0.702475	130	3	0.43957
SCN7A	4	0.99866	0.99866	1	19069	0	0.72982	0.0013445	0.0048655	0.709886	131	4	0.72982
TNFRSF10A	4	0.20336	0.34779	0.986497	6718	1	0.71214	0.0013886	0.0050173	0.718524	132	3	0.71214
COX16	4	0.49367	0.62111	1	11774	1	1.1378	0.0013915	0.0050282	0.718524	133	3	1.1378
USP27X	4	0.97675	0.97676	1	18622	0	0.8308	0.0013945	0.0050375	0.718524	134	3	0.8308
TMCO4	4	0.99859	0.99859	1	19068	0	0.75188	0.0014146	0.0051085	0.721862	135	4	0.75188
TAS2R14	4	0.4947	0.62152	1	11780	1	0.84296	0.0014228	0.0051365	0.721862	136	3	0.84296
AHSG	4	0.99855	0.99856	1	19067	0	0.97829	0.0014486	0.0052359	0.730469	137	4	0.97829
TPT1	4	0.98762	0.98765	1	18845	0	0.97172	0.0014745	0.0053307	0.738305	138	4	0.97172
JAG2	4	0.9985	0.99851	1	19066	0	0.7977	0.0014983	0.0054183	0.745032	139	4	0.7977
FAM83H	4	0.079097	0.17739	0.959798	3518	1	-0.15836	0.0015521	0.0056177	0.759747	141	1	-0.15836
ADSL	4	0.24724	0.39204	0.989839	7562	2	-1.9483	0.0015521	0.0056177	0.759747	140	1	-1.9483
FRMPD3	4	0.8913	0.89098	1	16942	0	0.86269	0.0015646	0.0056592	0.759747	142	3	0.86269
ZBTB2	4	0.99842	0.99843	1	19064	0	0.96909	0.0015842	0.0057275	0.759747	143	4	0.96909
ODC1	4	0.96602	0.96595	1	18425	0	1.1932	0.0015895	0.0057483	0.759747	144	3	1.1932
ZEB1	4	0.97372	0.97365	1	18566	0	1.0099	0.0015941	0.0057638	0.759747	145	3	1.0099
LSM8	4	0.96562	0.96555	1	18414	0	1.5349	0.0016359	0.0059176	0.774685	146	3	1.5349
PCNXL4	4	0.97137	0.97135	1	18517	0	1.3512	0.0016617	0.0060062	0.780932	147	3	1.3512
NOLC1	4	0.3407	0.4863	1	9274	1	1.1716	0.0016832	0.0060762	0.784687	148	3	1.1716
METAP1	4	0.99829	0.9983	1	19063	0	1.2939	0.001709	0.0061694	0.787938	149	4	1.2939
XRCC5	4	0.7416	0.75616	1	14346	1	0.99421	0.001733	0.0062595	0.787938	150	2	0.99421
SAR1B	4	0.99505	0.99508	1	18993	0	1.3849	0.0017701	0.0063896	0.787938	152	4	1.3849
HADHA	4	0.99823	0.99825	1	19062	0	0.82506	0.0017701	0.0063896	0.787938	151	4	0.82506
C20orf78	4	0.99823	0.99824	1	19061	0	1.1617	0.0017743	0.0064061	0.787938	153	4	1.1617
DSTYK	4	0.25442	0.39933	0.990809	7694	2	0.37974	0.0017773	0.0064201	0.787938	154	2	0.37974
VARS2	4	0.35101	0.4968	1	9467	2	-0.61016	0.0017847	0.0064533	0.787938	155	1	-0.61016
PPID	4	0.9982	0.99822	1	19060	0	0.77248	0.0017993	0.0064958	0.787938	156	4	0.77248
FAM76B	4	0.99819	0.99821	1	19059	0	0.87983	0.0018122	0.0065356	0.787938	157	4	0.87983
AK4	4	0.99819	0.99821	1	19058	0	0.86822	0.0018145	0.0065429	0.787938	158	4	0.86822
GH2	4	0.99234	0.9924	1	18932	0	1.1453	0.0018186	0.0065548	0.787938	159	4	1.1453
RRM2B	4	0.92463	0.92444	1	17583	0	0.34115	0.0018364	0.0066196	0.789558	160	2	0.34115
KIAA1429	4	0.97987	0.97993	1	18685	0	1.2209	0.001854	0.0066885	0.789558	161	3	1.2209
TTC14	4	0.64289	0.69393	1	13174	1	1.5638	0.0018591	0.006704	0.789558	162	3	1.5638
OR2A25	4	0.99813	0.99815	1	19057	0	0.94609	0.0018679	0.0067335	0.789558	163	4	0.94609
TMEM47	4	0.9981	0.99812	1	19056	0	1.0145	0.001899	0.0068418	0.797362	164	4	1.0145
YPEL5	4	0.86963	0.86921	1	16526	0	1.0311	0.0019264	0.0069459	0.80362	165	3	1.0311
ADORA2A	4	0.99806	0.99807	1	19054	0	0.76554	0.0019384	0.0069796	0.80362	166	4	0.76554
WBP5	4	0.93114	0.93091	1	17724	0	1.0723	0.0019548	0.0070407	0.803896	167	3	1.0723
WDR89	4	0.91832	0.91811	1	17465	0	0.88952	0.0019618	0.0070661	0.803896	168	3	0.88952
PLAT	4	0.65613	0.70136	1	13309	1	0.72008	0.0019915	0.0071754	0.8076	169	2	0.72008
PIK3R6	4	0.99801	0.99802	1	19053	0	0.99759	0.0019942	0.0071832	0.8076	170	4	0.99759
ZYG11A	4	0.99797	0.99799	1	19052	0	0.70566	0.0020274	0.0073013	0.816079	171	4	0.70566
SLC35B3	4	0.81006	0.81092	1	15413	1	0.47173	0.0020432	0.0073531	0.817091	172	3	0.47173
ZNF211	4	0.42076	0.56761	1	10775	1	0.60923	0.002104	0.0075784	0.817882	173	2	0.60923
ACSM3	4	0.99788	0.9979	1	19051	0	0.81686	0.0021164	0.0076214	0.817882	174	4	0.81686
TCP1	4	0.60829	0.67523	1	12823	1	0.80298	0.0021207	0.007639	0.817882	175	2	0.80298
POM121	4	0.48595	0.61789	1	11714	1	1.1201	0.0021439	0.0077204	0.817882	176	2	1.1201
AGO1	4	0.99785	0.99788	1	19050	0	1.0725	0.0021454	0.0077255	0.817882	177	4	1.0725
LMBR1L	4	0.99611	0.99614	1	19013	0	1.0496	0.0021525	0.0077504	0.817882	178	4	1.0496
AURKB	4	0.9388	0.93877	1	17880	0	1.1219	0.0021611	0.0077794	0.817882	179	2	1.1219
TMEM186	4	0.038378	0.099324	0.928991	2042	2	0.13843	0.0021639	0.0077929	0.817882	180	2	0.13843
RAD51AP1	4	0.99783	0.99784	1	19049	0	0.67395	0.0021729	0.0078198	0.817882	181	4	0.67395
LAMB2	4	0.1384	0.28181	0.981581	5461	3	-0.39742	0.0021982	0.0079027	0.817882	182	1	-0.39742
WDR49	4	0.99778	0.9978	1	19048	0	0.62649	0.0022164	0.0079675	0.817882	183	4	0.62649
MAPKAPK3	4	0.52576	0.6351	1	12055	1	0.68806	0.0022276	0.008011	0.817882	184	2	0.68806
OR51F2	4	0.99776	0.99777	1	19047	0	0.79025	0.0022374	0.0080441	0.817882	185	4	0.79025
EXD1	4	0.67341	0.71157	1	13498	1	1.2494	0.0022717	0.0081586	0.817882	186	3	1.2494
FOXJ2	4	0.18671	0.33102	0.98577	6402	2	0.16804	0.0022758	0.008171	0.817882	187	2	0.16804
GATAD2A	4	0.99772	0.99773	1	19046	0	0.73512	0.0022762	0.0081736	0.817882	188	4	0.73512
MPRIP	4	0.91934	0.91915	1	17486	0	1.0572	0.0022779	0.008183	0.817882	189	3	1.0572
NALCN	4	0.71248	0.73597	1	13965	1	1.1123	0.0022958	0.0082363	0.817882	190	3	1.1123
HBE1	4	0.9975	0.9975	1	19039	0	0.86171	0.0023137	0.0083109	0.817882	191	4	0.86171
STXBP4	4	0.87026	0.86984	1	16544	0	0.91349	0.0023251	0.0083487	0.817882	192	3	0.91349
OGT	4	0.97945	0.97949	1	18670	0	1.4752	0.002351	0.008444	0.817882	193	3	1.4752
GOPC	4	0.76854	0.7763	1	14726	1	0.9011	0.0023533	0.0084497	0.817882	194	3	0.9011
FOXM1	4	0.99488	0.99492	1	18991	0	0.98813	0.0023573	0.0084617	0.817882	195	4	0.98813
HUNK	4	0.99763	0.99763	1	19045	0	1.0016	0.0023677	0.008499	0.817882	196	4	1.0016
DSTN	4	0.99762	0.99762	1	19043	0	0.91978	0.0023785	0.0085445	0.817882	197	4	0.91978
GSTCD	4	0.90681	0.90655	1	17254	0	1.1176	0.0023847	0.0085679	0.817882	198	3	1.1176
FAM83B	4	0.85235	0.85176	1	16195	0	1.0508	0.0024009	0.0086212	0.817882	199	3	1.0508
CLTC	4	0.30293	0.44807	0.994901	8584	2	-0.63368	0.0024049	0.0086342	0.817882	200	2	-0.63368
NOA1	4	0.30882	0.45397	0.996588	8700	1	1.5312	0.0024098	0.0086507	0.817882	201	3	1.5312
POLE3	4	0.99241	0.99247	1	18934	0	1.2988	0.0024301	0.0087207	0.817882	202	4	1.2988
AEBP2	4	0.069619	0.15969	0.955352	3188	2	0.2121	0.0024728	0.0088668	0.817882	203	2	0.2121
EPHA7	4	0.99752	0.99753	1	19041	0	0.68815	0.0024793	0.0088839	0.817882	204	4	0.68815
NUDT14	4	0.62342	0.68337	1	12965	1	1.177	0.0024884	0.0089118	0.817882	205	3	1.177
DRC7	4	0.9975	0.99751	1	19040	0	1.0513	0.0024989	0.008946	0.817882	206	4	1.0513
IDH3A	4	0.35906	0.50493	1	9615	2	0.39288	0.0025083	0.0089771	0.817882	207	2	0.39288
UGT2B10	4	0.94419	0.94409	1	17989	0	0.99797	0.0025098	0.0089797	0.817882	208	3	0.99797
TEX28	4	0.99748	0.99749	1	19038	0	0.62278	0.0025195	0.0090097	0.817882	209	4	0.62278
DAZL	4	0.83284	0.83222	1	15817	1	0.61845	0.0025314	0.0090481	0.817882	210	2	0.61845
KIRREL	4	0.99746	0.99748	1	19037	0	0.58696	0.0025368	0.0090719	0.817882	211	4	0.58696
SRGAP2C	4	0.70666	0.73222	1	13884	1	0.38924	0.0025599	0.0091408	0.820186	212	2	0.38924
KCNN1	4	0.056531	0.13477	0.950547	2692	1	0.9396	0.0025726	0.0091833	0.820186	213	3	0.9396
OR2M2	4	0.77197	0.779	1	14776	1	-0.15999	0.0026116	0.0093112	0.827746	214	1	-0.15999
DOCK9	4	0.59644	0.6691	1	12701	1	0.7649	0.0026285	0.0093679	0.828933	215	3	0.7649
ALG1L2	4	0.41369	0.56042	1	10627	2	-0.56359	0.0026633	0.0094785	0.834854	216	1	-0.56359
PAGE2	4	0.92326	0.92312	1	17558	0	0.87709	0.0026925	0.0095858	0.840426	217	3	0.87709
RPL27A	4	0.035847	0.094183	0.924602	1940	2	-0.51602	0.0027149	0.0096645	0.840722	218	2	-0.51602
LY6E	4	0.37279	0.51885	1	9872	1	0.95316	0.002725	0.0097008	0.840722	219	3	0.95316
THNSL2	4	0.99726	0.99726	1	19036	0	0.68202	0.0027379	0.0097412	0.840722	220	4	0.68202
VEGFA	4	0.31836	0.46358	0.996957	8886	1	0.94296	0.0027584	0.0098158	0.840722	221	3	0.94296
RAP1GAP2	4	0.99724	0.99724	1	19035	0	0.59433	0.0027625	0.0098334	0.840722	222	4	0.59433
SOX2	4	0.99723	0.99724	1	19034	0	0.96669	0.0027678	0.0098531	0.840722	223	4	0.96669
SH3TC2	4	0.99721	0.99721	1	19033	0	0.84067	0.0027919	0.0099349	0.843938	224	4	0.84067
GALNT12	4	0.25926	0.40416	0.992276	7770	2	0.33439	0.0028183	0.010039	0.84901	225	2	0.33439
NEFH	4	0.99716	0.99717	1	19032	0	0.61893	0.0028371	0.010106	0.850444	226	4	0.61893
CDK9	3	0.21046	0.32654	0.983402	6846	2	-2.5001	0.0028509	0.0079348	0.817882	227	1	-2.5001
CDY1	4	0.99714	0.99714	1	19030	0	0.7137	0.0028563	0.010172	0.850444	228	4	0.7137
FBXL7	4	0.99713	0.99713	1	19029	0	0.61634	0.0028656	0.010207	0.850444	229	4	0.61634
TBC1D17	4	0.99711	0.99711	1	19028	0	0.57141	0.0028861	0.01028	0.850444	230	4	0.57141
TMOD4	4	0.79471	0.79752	1	15150	1	1.1999	0.0028963	0.010313	0.850444	231	3	1.1999
SYT2	4	0.9838	0.9838	1	18770	0	0.9807	0.0029069	0.010354	0.850444	232	4	0.9807
ZNF84	4	0.96341	0.96335	1	18366	0	0.72708	0.0029102	0.010367	0.850444	233	3	0.72708
BRF2	4	0.46974	0.61098	1	11598	1	0.67637	0.0029216	0.010419	0.850999	234	3	0.67637
TRIM10	4	0.96627	0.96621	1	18429	0	0.87121	0.0029535	0.010519	0.85503	235	2	0.87121
TMEM101	4	0.94942	0.94938	1	18099	0	0.89827	0.0029635	0.010558	0.85503	236	3	0.89827
AOAH	4	0.93289	0.93268	1	17763	0	0.9351	0.00298	0.010616	0.856101	237	3	0.9351
SPATA12	4	0.99375	0.99379	1	18971	0	0.99183	0.0030233	0.010765	0.861158	238	4	0.99183
PUM1	4	0.91996	0.91977	1	17500	0	0.39045	0.0030249	0.010768	0.861158	239	2	0.39045
RPP14	4	0.68962	0.72144	1	13669	1	0.88591	0.0030547	0.010873	0.865903	240	3	0.88591
LDB2	4	0.45016	0.59744	1	11349	1	0.83803	0.0030832	0.010959	0.86913	241	3	0.83803
AP2M1	4	0.053239	0.12845	0.9472	2589	2	-0.67236	0.0031058	0.011039	0.87001	242	2	-0.67236
PBX1	4	0.30984	0.45503	0.996603	8721	2	-0.18938	0.0031282	0.011119	0.87001	243	2	-0.18938
IL1RN	4	0.59082	0.66626	1	12646	1	1.3116	0.0031312	0.011127	0.87001	244	3	1.3116
CDK13	4	0.9946	0.99464	1	18985	0	1.2295	0.0031625	0.011233	0.87001	245	4	1.2295
ANKRD22	4	0.29264	0.43769	0.994648	8399	2	0.38961	0.0031729	0.01127	0.87001	246	2	0.38961
DHX36	4	0.86282	0.86239	1	16387	0	0.3671	0.0031798	0.011287	0.87001	247	2	0.3671
EVL	4	0.4456	0.59278	1	11254	1	0.72769	0.003185	0.011308	0.87001	248	2	0.72769
APC2	4	0.99678	0.99678	1	19027	0	0.86964	0.0032183	0.011431	0.87001	249	4	0.86964
BEGAIN	4	0.99678	0.99678	1	19026	0	0.52897	0.0032204	0.011442	0.87001	250	4	0.52897
SLC25A38	4	0.82684	0.82641	1	15719	1	0.81203	0.0032232	0.011451	0.87001	251	2	0.81203
KIAA0556	4	0.99662	0.99663	1	19021	0	0.95066	0.0032294	0.011471	0.87001	252	4	0.95066
SPG21	4	0.79817	0.80053	1	15208	1	0.78367	0.0032722	0.011623	0.875561	253	2	0.78367
UTP18	4	0.96668	0.96663	1	18434	0	1.321	0.0032796	0.011648	0.875561	254	3	1.321
RBBP6	4	0.41266	0.55936	1	10614	1	1.3717	0.0032951	0.011692	0.875561	255	3	1.3717
TRUB1	4	0.9967	0.9967	1	19025	0	0.5176	0.0033045	0.011727	0.875561	256	4	0.5176
FAM133B	4	0.99667	0.99668	1	19024	0	0.99756	0.0033263	0.011809	0.876602	257	4	0.99756
SSX2	4	0.74869	0.76131	1	14428	1	0.20481	0.0033347	0.011833	0.876602	258	2	0.20481
CRYGD	4	0.99664	0.99664	1	19023	0	0.75368	0.0033627	0.01194	0.877932	259	4	0.75368
FAM72D	4	0.99664	0.99664	1	19022	0	0.77023	0.0033638	0.011943	0.877932	260	4	0.77023
GALNT5	4	0.99378	0.99381	1	18972	0	0.48025	0.0033864	0.01202	0.880132	261	4	0.48025
C2orf16	4	0.95898	0.9589	1	18290	0	1.0512	0.0034285	0.012162	0.880132	262	3	1.0512
H2AFB3	4	0.19552	0.33993	0.986497	6566	1	0.097538	0.003438	0.012195	0.880132	263	2	0.097538
HPX	4	0.99655	0.99655	1	19020	0	0.67777	0.003451	0.012245	0.880132	264	4	0.67777
CEBPG	4	0.97443	0.97437	1	18578	0	1.1937	0.0034705	0.012308	0.880132	265	3	1.1937
PSMC2	4	0.77944	0.78486	1	14913	1	1.1031	0.0034833	0.012355	0.880132	266	3	1.1031
SRPK1	4	0.93748	0.93744	1	17860	0	0.89181	0.0035305	0.012509	0.880132	267	3	0.89181
RABEP1	4	0.94716	0.94715	1	18052	0	0.90364	0.0035529	0.012579	0.880132	268	3	0.90364
CREB3L1	4	0.95405	0.95394	1	18191	0	1.0951	0.0035604	0.012604	0.880132	269	3	1.0951
CDC23	4	0.66878	0.70881	1	13454	1	-0.62437	0.0035671	0.01262	0.880132	270	2	-0.62437
HRG	4	0.95653	0.95647	1	18245	0	1.0188	0.0035796	0.012661	0.880132	271	3	1.0188
DEK	4	0.98982	0.98985	1	18890	0	0.97354	0.0035883	0.012692	0.880132	272	4	0.97354
DDX5	4	0.99304	0.99309	1	18951	0	1.0266	0.003592	0.012705	0.880132	273	4	1.0266
HECW1	4	0.9964	0.99642	1	19019	0	0.95231	0.0035951	0.012713	0.880132	274	4	0.95231
SLC1A5	4	0.9964	0.99642	1	19018	0	0.60072	0.0035978	0.012724	0.880132	275	4	0.60072
RHBDD2	4	0.22085	0.36553	0.986497	7044	1	1.0536	0.0036063	0.012769	0.880132	276	3	1.0536
OGFR	4	0.99639	0.99641	1	19017	0	0.57401	0.0036122	0.01279	0.880132	277	4	0.57401
SNUPN	4	0.99638	0.9964	1	19016	0	0.73481	0.0036183	0.012812	0.880132	278	4	0.73481
SENP3	4	0.99635	0.99637	1	19015	0	0.83588	0.0036517	0.012934	0.880132	279	4	0.83588
KMT2D	4	0.99632	0.99635	1	19014	0	0.90159	0.0036787	0.013027	0.880132	280	4	0.90159
PDSS2	4	0.1121	0.23669	0.972782	4633	2	-0.48534	0.00369	0.013069	0.880132	281	2	-0.48534
SLITRK3	4	0.65434	0.70033	1	13287	1	-0.13749	0.0036961	0.01309	0.880132	282	1	-0.13749
DHX35	4	0.66453	0.70626	1	13407	1	0.9821	0.0037068	0.013121	0.880132	283	3	0.9821
LATS1	4	0.993	0.99305	1	18950	0	1.0656	0.0037104	0.013133	0.880132	284	4	1.0656
C1orf186	4	0.88532	0.88493	1	16815	0	1.0161	0.0037198	0.013168	0.880132	285	3	1.0161
BCORL1	4	0.97857	0.97861	1	18650	0	0.90882	0.0037202	0.01317	0.880132	286	3	0.90882
HFM1	4	0.9702	0.97014	1	18494	0	1.4179	0.0037367	0.013223	0.880584	287	3	1.4179
HECTD2	4	0.73859	0.75402	1	14292	1	0.61202	0.0038841	0.013726	0.897183	288	2	0.61202
PNMA1	4	0.86466	0.86424	1	16421	0	0.88968	0.0038996	0.013772	0.897183	289	3	0.88968
HELZ	4	0.89899	0.89867	1	17089	0	0.33302	0.0039026	0.01378	0.897183	290	2	0.33302
SLC17A9	4	0.9961	0.99613	1	19012	0	0.67456	0.0039044	0.013785	0.897183	291	4	0.67456
TRMT5	4	0.56883	0.65525	1	12451	1	1.1277	0.0039141	0.013815	0.897183	292	3	1.1277
GCH1	4	0.031786	0.08598	0.920685	1784	1	0.97027	0.0039351	0.013892	0.897183	293	3	0.97027
RPS23	4	0.65243	0.69924	1	13266	1	0.70742	0.0039473	0.013933	0.897183	294	2	0.70742
WDR60	4	0.19899	0.34337	0.986497	6637	2	-0.27707	0.0039542	0.013955	0.897183	295	1	-0.27707
SDHAF1	4	0.996	0.99603	1	19010	0	0.57687	0.0040032	0.014119	0.897183	296	4	0.57687
SRGAP2B	4	0.9506	0.95054	1	18121	0	0.45019	0.0040058	0.014128	0.897183	297	3	0.45019
ZRANB3	4	0.99597	0.996	1	19009	0	0.82852	0.0040275	0.01421	0.897183	298	4	0.82852
CDYL	4	0.85951	0.85904	1	16318	0	0.52688	0.0040304	0.014217	0.897183	299	2	0.52688
CXCR5	4	0.83467	0.83407	1	15861	1	0.8303	0.0040381	0.014238	0.897183	300	2	0.8303
SCML1	4	0.99595	0.99598	1	19008	0	0.87533	0.0040533	0.014292	0.897183	301	4	0.87533
FAM129B	4	0.99594	0.99597	1	19007	0	0.80732	0.0040608	0.014314	0.897183	302	4	0.80732
HPR	4	0.98503	0.98504	1	18793	0	1.0541	0.004066	0.014331	0.897183	303	4	1.0541
PPARD	4	0.35001	0.49575	1	9443	1	0.62468	0.0040693	0.014342	0.897183	304	3	0.62468
MPP5	4	0.4596	0.60688	1	11526	1	1.1624	0.0040965	0.014443	0.897183	305	3	1.1624
RARS	4	0.99368	0.99371	1	18969	0	0.92541	0.004109	0.014483	0.897183	306	4	0.92541
PTPRN2	4	0.99588	0.99591	1	19006	0	0.57337	0.0041173	0.014506	0.897183	307	4	0.57337
PAK7	4	0.99587	0.9959	1	19005	0	0.43117	0.0041328	0.014573	0.897183	308	4	0.43117
YTHDF1	4	0.973	0.97295	1	18546	0	0.95666	0.0041556	0.014646	0.897183	309	3	0.95666
IGFALS	4	0.86198	0.86157	1	16370	0	0.77793	0.0041565	0.01465	0.897183	310	3	0.77793
ZNF556	4	0.84744	0.84681	1	16093	0	0.82079	0.0041606	0.014662	0.897183	311	2	0.82079
DHODH	4	0.39208	0.53842	1	10227	1	1.3303	0.0041829	0.014726	0.897183	312	3	1.3303
DOHH	4	0.61082	0.67658	1	12842	1	1.251	0.0041951	0.014771	0.897183	313	3	1.251
AKIRIN2	4	0.26253	0.40739	0.9931	7829	2	0.46731	0.004203	0.014796	0.897183	314	2	0.46731
EIF3I	4	0.80662	0.80787	1	15332	1	-0.2049	0.0042122	0.014822	0.897183	315	2	-0.2049
RNF40	4	0.99578	0.99581	1	19004	0	0.9072	0.0042153	0.014834	0.897183	316	4	0.9072
RASSF7	4	0.14325	0.28701	0.981581	5571	2	-0.24883	0.0042638	0.014998	0.897183	317	2	-0.24883
C1QTNF5	4	0.9854	0.98539	1	18804	0	0.97898	0.0042726	0.015026	0.897183	318	4	0.97898
CLCN5	4	0.89413	0.89381	1	17000	0	0.60654	0.0042866	0.015073	0.897183	319	2	0.60654
OR2G2	4	0.0036049	0.01276	0.836684	285	2	-0.4641	0.0042986	0.015114	0.897183	320	2	-0.4641
HCRTR1	4	0.42104	0.56791	1	10780	1	0.75406	0.0043066	0.015138	0.897183	321	2	0.75406
MIA	4	0.48859	0.61899	1	11729	1	1.0515	0.0043175	0.015171	0.897183	322	3	1.0515
SEPHS1	4	0.98829	0.98831	1	18853	0	1.1426	0.0043408	0.015251	0.897183	323	4	1.1426
PQLC2	4	0.90544	0.90513	1	17225	0	0.96877	0.0043589	0.015313	0.897183	324	3	0.96877
LAMTOR2	4	0.87706	0.87663	1	16665	0	1.2439	0.0043632	0.015328	0.897183	325	3	1.2439
DEFB104B	4	0.99562	0.99566	1	19003	0	0.64957	0.0043769	0.015381	0.897183	326	4	0.64957
IKBIP	4	0.99562	0.99565	1	19002	0	0.54175	0.0043786	0.015383	0.897183	327	4	0.54175
PTCD1	4	0.18123	0.32549	0.983402	6301	2	0.25436	0.0043872	0.015421	0.897183	328	2	0.25436
RAMP3	4	0.97802	0.97806	1	18643	0	0.79369	0.0043953	0.015444	0.897183	329	3	0.79369
LMO7	4	0.99556	0.9956	1	19001	0	0.70414	0.0044357	0.015571	0.901815	330	4	0.70414
RNF212B	4	0.99554	0.99558	1	19000	0	0.73986	0.0044585	0.015644	0.902398	331	4	0.73986
XKR9	4	0.60981	0.67603	1	12831	1	0.9602	0.0044697	0.015691	0.902398	332	3	0.9602
C19orf40	4	0.69429	0.72439	1	13731	1	1.2452	0.0044889	0.015746	0.902398	333	3	1.2452
PPP4R1	4	0.9955	0.99554	1	18999	0	0.68097	0.0044961	0.015769	0.902398	334	4	0.68097
SFSWAP	4	0.99548	0.99552	1	18998	0	0.6753	0.0045164	0.015855	0.904581	335	4	0.6753
SYNJ1	4	0.14586	0.2897	0.982413	5622	1	0.75424	0.004536	0.015916	0.905265	336	2	0.75424
ING1	4	0.81943	0.81947	1	15570	1	1.515	0.0045491	0.015962	0.905265	337	3	1.515
ADRA2C	4	0.34746	0.49315	1	9394	2	-0.22412	0.0045734	0.01604	0.90701	338	1	-0.22412
CCDC40	4	0.82732	0.82685	1	15724	1	1.0728	0.0046685	0.016354	0.912644	340	3	1.0728
STATH	4	0.89264	0.89231	1	16973	0	1.2051	0.0046685	0.016354	0.912644	339	3	1.2051
SLC7A5	4	0.29735	0.44236	0.994648	8499	2	-0.17574	0.0046766	0.016382	0.912644	341	2	-0.17574
AGAP1	4	0.99531	0.99534	1	18997	0	0.54087	0.004692	0.016438	0.912644	342	4	0.54087
PPP1R14D	4	0.88155	0.8811	1	16747	0	0.92571	0.0047058	0.016501	0.912644	343	3	0.92571
CLEC10A	4	0.90519	0.90485	1	17219	0	0.13062	0.0047282	0.01658	0.912644	344	1	0.13062
SSX1	4	0.94569	0.9456	1	18024	0	1.0683	0.0047585	0.016679	0.912644	345	3	1.0683
SULT1A2	4	0.83257	0.83195	1	15811	1	0.62783	0.0047627	0.016691	0.912644	346	2	0.62783
MYOC	4	0.48687	0.61827	1	11721	1	1.0189	0.0047669	0.016707	0.912644	347	3	1.0189
TIMM22	4	0.99523	0.99525	1	18996	0	0.67694	0.00477	0.016719	0.912644	348	4	0.67694
APOH	4	0.92423	0.92407	1	17576	0	0.36287	0.0047798	0.01676	0.912644	349	2	0.36287
TMEM184A	4	0.9952	0.99522	1	18995	0	0.76505	0.0048001	0.016828	0.912644	350	4	0.76505
RRH	4	0.98977	0.98979	1	18887	0	0.71933	0.0048019	0.016835	0.912644	351	4	0.71933
PROKR2	4	0.43833	0.58542	1	11111	1	1.1486	0.0048069	0.016849	0.912644	352	3	1.1486
ANKRD34A	4	0.91588	0.91566	1	17419	0	0.96479	0.0048091	0.016856	0.912644	353	3	0.96479
URB1	4	0.014907	0.048745	0.888454	1041	3	-4.3866	0.0048313	0.016928	0.913954	354	1	-4.3866
TARS2	4	0.04137	0.10524	0.931801	2157	2	-0.67232	0.0048829	0.01711	0.921196	355	2	-0.67232
ODF2	4	0.4957	0.62198	1	11789	1	0.95349	0.0049094	0.017198	0.922291	356	3	0.95349
C9orf170	4	0.78419	0.78873	1	14984	1	0.13469	0.0049345	0.017285	0.922291	357	1	0.13469
RBM8A	4	0.46269	0.60811	1	11542	1	1.2002	0.0049368	0.01729	0.922291	358	2	1.2002
GOSR1	4	0.29718	0.44219	0.994648	8494	2	0.26863	0.0049625	0.017372	0.922291	359	2	0.26863
SYT4	4	0.41	0.5567	1	10571	1	1.1225	0.0049878	0.017447	0.92374	360	3	1.1225
PPP2R1A	4	0.14679	0.29063	0.982413	5635	2	-1.5522	0.0050376	0.017616	0.930105	361	2	-1.5522
TEX13A	4	0.99493	0.99497	1	18992	0	0.53521	0.0050729	0.017741	0.933372	362	4	0.53521
CORO1A	4	0.43871	0.58581	1	11124	1	0.98862	0.0050824	0.017776	0.933372	363	3	0.98862
METTL20	4	0.99488	0.99492	1	18990	0	0.45351	0.0051223	0.017912	0.933917	364	4	0.45351
RGPD6	4	0.99487	0.99491	1	18989	0	1.151	0.0051287	0.017933	0.933917	365	4	1.151
OR52E8	4	0.33726	0.48273	1	9222	2	0.38735	0.0051596	0.018024	0.935869	366	2	0.38735
AP3M1	4	0.74333	0.7574	1	14361	1	0.5814	0.0051923	0.01814	0.935869	367	2	0.5814
TRA2A	4	0.99431	0.99436	1	18981	0	1.3293	0.0052035	0.018176	0.935869	368	4	1.3293
CLCC1	4	0.27526	0.42024	0.994648	8063	1	0.9839	0.0052166	0.01822	0.935869	369	3	0.9839
PCDHA2	4	0.99476	0.99481	1	18988	0	0.57765	0.0052397	0.018298	0.935869	370	4	0.57765
KCNMA1	4	0.86039	0.85991	1	16334	0	0.21301	0.0052439	0.018312	0.935869	371	2	0.21301
ANKIB1	4	0.99476	0.99481	1	18987	0	0.6899	0.0052443	0.018313	0.935869	372	4	0.6899
OR11H2	4	0.3681	0.51407	1	9786	1	0.84454	0.0052717	0.018408	0.937681	373	3	0.84454
ST3GAL2	4	0.30446	0.44958	0.995701	8626	2	0.39761	0.0053204	0.018568	0.937681	374	2	0.39761
RUNX2	4	0.90993	0.9097	1	17315	0	0.94978	0.005321	0.018569	0.937681	375	3	0.94978
METRN	4	0.94193	0.94185	1	17946	0	0.9805	0.005321	0.018569	0.937681	376	3	0.9805
B2M	4	0.9602	0.96009	1	18308	0	0.81444	0.005327	0.018594	0.937681	377	3	0.81444
ITPR3	4	0.9572	0.95716	1	18260	0	1.0635	0.0053974	0.018816	0.946417	378	3	1.0635
MBD3L3	4	0.6819	0.71669	1	13593	1	0.94101	0.0054296	0.018936	0.94991	379	3	0.94101
KIAA1644	4	0.042349	0.10716	0.931936	2196	2	-1.2494	0.0054501	0.019003	0.950793	380	1	-1.2494
DNAJC11	4	0.7223	0.74266	1	14099	1	1.5725	0.0054735	0.019075	0.950965	381	3	1.5725
RTN4RL1	4	0.5199	0.63245	1	11993	1	1.0614	0.0055258	0.019248	0.950965	382	3	1.0614
DNAJB12	4	0.99444	0.99448	1	18984	0	0.81199	0.0055635	0.019372	0.950965	383	4	0.81199
DMRTC1	4	0.49799	0.62294	1	11807	1	1.1418	0.0055671	0.019383	0.950965	384	3	1.1418
CD109	4	0.99443	0.99448	1	18983	0	1.1084	0.0055709	0.019396	0.950965	385	4	1.1084
SEC14L2	4	0.98167	0.98171	1	18725	0	0.78182	0.0055716	0.019399	0.950965	386	4	0.78182
ARHGEF10L	4	0.99443	0.99447	1	18982	0	0.34089	0.0055736	0.019404	0.950965	387	4	0.34089
F3	4	0.31517	0.46041	0.996603	8822	1	0.80114	0.0055898	0.01946	0.951267	388	3	0.80114
RELA	4	0.69407	0.72424	1	13728	1	0.88968	0.0056425	0.019626	0.953791	389	3	0.88968
KRT18	4	0.60719	0.67467	1	12813	1	-0.038175	0.0056563	0.01967	0.953791	390	2	-0.038175
SMCHD1	4	0.70001	0.72792	1	13813	1	0.89316	0.0056582	0.019676	0.953791	391	3	0.89316
MCFD2	4	0.46671	0.60977	1	11570	1	0.83843	0.0056904	0.019793	0.953791	392	3	0.83843
PLBD2	4	0.97702	0.97705	1	18628	0	0.98587	0.0056948	0.019811	0.953791	393	3	0.98587
SUSD1	4	0.23695	0.38174	0.989441	7367	1	0.67955	0.0057079	0.019857	0.953791	394	3	0.67955
ASB15	4	0.98895	0.989	1	18872	0	0.70815	0.0057088	0.019861	0.953791	395	4	0.70815
MPLKIP	4	0.38267	0.52893	1	10042	2	-0.36743	0.0057594	0.020021	0.954223	396	1	-0.36743
TOP3A	4	0.99422	0.99427	1	18980	0	0.68403	0.0057807	0.020093	0.954223	397	4	0.68403
ZNF367	4	0.71618	0.73848	1	14010	1	0.78041	0.0057914	0.020135	0.954223	398	3	0.78041
USP17L22	4	0.9942	0.99426	1	18979	0	1.4864	0.0057992	0.020155	0.954223	399	4	1.4864
DUS4L	4	0.091491	0.20001	0.964871	3956	1	0.84927	0.0058027	0.020166	0.954223	400	3	0.84927
HDLBP	4	0.76785	0.77579	1	14714	1	1.0739	0.0058205	0.020223	0.954223	401	3	1.0739
LELP1	4	0.99416	0.99421	1	18978	0	0.55754	0.0058406	0.020291	0.954223	402	4	0.55754
PAQR4	4	0.57397	0.65776	1	12495	1	0.73248	0.0058617	0.020361	0.954223	403	3	0.73248
AGPAT4	4	0.58812	0.66486	1	12615	1	-0.17173	0.0058625	0.020365	0.954223	404	1	-0.17173
POLR2J	4	0.23203	0.37683	0.986497	7295	2	-0.077567	0.005914	0.020535	0.954223	405	2	-0.077567
LUC7L2	4	0.46651	0.60971	1	11568	1	0.73404	0.0059656	0.020704	0.954223	406	3	0.73404
MGAM2	4	0.51327	0.62947	1	11930	1	0.94684	0.0060153	0.020871	0.954223	407	3	0.94684
FREM1	4	0.62844	0.68606	1	13018	1	0.70762	0.0060171	0.020876	0.954223	408	2	0.70762
PEX12	4	0.64328	0.69415	1	13177	1	-0.16536	0.0060686	0.021051	0.954223	409	1	-0.16536
CACFD1	4	0.98771	0.98773	1	18846	0	0.9294	0.0060739	0.021067	0.954223	410	4	0.9294
RARS2	4	0.25681	0.40172	0.992276	7727	2	0.32041	0.0061074	0.021178	0.954223	411	2	0.32041
TEFM	4	0.99388	0.99392	1	18977	0	0.78055	0.0061172	0.021206	0.954223	412	4	0.78055
SMEK1	4	0.97599	0.97598	1	18607	0	0.73808	0.0061202	0.021212	0.954223	413	3	0.73808
ACTBL2	4	0.99388	0.99392	1	18976	0	0.72933	0.0061223	0.021219	0.954223	414	4	0.72933
NEURL3	4	0.094859	0.20607	0.966858	4064	1	0.67116	0.006143	0.021286	0.954223	415	2	0.67116
BAGE2	4	0.99385	0.99389	1	18975	0	0.95533	0.0061512	0.021311	0.954223	416	4	0.95533
OR5AC2	4	0.99384	0.99388	1	18974	0	0.63069	0.0061586	0.021332	0.954223	417	4	0.63069
NUP155	4	0.78328	0.78801	1	14976	1	0.029272	0.0061717	0.021378	0.954223	418	1	0.029272
SPIN4	4	0.9938	0.99384	1	18973	0	0.59883	0.0061957	0.02146	0.954223	419	4	0.59883
TMPRSS11B	4	0.14273	0.28649	0.981581	5565	1	0.81337	0.0062193	0.021542	0.954223	420	3	0.81337
ABCE1	4	0.20589	0.35038	0.986497	6756	2	-1.3257	0.0062747	0.021726	0.954223	421	2	-1.3257
SLC3A1	4	0.99372	0.99375	1	18970	0	0.53471	0.0062848	0.021757	0.954223	422	4	0.53471
CHD5	4	0.6295	0.68662	1	13033	1	0.88305	0.0063272	0.021889	0.954223	423	3	0.88305
RPS15	3	0.27076	0.40084	0.991986	7987	2	-0.4732	0.0063537	0.017353	0.922291	424	1	-0.4732
LYPD1	4	0.88137	0.88091	1	16744	0	0.42825	0.0063586	0.021999	0.954223	425	2	0.42825
GRHL3	4	0.99364	0.99367	1	18968	0	0.46578	0.0063649	0.022021	0.954223	426	4	0.46578
MCM7	4	0.13729	0.27995	0.981581	5438	3	-0.58872	0.0064035	0.022148	0.954223	428	1	-0.58872
PPP6C	4	0.23203	0.37683	0.986497	7289	2	-0.12788	0.0064035	0.022148	0.954223	427	2	-0.12788
NEUROD6	4	0.92251	0.92236	1	17547	0	0.68777	0.0064087	0.022168	0.954223	429	3	0.68777
ABCC1	4	0.91879	0.91861	1	17476	0	0.90485	0.0064136	0.022182	0.954223	430	3	0.90485
MMP23B	4	0.99357	0.99361	1	18967	0	0.549	0.0064252	0.022225	0.954223	431	4	0.549
ATP11C	4	0.99357	0.99361	1	18966	0	0.56048	0.0064322	0.022245	0.954223	432	4	0.56048
DUOXA2	4	0.86	0.85952	1	16328	0	0.961	0.0064456	0.022293	0.954223	433	3	0.961
SWAP70	4	0.99354	0.99358	1	18965	0	0.72727	0.0064593	0.02234	0.954223	434	4	0.72727
MAF1	4	0.99353	0.99356	1	18964	0	0.74738	0.0064711	0.022378	0.954223	435	4	0.74738
DNMT1	4	0.43491	0.58199	1	11058	1	1.1633	0.0064766	0.022393	0.954223	436	3	1.1633
GRIN2B	4	0.22419	0.36888	0.986497	7130	2	0.39627	0.0064799	0.022404	0.954223	437	2	0.39627
RPLP2	4	0.94093	0.94085	1	17927	0	0.87074	0.0064808	0.022406	0.954223	438	3	0.87074
BCL2L2-PABPN1	4	0.99349	0.99353	1	18963	0	1.015	0.006506	0.02248	0.954223	439	4	1.015
SENP5	4	0.43653	0.5836	1	11080	1	0.54618	0.0065141	0.022509	0.954223	440	2	0.54618
TMEM136	4	0.99347	0.99351	1	18962	0	0.48392	0.0065298	0.022559	0.954223	441	4	0.48392
C6orf118	4	0.04947	0.12103	0.941632	2455	2	-0.31311	0.0065323	0.022564	0.954223	442	2	-0.31311
NKIRAS1	4	0.99345	0.99349	1	18961	0	0.82927	0.0065494	0.022616	0.954223	443	4	0.82927
XAGE3	4	0.92043	0.92023	1	17509	0	0.7477	0.0065631	0.022664	0.954223	444	3	0.7477
ZNF597	4	0.99344	0.99348	1	18960	0	0.55615	0.0065637	0.022666	0.954223	445	4	0.55615
PSMB5	3	0.26143	0.38945	0.989839	7808	1	0.49867	0.0065663	0.017895	0.933917	446	1	0.49867
NBN	4	0.60536	0.67374	1	12790	1	0.78525	0.0065814	0.022721	0.954223	447	3	0.78525
CAV1	4	0.11379	0.23959	0.972782	4688	2	-0.76739	0.0065838	0.022728	0.954223	448	1	-0.76739
COL4A2	4	0.99341	0.99345	1	18959	0	0.56714	0.0065888	0.022743	0.954223	449	4	0.56714
SLC19A2	4	0.99339	0.99343	1	18958	0	0.51537	0.0066104	0.022811	0.954223	450	4	0.51537
CAPZA3	4	0.79362	0.79657	1	15135	1	0.24879	0.0066353	0.022884	0.954223	451	2	0.24879
LOC100505841	4	0.99336	0.9934	1	18957	0	1.01	0.0066405	0.022901	0.954223	452	4	1.01
C18orf8	4	0.99333	0.99337	1	18956	0	0.65846	0.0066652	0.022987	0.954223	453	4	0.65846
BLVRA	4	0.99333	0.99337	1	18955	0	0.87959	0.0066706	0.023005	0.954223	454	4	0.87959
MED4	4	0.28673	0.43176	0.994648	8280	2	0.21679	0.0066868	0.023052	0.954223	455	2	0.21679
SF1	4	0.7416	0.75616	1	14337	1	1.0634	0.0066883	0.02306	0.954223	456	3	1.0634
UBE2L3	4	0.76509	0.77364	1	14670	1	1.0124	0.0066961	0.023085	0.954223	457	3	1.0124
PP2D1	4	0.80541	0.80682	1	15323	1	0.501	0.0067309	0.023199	0.954223	458	2	0.501
CT45A3	4	0.72614	0.74531	1	14144	1	-0.11858	0.0067384	0.023228	0.954223	459	1	-0.11858
DRAM2	4	0.44101	0.58817	1	11174	1	1.0633	0.0067489	0.023259	0.954223	460	3	1.0633
SCUBE2	4	0.99324	0.99329	1	18954	0	0.58605	0.0067611	0.023299	0.954223	461	4	0.58605
PELO	4	0.82436	0.82408	1	15674	1	0.91502	0.0067706	0.023333	0.954223	462	2	0.91502
TATDN3	4	0.99321	0.99325	1	18952	0	0.54793	0.0067947	0.023394	0.954223	464	4	0.54793
UQCR10	4	0.99321	0.99325	1	18953	0	0.98993	0.0067947	0.023394	0.954223	463	4	0.98993
ZFX	4	0.83459	0.834	1	15859	1	0.8291	0.0068181	0.023471	0.954223	465	3	0.8291
DNM1L	4	0.97089	0.97084	1	18504	0	0.50544	0.006838	0.023532	0.954223	466	3	0.50544
DPH2	4	0.38315	0.52941	1	10050	1	0.053116	0.0068414	0.023542	0.954223	467	1	0.053116
FGL2	4	0.9134	0.91319	1	17372	0	1.0351	0.006868	0.023624	0.954223	468	3	1.0351
PFKFB1	4	0.54373	0.64325	1	12196	1	0.75222	0.0068755	0.023645	0.954223	469	3	0.75222
LRRC66	4	0.084631	0.18751	0.95985	3721	2	-0.25125	0.0068929	0.023699	0.954223	470	2	-0.25125
ALDOB	4	0.77215	0.77915	1	14783	1	0.24479	0.0069444	0.023871	0.954223	471	2	0.24479
LGALS3	4	0.83067	0.83009	1	15784	1	0.77845	0.006956	0.023903	0.954223	472	3	0.77845
SMARCAD1	4	0.84311	0.84243	1	16013	0	0.49845	0.0069812	0.023986	0.954223	473	2	0.49845
MKNK2	4	0.51269	0.62923	1	11925	1	0.826	0.0069958	0.024043	0.954223	474	3	0.826
ASB7	4	0.45571	0.60307	1	11462	1	0.72967	0.0069964	0.024045	0.954223	475	2	0.72967
IRF2BP2	4	0.98149	0.98152	1	18720	0	0.83726	0.0070158	0.0241	0.954223	476	4	0.83726
ADSSL1	4	0.99297	0.99301	1	18949	0	0.52699	0.0070349	0.024155	0.954223	477	4	0.52699
EPHA1	4	0.78178	0.78677	1	14953	1	0.84953	0.0070369	0.024163	0.954223	478	3	0.84953
CCDC167	4	0.030219	0.08277	0.918691	1722	2	0.35619	0.0070496	0.024208	0.954223	479	2	0.35619
PDIA6	4	0.32777	0.47309	0.999518	9044	2	0.41317	0.0070988	0.024358	0.954223	480	2	0.41317
NOP10	4	0.70379	0.73033	1	13850	1	1.3042	0.0071016	0.024369	0.954223	481	3	1.3042
WDR20	4	0.79615	0.79875	1	15175	1	0.50105	0.0071081	0.024393	0.954223	482	2	0.50105
STAG2	4	0.94307	0.94297	1	17967	0	1.2047	0.0071234	0.024443	0.954223	483	3	1.2047
SNRPD3	3	0.80171	0.80174	1	15263	0	0.9267	0.0071267	0.019382	0.950965	484	2	0.9267
RALGAPA1	4	0.042354	0.10717	0.931936	2197	1	0.29403	0.0071503	0.024539	0.954223	485	2	0.29403
RAB42	4	0.99285	0.9929	1	18948	0	0.56198	0.0071538	0.024547	0.954223	486	4	0.56198
CTNNAL1	4	0.99284	0.99289	1	18947	0	1.0168	0.0071634	0.024584	0.954223	487	4	1.0168
HEXIM1	4	0.99283	0.99289	1	18946	0	1.0241	0.007171	0.024606	0.954223	488	4	1.0241
B4GALT4	4	0.73588	0.7521	1	14262	1	0.76169	0.007172	0.024612	0.954223	489	3	0.76169
EGFLAM	4	0.84239	0.84168	1	15994	0	0.89583	0.0071988	0.0247	0.954223	490	3	0.89583
GLOD5	4	0.7784	0.78402	1	14895	1	0.28984	0.0072018	0.024709	0.954223	491	3	0.28984
SEMA4A	4	0.99278	0.99284	1	18945	0	0.66826	0.0072248	0.024781	0.954223	492	4	0.66826
PTCH2	4	0.99275	0.9928	1	18944	0	0.92001	0.0072498	0.024858	0.954223	493	4	0.92001
GPR137C	4	0.27218	0.41711	0.994648	8006	2	-0.19393	0.0072533	0.024874	0.954223	494	1	-0.19393
C6orf62	4	0.99273	0.99279	1	18943	0	0.96337	0.0072666	0.02491	0.954223	495	4	0.96337
SNRNP40	4	0.88033	0.87985	1	16728	0	1.0807	0.0073003	0.025025	0.954223	496	3	1.0807
ZBTB12	4	0.79515	0.79791	1	15161	1	0.9301	0.0073048	0.025041	0.954223	497	3	0.9301
WRNIP1	4	0.31146	0.45669	0.996603	8749	2	0.59404	0.0073106	0.025064	0.954223	498	2	0.59404
IK	4	0.72762	0.74635	1	14164	1	1.0932	0.0073184	0.025091	0.954223	499	3	1.0932
ASRGL1	4	0.99268	0.99273	1	18942	0	0.58208	0.0073221	0.025102	0.954223	500	4	0.58208
HAMP	4	0.99267	0.99273	1	18941	0	1.0539	0.0073267	0.025115	0.954223	501	4	1.0539
NOC4L	4	0.19879	0.34318	0.986497	6632	2	0.56872	0.0073417	0.025162	0.954223	502	2	0.56872
SMNDC1	4	0.9896	0.98962	1	18883	0	0.97606	0.0073511	0.025192	0.954223	503	4	0.97606
SLX4	4	0.99264	0.9927	1	18940	0	0.98361	0.0073552	0.025211	0.954223	504	4	0.98361
CLVS2	4	0.3813	0.52754	1	10018	2	0.35666	0.0073563	0.025214	0.954223	505	2	0.35666
RWDD2A	4	0.99263	0.99269	1	18939	0	0.95418	0.0073708	0.025262	0.954223	506	4	0.95418
RNF111	4	0.93137	0.93116	1	17731	0	0.92722	0.0074144	0.02541	0.957906	507	3	0.92722
NRBP1	4	0.99257	0.99263	1	18938	0	0.96036	0.0074316	0.025473	0.958379	508	4	0.96036
SERPING1	4	0.99253	0.99259	1	18937	0	0.50353	0.007467	0.025587	0.960676	509	4	0.50353
HIST1H2BE	4	0.95487	0.95474	1	18213	0	0.67744	0.0074857	0.025646	0.960676	510	3	0.67744
NR2C2AP	4	0.7207	0.74159	1	14082	1	1.469	0.0075044	0.025706	0.960676	511	3	1.469
PRDM4	4	0.25401	0.39893	0.990809	7688	2	0.30679	0.0075107	0.025735	0.960676	512	2	0.30679
KLHL7	4	0.99246	0.99252	1	18936	0	0.57113	0.0075416	0.025827	0.961136	513	4	0.57113
DDX60L	4	0.99244	0.99251	1	18935	0	0.65389	0.0075555	0.02587	0.961136	514	4	0.65389
CDH19	4	0.65708	0.70194	1	13322	1	-0.0050254	0.0075622	0.025898	0.961136	515	2	-0.0050254
FLNA	4	0.18438	0.32869	0.98577	6364	1	0.061874	0.0076136	0.026062	0.961258	516	2	0.061874
ARL4C	4	0.99237	0.99243	1	18933	0	0.80032	0.0076281	0.026103	0.961258	517	4	0.80032
ZSCAN32	4	0.98034	0.98038	1	18689	0	0.77723	0.0076541	0.026184	0.961258	518	3	0.77723
PPAP2B	4	0.99232	0.99238	1	18931	0	0.59072	0.0076837	0.02626	0.961258	519	4	0.59072
VAMP1	4	0.99231	0.99237	1	18930	0	0.73384	0.0076877	0.026274	0.961258	520	4	0.73384
RPL10A	4	0.85683	0.85634	1	16272	0	1.172	0.0076908	0.026281	0.961258	521	3	1.172
JMJD4	4	0.99228	0.99233	1	18929	0	0.57711	0.0077247	0.026399	0.961258	522	4	0.57711
HSD17B12	4	0.41369	0.56042	1	10626	2	0.0034534	0.0077345	0.026425	0.961258	523	2	0.0034534
USP33	4	0.99226	0.99232	1	18928	0	0.66498	0.007745	0.026462	0.961258	524	4	0.66498
SPATA31A6	4	0.41369	0.56042	1	10650	2	-0.58137	0.0077664	0.026538	0.961258	525	2	-0.58137
XAB2	4	0.2862	0.43124	0.994648	8271	1	0.36019	0.007768	0.026541	0.961258	526	2	0.36019
TMEM232	4	0.99223	0.99229	1	18927	0	0.71174	0.0077727	0.026555	0.961258	527	4	0.71174
NARS	4	0.762	0.7713	1	14633	1	-0.0035666	0.0078009	0.026641	0.961258	528	2	-0.0035666
FOXD4L3	4	0.94093	0.94085	1	17922	0	0.5842	0.0078195	0.026694	0.961258	529	2	0.5842
HACD2	4	0.62897	0.68634	1	13023	1	0.74505	0.0078222	0.026706	0.961258	530	2	0.74505
EYA3	4	0.97114	0.9711	1	18509	0	0.7099	0.0078222	0.026706	0.961258	531	3	0.7099
ASAP2	4	0.079097	0.17739	0.959798	3516	1	0.96332	0.0078533	0.026805	0.961258	532	3	0.96332
KRT20	4	0.33176	0.47719	0.999518	9110	1	1.0458	0.0078623	0.026831	0.961258	533	3	1.0458
GNG4	4	0.29267	0.43773	0.994648	8400	1	0.19686	0.007871	0.026857	0.961258	534	2	0.19686
ADIPOR1	4	0.97904	0.97908	1	18661	0	0.98806	0.0078944	0.026936	0.962293	535	3	0.98806
TMEM67	4	0.9693	0.96924	1	18475	0	0.25766	0.0079224	0.027027	0.963749	536	2	0.25766
SLC26A4	4	0.71667	0.73879	1	14019	1	0.47796	0.0079739	0.027187	0.964775	537	2	0.47796
TIMP2	4	0.97117	0.97113	1	18510	0	1.176	0.00802	0.02733	0.964775	538	3	1.176
AUTS2	4	0.5349	0.63919	1	12128	1	0.015367	0.0080253	0.027341	0.964775	539	1	0.015367
SLC2A4	4	0.99194	0.992	1	18926	0	0.64693	0.0080626	0.027456	0.964775	540	4	0.64693
DNAJC19	4	0.83687	0.8362	1	15901	0	0.091536	0.0080768	0.027502	0.964775	541	2	0.091536
RABIF	4	0.98654	0.98654	1	18824	0	0.77701	0.0080996	0.027581	0.964775	542	4	0.77701
TREX2	4	0.9919	0.99196	1	18925	0	0.55263	0.0081045	0.027596	0.964775	543	4	0.55263
CGB1	4	0.99188	0.99195	1	18924	0	0.96604	0.0081248	0.027659	0.964775	544	4	0.96604
FAM47E-STBD1	4	0.072604	0.16527	0.955587	3298	3	-0.48939	0.0081282	0.027671	0.964775	545	1	-0.48939
SFRP5	4	0.99182	0.9919	1	18923	0	0.54025	0.0081767	0.027833	0.964775	546	4	0.54025
METTL18	4	0.98135	0.98138	1	18716	0	0.87454	0.0081797	0.027837	0.964775	547	4	0.87454
OR10AG1	4	0.98847	0.98851	1	18858	0	0.93509	0.008203	0.027919	0.964775	548	4	0.93509
PIP5K1A	4	0.92194	0.92175	1	17535	0	0.95069	0.0082187	0.027965	0.964775	549	2	0.95069
ANKHD1-EIF4EBP3	4	0.1313	0.26975	0.980225	5239	3	-0.29761	0.0082311	0.028011	0.964775	550	1	-0.29761
PPP1R17	4	0.9917	0.99176	1	18922	0	0.88601	0.0082999	0.028238	0.964775	551	4	0.88601
ZNF468	4	0.98397	0.98398	1	18772	0	0.98768	0.0083002	0.028238	0.964775	552	4	0.98768
TOMM34	4	0.97597	0.97595	1	18604	0	0.9025	0.0083108	0.028265	0.964775	553	3	0.9025
RGS18	4	0.73842	0.75389	1	14289	1	0.79981	0.0083284	0.028325	0.964775	554	3	0.79981
CEP192	4	0.59831	0.67008	1	12721	1	1.076	0.008334	0.028344	0.964775	555	3	1.076
TMEM176B	4	0.99163	0.99168	1	18921	0	0.64412	0.008372	0.028467	0.964775	556	4	0.64412
GPHB5	4	0.37606	0.52219	1	9924	1	1.0649	0.0083756	0.028475	0.964775	557	3	1.0649
KCND2	4	0.84183	0.84111	1	15984	0	0.49082	0.0083855	0.028502	0.964775	558	2	0.49082
HAGH	4	0.11694	0.24499	0.974089	4790	1	0.93225	0.0084218	0.028616	0.964775	560	3	0.93225
GLIS2	4	0.88581	0.88543	1	16824	0	0.98651	0.0084218	0.028616	0.964775	559	3	0.98651
ANO3	4	0.99156	0.99161	1	18920	0	0.5059	0.0084367	0.028666	0.964775	561	4	0.5059
SKIV2L2	4	0.78328	0.78801	1	14974	1	-0.62011	0.0084626	0.028747	0.964775	562	2	-0.62011
DDTL	4	0.17255	0.31668	0.982413	6138	2	0.089341	0.0084633	0.028748	0.964775	563	2	0.089341
DXO	4	0.99149	0.99154	1	18919	0	0.72291	0.0085133	0.0289	0.964775	564	4	0.72291
ABCB7	4	0.99148	0.99154	1	18918	0	0.82615	0.0085176	0.028913	0.964775	565	4	0.82615
UNC13B	4	0.928	0.92778	1	17660	0	0.88833	0.0085195	0.028918	0.964775	566	3	0.88833
FAM209B	4	0.28606	0.4311	0.994648	8267	2	-0.33117	0.0085398	0.028981	0.964775	567	1	-0.33117
PSMD10	4	0.65656	0.70163	1	13314	1	0.4298	0.0085912	0.029146	0.964775	568	3	0.4298
RORA	4	0.82377	0.82353	1	15667	1	0.79584	0.0086371	0.029299	0.964775	569	3	0.79584
GIF	4	0.096707	0.20943	0.966858	4119	3	-2.0706	0.0086426	0.029314	0.964775	570	1	-2.0706
IZUMO3	4	0.86697	0.86652	1	16476	0	0.70217	0.0086769	0.029418	0.964775	571	3	0.70217
ZNF800	4	0.99131	0.99136	1	18917	0	0.64135	0.0086931	0.029462	0.964775	572	4	0.64135
LVRN	4	0.87071	0.8703	1	16547	0	0.59491	0.0086941	0.029462	0.964775	573	3	0.59491
FUNDC1	4	0.9913	0.99135	1	18916	0	0.54015	0.0086976	0.029473	0.964775	574	4	0.54015
OXSM	4	0.58768	0.66463	1	12609	1	1.0866	0.0087169	0.029542	0.964775	575	3	1.0866
C9orf64	4	0.4693	0.61083	1	11592	1	0.97428	0.0087218	0.02956	0.964775	576	3	0.97428
BACE2	4	0.73982	0.75487	1	14316	1	0.68373	0.0087533	0.029658	0.964775	577	3	0.68373
HIST1H2BC	4	0.99124	0.99129	1	18915	0	0.82453	0.0087597	0.029675	0.964775	578	4	0.82453
SLAMF7	4	0.99121	0.99126	1	18914	0	0.59108	0.0087864	0.029756	0.964775	579	4	0.59108
ATMIN	4	0.86574	0.86532	1	16449	0	0.77507	0.0087886	0.029762	0.964775	580	3	0.77507
SLC1A2	4	0.99121	0.99126	1	18913	0	0.89772	0.0087893	0.029764	0.964775	581	4	0.89772
PYROXD1	4	0.43491	0.58199	1	11051	1	0.9466	0.0088576	0.029982	0.964775	582	2	0.9466
KDM5C	4	0.97125	0.97121	1	18512	0	1.0242	0.008862	0.03	0.964775	583	3	1.0242
IFNK	4	0.93544	0.93533	1	17816	0	0.98748	0.0088841	0.03007	0.964775	584	3	0.98748
BRD7	4	0.71991	0.74103	1	14070	1	0.80575	0.0089074	0.030142	0.964775	585	3	0.80575
PSME1	4	0.99109	0.99115	1	18912	0	0.51532	0.0089103	0.03015	0.964775	586	4	0.51532
KIAA1958	4	0.99107	0.99112	1	18911	0	0.61308	0.0089336	0.030222	0.964775	587	4	0.61308
HIST1H2AK	4	0.99106	0.99111	1	18910	0	0.60424	0.0089389	0.030234	0.964775	588	4	0.60424
MTSS1	4	0.99106	0.99111	1	18909	0	0.53108	0.0089419	0.030246	0.964775	589	4	0.53108
VWA2	4	0.99105	0.99111	1	18908	0	0.72748	0.0089479	0.030266	0.964775	590	4	0.72748
KAT7	4	0.09984	0.21502	0.966858	4238	3	-0.65097	0.0089512	0.030277	0.964775	592	1	-0.65097
POLR2F	4	0.55382	0.64804	1	12300	1	0.43511	0.0089512	0.030277	0.964775	591	2	0.43511
ANAPC2	4	0.762	0.7713	1	14627	1	0.21412	0.0089512	0.030277	0.964775	593	2	0.21412
NLRP2	4	0.87851	0.87808	1	16692	0	0.76951	0.0089801	0.030374	0.964775	594	3	0.76951
BANF2	4	0.98343	0.98345	1	18759	0	0.95064	0.0090123	0.030466	0.964775	595	4	0.95064
ZNRF1	4	0.99096	0.99102	1	18907	0	0.59447	0.0090401	0.030565	0.964775	596	4	0.59447
CCDC62	4	0.8411	0.84039	1	15971	0	0.046273	0.009054	0.030614	0.964775	597	1	0.046273
CCNI	4	0.99092	0.99097	1	18906	0	0.50395	0.0090751	0.030678	0.964775	598	4	0.50395
STARD3	4	0.48466	0.61734	1	11703	1	0.76043	0.0090981	0.030743	0.964775	599	3	0.76043
RPLP1	4	0.94337	0.94327	1	17973	0	0.96144	0.0091054	0.030765	0.964775	600	3	0.96144
HTR1D	4	0.89656	0.89626	1	17043	0	1.1426	0.0091109	0.030783	0.964775	601	3	1.1426
NAP1L2	4	0.90005	0.89969	1	17110	0	0.75725	0.0091168	0.030796	0.964775	602	3	0.75725
TMA16	4	0.21075	0.35533	0.986497	6867	2	-0.26607	0.0091568	0.030919	0.964775	603	2	-0.26607
STRIP2	4	0.6468	0.69611	1	13219	1	0.82684	0.0091654	0.030955	0.964775	604	3	0.82684
SYNCRIP	4	0.15484	0.29874	0.982413	5794	2	-1.2344	0.0091827	0.031009	0.964775	605	2	-1.2344
LHFPL3	4	0.96563	0.96557	1	18415	0	1.0169	0.0092056	0.031085	0.964775	606	3	1.0169
NCL	4	0.81754	0.81772	1	15542	1	0.63153	0.0092082	0.031092	0.964775	607	3	0.63153
CDCA5	4	0.97266	0.97261	1	18538	0	1.3865	0.0092182	0.031127	0.964775	608	3	1.3865
TM2D2	4	0.95124	0.95115	1	18136	0	0.98173	0.0092245	0.031142	0.964775	609	3	0.98173
PGM2	4	0.97694	0.97696	1	18627	0	0.99345	0.0092346	0.031183	0.964775	610	3	0.99345
PTPRZ1	4	0.89248	0.89215	1	16971	0	0.91616	0.0092431	0.031208	0.964775	611	3	0.91616
LBHD1	4	0.87361	0.8732	1	16605	0	0.95678	0.0092446	0.031212	0.964775	612	3	0.95678
BTBD9	4	0.10099	0.21707	0.966858	4277	1	0.99263	0.0092471	0.031221	0.964775	613	3	0.99263
RSRC1	4	0.17492	0.31909	0.982413	6193	1	0.40352	0.0092596	0.031259	0.964775	614	2	0.40352
C21orf140	4	0.12292	0.25538	0.976567	4986	2	0.036189	0.009272	0.031293	0.964775	615	2	0.036189
SEPTIN7	4	0.60945	0.67582	1	12825	1	1.1012	0.009285	0.031337	0.964775	616	3	1.1012
ALKBH5	4	0.40396	0.55054	1	10463	1	0.97317	0.0092951	0.031369	0.964775	617	3	0.97317
RPEL1	4	0.24526	0.39004	0.989839	7518	2	0.11279	0.009311	0.031419	0.964775	618	2	0.11279
TCP11L2	4	0.68754	0.72018	1	13646	1	0.88894	0.0093178	0.031438	0.964775	619	3	0.88894
PCDHA6	4	0.99067	0.99071	1	18905	0	0.507	0.0093304	0.031475	0.964775	620	4	0.507
ZNF781	4	0.068344	0.15724	0.955352	3134	3	-0.70041	0.0093625	0.031578	0.964775	621	1	-0.70041
LYNX1	4	0.99062	0.99065	1	18904	0	0.54814	0.0093787	0.031628	0.964775	622	4	0.54814
AURKAIP1	4	0.97431	0.97424	1	18576	0	1.2202	0.00938	0.031634	0.964775	623	3	1.2202
OR6X1	4	0.94176	0.94169	1	17941	0	0.60865	0.0094139	0.03174	0.964775	624	3	0.60865
PDGFRA	4	0.072925	0.16587	0.955587	3312	1	0.96297	0.0094437	0.031825	0.964775	625	3	0.96297
SLX4IP	4	0.31052	0.45572	0.996603	8734	1	0.83126	0.0094935	0.031969	0.964775	626	3	0.83126
PGBD4	4	0.28746	0.43251	0.994648	8298	1	0.88913	0.0095089	0.032006	0.964775	627	3	0.88913
FATE1	4	0.95906	0.95898	1	18291	0	0.9143	0.0095425	0.03212	0.964775	628	3	0.9143
SCRN2	4	0.92924	0.92903	1	17684	0	0.88379	0.0095551	0.032162	0.964775	629	3	0.88379
SDHD	4	0.88437	0.88396	1	16799	0	0.91632	0.0095659	0.032199	0.964775	630	2	0.91632
GYG1	4	0.99042	0.99045	1	18901	0	0.48141	0.0095776	0.032235	0.964775	631	4	0.48141
ALKBH6	4	0.075331	0.17032	0.95843	3390	2	0.077205	0.0095923	0.032275	0.964775	632	2	0.077205
LYZL1	4	0.44278	0.58993	1	11207	1	0.96297	0.0096002	0.032295	0.964775	633	3	0.96297
ZSCAN26	4	0.76534	0.77383	1	14673	1	0.87967	0.0096158	0.032345	0.964775	634	3	0.87967
NKX3-1	4	0.88625	0.88592	1	16833	0	0.12054	0.0096194	0.03236	0.964775	635	2	0.12054
GCK	4	0.90902	0.90877	1	17300	0	0.79792	0.0096217	0.032368	0.964775	636	3	0.79792
SASH3	4	0.99034	0.99037	1	18900	0	0.45962	0.0096611	0.032493	0.964775	637	4	0.45962
ANPEP	4	0.99029	0.99032	1	18899	0	0.95901	0.0097058	0.032651	0.964775	638	4	0.95901
FREM3	4	0.79481	0.79759	1	15154	1	0.7473	0.0097219	0.032711	0.964775	639	3	0.7473
WDR5	4	0.10928	0.23168	0.972782	4539	2	-0.51706	0.0097222	0.032712	0.964775	640	1	-0.51706
DTNA	4	0.99026	0.99027	1	18898	0	0.48964	0.0097435	0.032782	0.964775	641	4	0.48964
KCND3	4	0.17405	0.3182	0.982413	6174	1	0.86931	0.0097493	0.0328	0.964775	642	3	0.86931
CD19	4	0.61658	0.67967	1	12902	1	1.0563	0.0097493	0.0328	0.964775	643	3	1.0563
GZMB	4	0.08109	0.181	0.95985	3592	1	0.9167	0.0097675	0.032857	0.964775	644	3	0.9167
INPP1	4	0.99022	0.99024	1	18897	0	0.55789	0.0097756	0.032884	0.964775	645	4	0.55789
CCND2	4	0.93327	0.93308	1	17772	0	0.68935	0.0097869	0.032922	0.964775	646	3	0.68935
SMIM22	4	0.52015	0.63257	1	11996	1	0.48055	0.0098225	0.033033	0.964775	647	2	0.48055
COQ6	4	0.99014	0.99015	1	18896	0	0.83712	0.0098636	0.033164	0.964775	648	4	0.83712
DDX39A	4	0.79808	0.80045	1	15205	1	0.97283	0.0098643	0.033165	0.964775	649	3	0.97283
CASP1	4	0.9901	0.99012	1	18895	0	0.47247	0.0098961	0.033257	0.964775	650	4	0.47247
SARAF	4	0.9901	0.99012	1	18894	0	0.44113	0.0098993	0.033267	0.964775	651	4	0.44113
GGA1	4	0.99009	0.99011	1	18893	0	0.59592	0.0099083	0.033296	0.964775	652	4	0.59592
ZNF77	4	0.75081	0.76292	1	14456	1	0.55283	0.0099177	0.033324	0.964775	653	2	0.55283
ACP6	4	0.13061	0.26852	0.980225	5216	1	0.34407	0.0099278	0.033353	0.964775	654	3	0.34407
ZNF358	4	0.99007	0.9901	1	18892	0	0.49307	0.0099319	0.033362	0.964775	655	4	0.49307
PRKX	4	0.99006	0.99009	1	18891	0	0.53306	0.0099351	0.03337	0.964775	656	4	0.53306
MBP	4	0.032216	0.086821	0.92164	1799	2	0.41342	0.0099834	0.033527	0.964775	657	2	0.41342
XKRX	4	0.82904	0.82848	1	15755	1	0.83822	0.0099987	0.033571	0.964775	658	3	0.83822
KREMEN1	4	0.7941	0.79697	1	15143	1	0.84972	0.010017	0.033621	0.964775	659	3	0.84972
NPLOC4	4	0.28067	0.42569	0.994648	8159	2	-0.92417	0.010031	0.033658	0.964775	660	2	-0.92417
ZCCHC16	4	0.56189	0.65193	1	12381	1	0.97602	0.010032	0.033662	0.964775	661	3	0.97602
PLA2G3	4	0.79105	0.79439	1	15093	1	0.92673	0.010032	0.033662	0.964775	662	3	0.92673
OBP2A	4	0.98052	0.98056	1	18693	0	1.0075	0.010097	0.033853	0.964775	663	3	1.0075
TNFAIP8L2-SCNM1	4	0.84122	0.84049	1	15974	0	0.94974	0.010115	0.033907	0.964775	664	3	0.94974
CITED1	4	0.98591	0.98591	1	18811	0	0.89589	0.010142	0.034002	0.964775	665	4	0.89589
GADL1	4	0.86354	0.86311	1	16401	0	0.586	0.010152	0.03404	0.964775	666	2	0.586
HECTD1	4	0.75229	0.76404	1	14482	1	1.0957	0.010158	0.034056	0.964775	667	3	1.0957
CLSPN	4	0.98535	0.98535	1	18801	0	1.3079	0.010182	0.034128	0.964775	668	4	1.3079
PTPRC	4	0.026724	0.075678	0.912779	1582	2	-1.1422	0.010185	0.034135	0.964775	669	2	-1.1422
KLHDC8A	4	0.9898	0.98982	1	18889	0	0.50376	0.010202	0.034189	0.964775	670	4	0.50376
ANXA8L1	4	0.88748	0.88714	1	16859	0	0.75837	0.010206	0.034195	0.964775	672	3	0.75837
GLYATL3	4	0.98979	0.98981	1	18888	0	0.51969	0.010206	0.034195	0.964775	671	4	0.51969
CCDC103	4	0.62852	0.68609	1	13020	1	0.9102	0.010212	0.034214	0.964775	673	3	0.9102
FLJ44635	4	0.18276	0.32702	0.983402	6322	1	0.73846	0.010216	0.034226	0.964775	674	3	0.73846
FAM221A	4	0.98977	0.98979	1	18886	0	0.81165	0.010227	0.034263	0.964775	675	4	0.81165
PRSS38	4	0.80297	0.80462	1	15278	1	-0.071445	0.010236	0.03429	0.964775	676	1	-0.071445
CLRN2	4	0.22691	0.37163	0.986497	7187	1	0.50053	0.010248	0.034325	0.964775	677	2	0.50053
NOSIP	4	0.098839	0.21319	0.966858	4196	1	0.34362	0.010254	0.03435	0.964775	678	2	0.34362
SRSF11	4	0.9731	0.97304	1	18549	0	0.84823	0.010266	0.034393	0.964775	679	2	0.84823
OR4M2	4	0.58965	0.66563	1	12631	1	0.42449	0.010287	0.03446	0.964775	680	2	0.42449
KLRF1	4	0.98968	0.98971	1	18885	0	0.77463	0.010318	0.034566	0.964775	681	4	0.77463
EPCAM	4	0.49053	0.61981	1	11748	1	0.73005	0.010353	0.034672	0.964775	682	3	0.73005
HECTD3	4	0.10233	0.21938	0.967894	4323	2	0.20526	0.010364	0.034702	0.964775	683	2	0.20526
SIRT1	4	0.98961	0.98964	1	18884	0	0.67988	0.010386	0.034769	0.964775	684	4	0.67988
CLEC16A	4	0.14416	0.28796	0.982069	5593	1	0.12358	0.01039	0.034783	0.964775	685	2	0.12358
UBA7	4	0.54514	0.6439	1	12208	1	0.84757	0.010394	0.034795	0.964775	686	3	0.84757
MITF	4	0.2129	0.35756	0.986497	6899	1	0.78957	0.010427	0.034898	0.964775	687	3	0.78957
NUCB1	4	0.92358	0.92344	1	17563	0	0.74593	0.010458	0.035002	0.964775	688	3	0.74593
EEF1D	4	0.13978	0.28352	0.981581	5495	1	0.13356	0.010493	0.035116	0.964775	689	1	0.13356
MAK16	4	0.98556	0.98557	1	18807	0	1.2445	0.010495	0.03512	0.964775	690	4	1.2445
MRPS22	4	0.50181	0.62459	1	11840	1	1.2636	0.010532	0.03523	0.964775	691	3	1.2636
SLFNL1	4	0.61818	0.68053	1	12920	1	0.54268	0.010544	0.035262	0.964775	692	2	0.54268
PRSS27	4	0.90468	0.90435	1	17200	0	0.31911	0.010544	0.035264	0.964775	693	2	0.31911
PRKAR2B	4	0.98945	0.98949	1	18882	0	0.42312	0.010546	0.035269	0.964775	694	4	0.42312
NAA60	4	0.83247	0.83183	1	15808	1	0.99905	0.010556	0.035303	0.964775	695	3	0.99905
LRP11	4	0.98944	0.98947	1	18881	0	0.38663	0.010559	0.035309	0.964775	696	4	0.38663
SCML2	4	0.98944	0.98947	1	18880	0	0.44761	0.010562	0.035319	0.964775	697	4	0.44761
S100A7A	4	0.89882	0.89851	1	17082	0	0.71257	0.010573	0.03535	0.964775	698	3	0.71257
GPX2	4	0.98941	0.98944	1	18879	0	0.42146	0.010589	0.035409	0.964775	699	4	0.42146
ZNF142	4	0.96981	0.96975	1	18480	0	0.70842	0.010598	0.035435	0.964775	700	3	0.70842
DYRK2	4	0.97419	0.97411	1	18575	0	1.0503	0.010647	0.035604	0.966001	701	3	1.0503
CT47A11	4	0.96164	0.96155	1	18329	0	0.93012	0.010658	0.035631	0.966001	702	2	0.93012
SUZ12	4	0.53358	0.63859	1	12117	1	1.0065	0.010664	0.035649	0.966001	703	3	1.0065
ABCB9	4	0.98161	0.98165	1	18722	0	1.1003	0.010686	0.035713	0.966001	704	4	1.1003
CD101	4	0.10569	0.22536	0.969181	4429	2	-0.86083	0.010698	0.035751	0.966001	705	1	-0.86083
ANKRD13D	4	0.15828	0.30222	0.982413	5853	1	0.31299	0.01075	0.035916	0.966001	706	2	0.31299
ZNF222	4	0.37512	0.52125	1	9909	1	0.40637	0.010763	0.03595	0.966001	707	2	0.40637
TMCC1	4	0.9892	0.98924	1	18878	0	0.53123	0.010798	0.036074	0.966001	708	4	0.53123
APMAP	4	0.11517	0.24195	0.974089	4738	2	-0.074588	0.010801	0.036086	0.966001	709	2	-0.074588
ATP6V0A1	4	0.98918	0.98922	1	18877	0	0.65649	0.010817	0.036127	0.966001	710	4	0.65649
PPM1A	4	0.96004	0.95995	1	18307	0	0.95901	0.010825	0.036153	0.966001	711	2	0.95901
AQP5	4	0.87434	0.87391	1	16616	0	0.50635	0.010852	0.036239	0.966001	712	2	0.50635
APITD1	4	0.93373	0.93356	1	17781	0	0.84231	0.010881	0.036332	0.966001	713	3	0.84231
IKZF3	4	0.98912	0.98916	1	18876	0	0.69171	0.010883	0.036337	0.966001	714	4	0.69171
PRM1	4	0.98912	0.98916	1	18875	0	0.43513	0.010884	0.036341	0.966001	715	4	0.43513
SEC24B	4	0.8497	0.84911	1	16135	0	0.9086	0.010906	0.036409	0.966001	716	3	0.9086
RIMBP2	4	0.98909	0.98914	1	18874	0	0.42917	0.01091	0.036421	0.966001	717	4	0.42917
IDH2	4	0.93452	0.93437	1	17798	0	1.0118	0.010943	0.03652	0.966001	718	3	1.0118
FAM84B	4	0.41549	0.56224	1	10679	1	0.83816	0.010977	0.036628	0.966001	719	3	0.83816
RRP9	4	0.12406	0.25734	0.976567	5027	3	-0.60738	0.010981	0.03664	0.966001	720	1	-0.60738
HIST2H2BE	4	0.23794	0.38273	0.98971	7383	1	1.0047	0.010981	0.03664	0.966001	721	3	1.0047
PSMA3	4	0.69944	0.72756	1	13805	1	-0.12288	0.010981	0.03664	0.966001	722	1	-0.12288
PNKD	4	0.98898	0.98903	1	18873	0	0.55021	0.011021	0.036766	0.966001	723	4	0.55021
C20orf173	4	0.98583	0.98583	1	18809	0	0.79867	0.011062	0.036897	0.966001	724	4	0.79867
ALYREF	4	0.98893	0.98898	1	18871	0	1.1146	0.01107	0.036927	0.966001	725	4	1.1146
EDARADD	4	0.19833	0.34272	0.986497	6621	1	1.0174	0.011081	0.036963	0.966001	726	3	1.0174
FTL	4	0.98892	0.98896	1	18870	0	0.90192	0.011085	0.036974	0.966001	727	4	0.90192
CCSAP	4	0.43051	0.57758	1	10966	1	0.55744	0.011087	0.036981	0.966001	728	3	0.55744
DOLPP1	4	0.90303	0.90269	1	17174	0	0.42957	0.011109	0.037059	0.966001	729	3	0.42957
SF3A2	3	0.98888	0.98899	1	18869	0	0.93846	0.011124	0.02968	0.964775	730	3	0.93846
STT3B	4	0.19581	0.34021	0.986497	6572	1	0.56997	0.011137	0.037156	0.966001	731	2	0.56997
COTL1	4	0.98885	0.9889	1	18868	0	0.37492	0.011152	0.037197	0.966001	732	4	0.37492
VANGL1	4	0.98884	0.98889	1	18867	0	0.45653	0.011158	0.037215	0.966001	733	4	0.45653
NAA25	4	0.37963	0.52584	1	9998	2	-0.45588	0.011212	0.037379	0.966001	734	1	-0.45588
NACC2	4	0.24165	0.3864	0.989839	7441	1	0.87361	0.011213	0.037382	0.966001	735	3	0.87361
GCKR	4	0.66878	0.70881	1	13455	1	0.51163	0.011263	0.037522	0.966001	736	3	0.51163
AARS	4	0.98872	0.98878	1	18866	0	1.3906	0.011277	0.037569	0.966001	737	4	1.3906
FBLIM1	4	0.0066353	0.022884	0.873481	496	1	0.70332	0.011296	0.037633	0.966001	738	3	0.70332
COL21A1	4	0.0085655	0.02907	0.873481	619	2	-0.39059	0.011314	0.03769	0.966001	739	1	-0.39059
IYD	4	0.47989	0.61528	1	11669	1	0.93198	0.011342	0.037766	0.966001	740	3	0.93198
CHID1	4	0.98865	0.98871	1	18865	0	0.58792	0.011351	0.037797	0.966001	741	4	0.58792
EPHA8	4	0.98864	0.98869	1	18864	0	0.37066	0.011363	0.037828	0.966001	742	4	0.37066
SYNC	4	0.77188	0.77894	1	14774	1	0.23689	0.011366	0.037835	0.966001	743	2	0.23689
RPL10	4	0.18302	0.32729	0.983402	6349	2	-0.42407	0.011417	0.03799	0.966001	744	2	-0.42407
SLC25A34	4	0.1382	0.28148	0.981581	5454	1	0.71452	0.011423	0.038008	0.966001	745	3	0.71452
UGT2B28	4	0.98858	0.98862	1	18863	0	0.55735	0.011423	0.03801	0.966001	746	4	0.55735
BEST2	4	0.98254	0.98256	1	18741	0	1.1117	0.011425	0.038016	0.966001	747	4	1.1117
STBD1	4	0.054324	0.13057	0.950547	2622	2	0.14209	0.011438	0.038058	0.966001	748	2	0.14209
MTF1	4	0.90262	0.90228	1	17164	0	1.11	0.011442	0.03807	0.966001	749	3	1.11
H2BFWT	4	0.98854	0.98859	1	18862	0	0.37239	0.011455	0.038109	0.966001	750	4	0.37239
TPH2	4	0.39505	0.54149	1	10282	2	0.37472	0.011467	0.038143	0.966001	751	2	0.37472
ZZZ3	4	0.98852	0.98857	1	18861	0	0.65846	0.011477	0.038171	0.966001	752	4	0.65846
SLC36A1	4	0.3437	0.48934	1	9323	2	0.29521	0.011486	0.038198	0.966001	753	2	0.29521
SLC24A2	4	0.98849	0.98854	1	18860	0	0.66371	0.011509	0.038274	0.966001	754	4	0.66371
SLC13A3	4	0.58185	0.66167	1	12564	1	0.45503	0.01152	0.038314	0.966001	755	2	0.45503
VIPR2	4	0.98847	0.98851	1	18857	0	0.43126	0.011533	0.038359	0.966001	756	4	0.43126
KRT24	4	0.97986	0.97991	1	18684	0	0.85619	0.011567	0.038454	0.966001	757	3	0.85619
COL27A1	4	0.067601	0.15586	0.955352	3106	3	-0.83713	0.011571	0.038466	0.966001	760	1	-0.83713
LYZL4	4	0.98843	0.98847	1	18855	0	0.45932	0.011571	0.038466	0.966001	758	4	0.45932
LRRTM1	4	0.98843	0.98847	1	18856	0	0.54149	0.011571	0.038466	0.966001	759	4	0.54149
ENO2	4	0.9884	0.98844	1	18854	0	0.55081	0.011596	0.038541	0.966001	761	4	0.55081
GUCY1A2	4	0.39921	0.54576	1	10370	2	0.33238	0.011608	0.038573	0.966001	762	2	0.33238
TMEM82	4	0.85878	0.85833	1	16307	0	0.435	0.011622	0.038614	0.966001	763	3	0.435
SLC30A9	4	0.3681	0.51407	1	9776	1	1.2148	0.011641	0.038672	0.966201	764	3	1.2148
ANKRD11	4	0.097546	0.21093	0.966858	4139	1	1.0867	0.011674	0.038758	0.967085	765	3	1.0867
TNFAIP1	4	0.34787	0.49357	1	9404	1	0.82684	0.011721	0.038904	0.967873	766	2	0.82684
ORAOV1	4	0.45377	0.60107	1	11437	2	-0.23245	0.011725	0.038912	0.967873	767	2	-0.23245
ROCK2	4	0.95874	0.9587	1	18285	0	0.69586	0.011742	0.038964	0.967873	768	3	0.69586
SLC9A3R1	4	0.59057	0.66613	1	12643	1	0.54898	0.01175	0.038992	0.967873	769	2	0.54898
ATP6V0D1	4	0.83687	0.8362	1	15900	0	0.1658	0.011776	0.039078	0.968737	770	3	0.1658
KDM8	4	0.98819	0.98823	1	18852	0	0.68164	0.011806	0.039175	0.968856	771	4	0.68164
LGALS12	4	0.79272	0.7958	1	15122	1	0.68676	0.011809	0.039184	0.968856	772	3	0.68676
NTF4	4	0.085237	0.1886	0.960719	3743	1	0.36762	0.011873	0.039374	0.970364	773	2	0.36762
MFSD11	4	0.42241	0.56928	1	10810	2	0.28764	0.011879	0.039388	0.970364	774	2	0.28764
ZNF618	4	0.76628	0.77454	1	14688	1	0.97398	0.011882	0.039398	0.970364	775	3	0.97398
TTC21B	4	0.073378	0.16673	0.955587	3317	2	-0.58814	0.01193	0.03955	0.970364	776	1	-0.58814
HCFC1R1	4	0.98805	0.98808	1	18851	0	0.9328	0.011946	0.039598	0.970364	777	4	0.9328
CLCN7	4	0.84589	0.84526	1	16058	0	0.77163	0.011951	0.039611	0.970364	778	3	0.77163
RAD50	4	0.24331	0.38808	0.989839	7480	2	0.30424	0.012025	0.039847	0.970364	779	2	0.30424
MRAS	4	0.24688	0.39167	0.989839	7544	1	0.4044	0.012033	0.03987	0.970364	780	3	0.4044
ZSWIM7	4	0.42898	0.57603	1	10937	1	0.8115	0.012082	0.040006	0.970364	781	3	0.8115
KRTAP27-1	4	0.10997	0.2329	0.972782	4560	2	-0.56783	0.012084	0.040016	0.970364	782	1	-0.56783
PABPC1L2B	4	0.93674	0.93667	1	17849	0	0.7124	0.012087	0.040026	0.970364	783	2	0.7124
OTOP3	3	0.98087	0.981	1	18705	0	1.0935	0.012095	0.032086	0.964775	784	3	1.0935
RRP8	4	0.75207	0.76386	1	14480	1	0.4009	0.012097	0.040061	0.970364	785	2	0.4009
MGC50722	4	0.9879	0.98793	1	18850	0	0.76161	0.012101	0.04007	0.970364	786	4	0.76161
ZNF789	4	0.98789	0.98791	1	18849	0	0.54093	0.012112	0.040106	0.970364	787	4	0.54093
TREML1	4	0.70076	0.72837	1	13821	1	0.76698	0.01213	0.040163	0.970364	788	3	0.76698
OR1D5	4	0.78823	0.79205	1	15045	1	0.14971	0.012135	0.040179	0.970364	789	2	0.14971
ESYT2	4	0.075929	0.17149	0.959798	3410	1	0.82955	0.012145	0.040211	0.970364	790	3	0.82955
SNCB	4	0.98785	0.98788	1	18848	0	0.4275	0.01215	0.040227	0.970364	791	4	0.4275
ZFYVE16	4	0.9769	0.97691	1	18626	0	0.98092	0.012179	0.040317	0.970364	792	3	0.98092
CABYR	4	0.98781	0.98784	1	18847	0	0.69364	0.012191	0.040351	0.970364	793	4	0.69364
FAM58A	4	0.098073	0.21184	0.966858	4171	1	1.0723	0.012192	0.040354	0.970364	794	3	1.0723
SLC11A2	4	0.19147	0.33584	0.986317	6497	2	-0.333	0.012238	0.0405	0.970364	795	1	-0.333
AIM1L	4	0.28754	0.43259	0.994648	8300	1	0.95762	0.012278	0.040614	0.970364	796	3	0.95762
SLC22A1	4	0.094474	0.20537	0.966858	4048	2	-0.11316	0.012289	0.040648	0.970364	797	1	-0.11316
EMC4	4	0.97434	0.97427	1	18577	0	0.72223	0.012304	0.040694	0.970364	798	3	0.72223
MOB1B	4	0.013033	0.042944	0.876158	930	1	0.46586	0.012324	0.040749	0.970364	799	2	0.46586
TM7SF2	4	0.10099	0.21707	0.966858	4271	1	0.24396	0.01234	0.040809	0.970364	800	1	0.24396
TMEM14A	4	0.84704	0.84642	1	16083	0	0.65976	0.01236	0.04087	0.970364	801	2	0.65976
ZSCAN16	4	0.89222	0.8919	1	16964	0	0.68585	0.012374	0.040907	0.970364	802	3	0.68585
SNX14	4	0.98762	0.98764	1	18844	0	0.54367	0.012384	0.040932	0.970364	803	4	0.54367
SMC6	4	0.20362	0.34804	0.986497	6724	2	-1.0493	0.012392	0.040957	0.970364	804	2	-1.0493
TUBB	4	0.9876	0.98764	1	18843	0	1.3359	0.012396	0.040964	0.970364	805	4	1.3359
MAGEA9B	4	0.4296	0.57668	1	10950	1	0.69697	0.012435	0.041082	0.970364	806	3	0.69697
TPP2	4	0.016836	0.054559	0.896282	1160	2	-1.4101	0.012443	0.04111	0.970364	807	2	-1.4101
SYK	4	0.98755	0.98758	1	18842	0	0.63501	0.012452	0.041141	0.970364	808	4	0.63501
CCNB1	4	0.86574	0.86532	1	16448	0	1.0845	0.012453	0.041143	0.970364	809	3	1.0845
FHL3	4	0.97354	0.97347	1	18563	0	0.84848	0.012459	0.041157	0.970364	810	3	0.84848
TGM7	4	0.98752	0.98755	1	18841	0	0.53037	0.012481	0.041221	0.970364	811	4	0.53037
LRRC37A2	4	0.39372	0.54007	1	10255	2	0.3261	0.012483	0.041225	0.970364	812	2	0.3261
ZNF3	4	0.93148	0.93126	1	17735	0	0.81193	0.012534	0.041385	0.971192	813	3	0.81193
FGF21	4	0.98746	0.98749	1	18840	0	0.63339	0.012544	0.041413	0.971192	814	4	0.63339
MRPL19	4	0.030264	0.082855	0.918748	1723	3	-2.5295	0.012546	0.041418	0.971192	815	1	-2.5295
MRPL34	4	0.98742	0.98746	1	18839	0	0.486	0.012577	0.041525	0.971192	816	4	0.486
RPL19	4	0.98461	0.98462	1	18787	0	1.4758	0.012616	0.041649	0.971192	817	4	1.4758
OR5K4	4	0.88888	0.88853	1	16884	0	1.0599	0.012629	0.041689	0.971192	818	3	1.0599
SUV39H1	4	0.84442	0.84375	1	16035	0	0.53469	0.012648	0.04175	0.971192	819	2	0.53469
HRAS	4	0.87928	0.87883	1	16712	0	0.57757	0.012649	0.041752	0.971192	820	3	0.57757
SCYL3	4	0.17532	0.3195	0.983324	6202	2	0.040271	0.012699	0.041916	0.971192	821	2	0.040271
KLHL4	4	0.59592	0.66884	1	12695	1	0.50614	0.01273	0.042011	0.971192	822	2	0.50614
C12orf77	4	0.22137	0.36606	0.986497	7058	2	-0.14555	0.012751	0.042063	0.971192	823	1	-0.14555
CDX4	4	0.98255	0.98258	1	18742	0	0.64609	0.012763	0.042101	0.971192	824	4	0.64609
PLAU	4	0.73924	0.75446	1	14306	1	0.86881	0.012767	0.042113	0.971192	825	3	0.86881
GFRA4	4	0.95528	0.95517	1	18221	0	0.7256	0.012773	0.042135	0.971192	826	3	0.7256
NUDT16	4	0.84406	0.84339	1	16028	0	-0.0604	0.012802	0.042225	0.971192	827	1	-0.0604
FLRT3	4	0.98719	0.98721	1	18837	0	0.42005	0.012812	0.042259	0.971192	828	4	0.42005
MAFK	4	0.98719	0.98721	1	18838	0	0.70751	0.012812	0.042259	0.971192	829	4	0.70751
PDE4DIP	4	0.14036	0.2841	0.981581	5507	1	1.4968	0.012815	0.042272	0.971192	830	3	1.4968
MAGI3	4	0.98717	0.98719	1	18836	0	0.48005	0.012828	0.042311	0.971192	831	4	0.48005
DAB1	4	0.29919	0.44425	0.994901	8533	1	0.73746	0.012848	0.04238	0.971192	832	3	0.73746
TUBA1A	4	0.69128	0.7225	1	13694	1	0.39789	0.012853	0.042393	0.971192	833	2	0.39789
GRHPR	4	0.30506	0.45018	0.996213	8636	2	0.41082	0.012861	0.042418	0.971192	834	2	0.41082
F7	4	0.98713	0.98716	1	18835	0	0.34964	0.012866	0.042429	0.971192	835	4	0.34964
OLA1	4	0.98711	0.98714	1	18834	0	0.4951	0.012885	0.042488	0.971369	836	4	0.4951
GJA1	4	0.5378	0.64051	1	12156	1	0.34202	0.012904	0.042548	0.971592	837	3	0.34202
GPR137	4	0.98703	0.98706	1	18833	0	0.83854	0.012967	0.042745	0.971793	838	4	0.83854
OR7G1	4	0.86195	0.86153	1	16367	0	0.85003	0.012969	0.042752	0.971793	839	3	0.85003
THEGL	4	0.49784	0.62288	1	11805	1	0.95619	0.012983	0.042797	0.971793	840	3	0.95619
AMZ2	4	0.98701	0.98703	1	18832	0	0.72507	0.012995	0.04283	0.971793	841	4	0.72507
FAM110B	4	0.77003	0.77746	1	14749	1	0.65164	0.013033	0.042945	0.971793	842	3	0.65164
HIF1A	4	0.44716	0.59438	1	11286	1	-0.049835	0.013058	0.043024	0.971793	843	1	-0.049835
CHST8	4	0.98691	0.98693	1	18831	0	0.53163	0.013088	0.043103	0.971793	844	4	0.53163
UBE2C	4	0.96692	0.96688	1	18439	0	0.64085	0.013109	0.043183	0.971793	845	2	0.64085
ADRBK1	4	0.56245	0.6522	1	12390	1	0.71585	0.01311	0.043185	0.971793	846	3	0.71585
MGAT3	4	0.57682	0.65917	1	12523	1	0.92394	0.013128	0.043228	0.971793	847	3	0.92394
TPPP	4	0.98686	0.98687	1	18830	0	0.36626	0.013136	0.043251	0.971793	848	4	0.36626
KCTD11	4	0.98686	0.98687	1	18829	0	0.36298	0.013138	0.043256	0.971793	849	4	0.36298
STIP1	4	0.98685	0.98685	1	18828	0	0.62179	0.013154	0.043296	0.971793	850	4	0.62179
MS4A7	4	0.32115	0.46635	0.99798	8930	2	0.1706	0.013161	0.043318	0.971793	851	2	0.1706
YEATS2	4	0.35303	0.49882	1	9500	2	0.24575	0.013172	0.043347	0.971793	852	2	0.24575
OR8K5	4	0.1897	0.33403	0.985853	6465	1	0.76981	0.013206	0.04346	0.971793	853	3	0.76981
FANCB	4	0.60496	0.67354	1	12780	1	0.68894	0.01321	0.043466	0.971793	854	3	0.68894
PROX2	4	0.76887	0.77656	1	14733	1	0.92269	0.013251	0.043609	0.971793	855	3	0.92269
AMY1B	4	0.98176	0.9818	1	18729	0	0.40607	0.013263	0.043646	0.971793	856	4	0.40607
TMPPE	4	0.9867	0.9867	1	18827	0	0.49939	0.013302	0.043769	0.971793	857	4	0.49939
GUCY2F	4	0.98601	0.98602	1	18813	0	0.39701	0.013314	0.043812	0.971793	858	4	0.39701
SERPINA11	4	0.98666	0.98665	1	18826	0	0.80535	0.013342	0.04389	0.971793	859	4	0.80535
SLC19A1	4	0.80111	0.80302	1	15254	1	0.66699	0.013362	0.043962	0.971793	860	3	0.66699
PSMB1	4	0.3232	0.46844	0.998829	8959	1	1.1774	0.013363	0.043966	0.971793	861	3	1.1774
WNT3	4	0.16719	0.31122	0.982413	6023	1	1.0185	0.013371	0.04399	0.971793	862	3	1.0185
SCIN	4	0.98659	0.98658	1	18825	0	0.58494	0.013413	0.044126	0.971793	863	4	0.58494
RUFY3	4	0.89754	0.89725	1	17062	0	0.70659	0.013425	0.044164	0.971793	864	2	0.70659
C11orf44	4	0.2739	0.41887	0.994648	8038	1	0.73078	0.013437	0.044197	0.971793	865	3	0.73078
SERPINB9	4	0.37377	0.51985	1	9884	1	0.86847	0.013467	0.044272	0.971793	866	3	0.86847
BCL2	4	0.039999	0.10253	0.931801	2099	3	-0.94829	0.013468	0.044277	0.971793	867	1	-0.94829
TMEM178B	4	0.71909	0.74046	1	14056	1	0.71581	0.013474	0.044291	0.971793	868	3	0.71581
ARL5C	4	0.75793	0.76818	1	14569	1	0.65125	0.013491	0.044353	0.971793	869	3	0.65125
MS4A5	4	0.98649	0.98649	1	18823	0	0.45955	0.013514	0.044425	0.971793	870	4	0.45955
COL23A1	4	0.47104	0.61155	1	11610	1	0.75994	0.013518	0.044442	0.971793	871	3	0.75994
ZC3H18	4	0.30184	0.44697	0.994901	8575	1	0.79903	0.013519	0.044444	0.971793	872	3	0.79903
UBALD1	4	0.42588	0.57281	1	10879	1	0.80465	0.013528	0.044465	0.971793	873	3	0.80465
LRRN2	4	0.97166	0.97162	1	18524	0	0.75523	0.013546	0.044515	0.971793	874	3	0.75523
SEPTIN8	4	0.98644	0.98645	1	18822	0	0.35846	0.013556	0.044551	0.971793	875	4	0.35846
NUP107	4	0.24165	0.3864	0.989839	7440	2	-1.5336	0.013571	0.044591	0.971793	876	1	-1.5336
NEURL4	4	0.9864	0.9864	1	18821	0	0.52697	0.0136	0.044672	0.9719	877	4	0.52697
DCAF11	4	0.98639	0.98639	1	18820	0	0.36843	0.013608	0.044698	0.9719	878	4	0.36843
INTS5	4	0.13473	0.2756	0.980225	5353	2	-1.2384	0.013622	0.044748	0.9719	879	1	-1.2384
SLMAP	4	0.33595	0.48142	0.999782	9201	1	0.30498	0.013673	0.044909	0.973794	880	2	0.30498
EFR3B	4	0.97482	0.97477	1	18584	0	0.71095	0.013683	0.044937	0.973794	881	3	0.71095
DHX9	4	0.19482	0.3392	0.986317	6553	2	-0.58798	0.013724	0.045057	0.975141	882	2	-0.58798
ENTPD1	4	0.95205	0.95194	1	18149	0	0.66416	0.01376	0.045167	0.975141	883	3	0.66416
PDIA2	4	0.98624	0.98623	1	18819	0	0.54569	0.013762	0.045174	0.975141	884	4	0.54569
HNRNPM	4	0.91571	0.91551	1	17415	0	0.93551	0.013772	0.045204	0.975141	885	3	0.93551
SLC4A10	4	0.9862	0.98619	1	18818	0	0.96605	0.013804	0.0453	0.976118	886	4	0.96605
ZNF681	4	0.017204	0.055677	0.90259	1177	2	-0.50574	0.013827	0.045378	0.976703	887	1	-0.50574
FAM9B	4	0.98614	0.98615	1	18817	0	0.77048	0.013857	0.045485	0.976937	888	4	0.77048
TAPT1	4	0.98613	0.98613	1	18816	0	0.26389	0.013872	0.045524	0.976937	889	4	0.26389
PTGR1	4	0.081387	0.18156	0.95985	3600	2	-0.3571	0.013878	0.045542	0.976937	890	1	-0.3571
ZEB2	4	0.98608	0.98608	1	18815	0	0.82726	0.013924	0.045688	0.977734	891	4	0.82726
NPTX1	4	0.85479	0.85427	1	16243	0	0.85877	0.013929	0.045704	0.977734	892	3	0.85877
ZXDA	4	0.84965	0.84906	1	16132	0	0.71364	0.013941	0.045733	0.977734	893	3	0.71364
TNRC6C	4	0.98602	0.98603	1	18814	0	0.65924	0.013979	0.045848	0.978237	894	4	0.65924
DRP2	4	0.67661	0.71345	1	13533	1	0.68145	0.013982	0.045859	0.978237	895	3	0.68145
SMARCB1	4	0.82194	0.8218	1	15627	1	1.0252	0.01402	0.045969	0.978269	896	3	1.0252
NPM2	4	0.9639	0.96386	1	18381	0	0.57334	0.014032	0.046003	0.978269	897	3	0.57334
CCL27	4	0.64843	0.69702	1	13240	1	0.51405	0.014064	0.046101	0.978269	898	2	0.51405
P2RX6	4	0.98593	0.98592	1	18812	0	0.53866	0.014075	0.046138	0.978269	899	4	0.53866
VWA5A	4	0.06256	0.14626	0.955038	2924	3	-0.71082	0.014083	0.046161	0.978269	900	1	-0.71082
SAPCD2	4	0.76411	0.7729	1	14654	1	0.54417	0.014096	0.046204	0.978269	901	2	0.54417
BRAT1	4	0.87798	0.87754	1	16684	0	1.0268	0.014128	0.046304	0.978269	902	3	1.0268
UBFD1	4	0.98583	0.98583	1	18810	0	1.065	0.014172	0.046434	0.978269	903	4	1.065
SCN1A	4	0.080483	0.17988	0.959798	3577	2	0.048284	0.014185	0.046471	0.978269	904	2	0.048284
SLC15A5	4	0.15484	0.29874	0.982413	5797	2	-0.27156	0.014194	0.046498	0.978269	905	2	-0.27156
CDPF1	4	0.92348	0.92334	1	17562	0	0.67248	0.014211	0.046551	0.978269	907	3	0.67248
ARHGAP26	4	0.95965	0.95956	1	18299	0	0.76996	0.014211	0.046551	0.978269	906	3	0.76996
DDX60	4	0.44768	0.59493	1	11302	2	0.39483	0.014219	0.046574	0.978269	908	2	0.39483
LOC645382	4	0.60945	0.67582	1	12826	1	0.46265	0.014229	0.046601	0.978269	909	2	0.46265
CCDC152	4	0.16926	0.31331	0.982413	6070	2	0.0402	0.014237	0.046628	0.978269	910	2	0.0402
TAS2R9	4	0.89606	0.89573	1	17034	0	0.8434	0.014277	0.046766	0.978889	911	3	0.8434
TMPRSS11F	4	0.27341	0.41836	0.994648	8026	1	0.82353	0.014328	0.046932	0.978889	912	3	0.82353
SLC16A1	4	0.95636	0.95629	1	18242	0	0.28241	0.014339	0.046967	0.978889	913	2	0.28241
ACSL4	4	0.98564	0.98564	1	18808	0	0.3102	0.014359	0.047028	0.978889	914	4	0.3102
NCKIPSD	4	0.75893	0.76891	1	14587	1	0.63825	0.014385	0.047107	0.978889	915	2	0.63825
WHSC1L1	4	0.30956	0.45473	0.996603	8713	1	0.025111	0.014416	0.047213	0.978889	917	1	0.025111
PPIAL4E	4	0.3255	0.47084	0.998829	9001	2	-1.9378	0.014416	0.047213	0.978889	916	1	-1.9378
DDX3Y	4	0.97132	0.97128	1	18515	0	0.79474	0.014423	0.047238	0.978889	918	3	0.79474
IFT172	4	0.40864	0.55533	1	10548	1	0.5621	0.014438	0.047283	0.978889	919	2	0.5621
CNTD1	4	0.98553	0.98554	1	18806	0	0.50487	0.014466	0.04737	0.978889	920	4	0.50487
PQLC1	4	0.016386	0.053212	0.894106	1128	1	0.36048	0.014492	0.047451	0.978889	921	2	0.36048
NPRL3	4	0.98082	0.98085	1	18704	0	0.89641	0.014493	0.047454	0.978889	922	3	0.89641
JARID2	4	0.92954	0.92934	1	17694	0	0.63787	0.014527	0.047564	0.978889	923	3	0.63787
OR3A2	4	0.79738	0.79981	1	15194	1	0.37717	0.014534	0.047591	0.978889	924	2	0.37717
OR4D9	4	0.98546	0.98546	1	18805	0	0.69059	0.014536	0.047596	0.978889	925	4	0.69059
SEL1L	4	0.77801	0.7837	1	14890	1	0.49266	0.014544	0.047618	0.978889	926	2	0.49266
ZNF257	4	0.43876	0.58584	1	11125	2	0.05905	0.014595	0.047767	0.978889	927	2	0.05905
CCDC151	4	0.98539	0.98539	1	18803	0	0.74194	0.014608	0.047803	0.978889	928	4	0.74194
FRMPD4	4	0.98536	0.98535	1	18802	0	0.37176	0.014645	0.047922	0.978889	929	4	0.37176
CLDN22	4	0.11305	0.23833	0.972782	4665	2	-0.27447	0.014646	0.047926	0.978889	930	1	-0.27447
PGA5	4	0.98534	0.98533	1	18800	0	0.62945	0.014662	0.047971	0.978889	931	4	0.62945
PIM2	4	0.13398	0.27433	0.980225	5339	1	0.71151	0.014665	0.047982	0.978889	933	3	0.71151
CLCNKB	4	0.23136	0.37615	0.986497	7267	1	0.70512	0.014665	0.047982	0.978889	932	3	0.70512
GNG10	4	0.84768	0.84707	1	16099	0	0.40522	0.014666	0.047986	0.978889	934	2	0.40522
ATP6V0A4	4	0.0007297	0.0026733	0.742142	62	3	-1.5951	0.014697	0.048075	0.978889	935	1	-1.5951
C1QTNF1	4	0.9853	0.9853	1	18799	0	0.36967	0.014702	0.04809	0.978889	936	4	0.36967
PRKD2	4	0.98529	0.98529	1	18798	0	0.42947	0.014715	0.048132	0.978889	937	4	0.42947
MS4A3	4	0.85213	0.85154	1	16191	0	0.56459	0.014724	0.048162	0.978889	938	2	0.56459
C6orf223	4	0.43997	0.5871	1	11156	1	0.96246	0.014734	0.048199	0.978889	939	3	0.96246
ZPR1	4	0.4391	0.5862	1	11136	2	-0.18368	0.014749	0.048242	0.978889	940	1	-0.18368
PGD	4	0.36031	0.50621	1	9636	1	0.8025	0.01475	0.048245	0.978889	941	3	0.8025
PDC	4	0.6059	0.674	1	12798	1	0.87484	0.014772	0.048311	0.979174	942	3	0.87484
DPP4	4	0.9852	0.98522	1	18797	0	0.68174	0.014796	0.048383	0.979595	943	4	0.68174
ADCY10	4	0.58508	0.66329	1	12581	1	0.50571	0.014851	0.048569	0.980514	944	2	0.50571
GCNT2	4	0.98511	0.98513	1	18796	0	0.52309	0.014895	0.048713	0.980514	945	4	0.52309
MYBPC2	4	0.44867	0.59591	1	11318	2	-0.064078	0.014902	0.04873	0.980514	946	2	-0.064078
VPS16	4	0.98507	0.98509	1	18795	0	0.68272	0.014927	0.048805	0.980514	947	4	0.68272
INMT	4	0.98506	0.98508	1	18794	0	0.41336	0.014936	0.048833	0.980514	948	4	0.41336
ZKSCAN3	4	0.89563	0.89531	1	17023	0	0.65858	0.014949	0.048871	0.980514	949	3	0.65858
IL20RA	4	0.10605	0.22601	0.969181	4445	2	0.025884	0.014953	0.048885	0.980514	950	2	0.025884
MAPK11	4	0.69189	0.72287	1	13700	1	0.53829	0.014961	0.048912	0.980514	951	2	0.53829
ABHD5	4	0.85802	0.85758	1	16289	0	0.84958	0.014961	0.048912	0.980514	952	3	0.84958
TPRKB	4	0.60433	0.67322	1	12775	1	1.1284	0.014988	0.048994	0.980514	953	3	1.1284
PLA2G4D	4	0.65011	0.69796	1	13258	1	0.78598	0.014993	0.049015	0.980514	954	3	0.78598
UBE2D2	4	0.33306	0.47848	0.999518	9133	1	0.54907	0.015005	0.049044	0.980514	955	3	0.54907
TMEM211	4	0.025055	0.072271	0.911179	1509	2	-0.68598	0.015037	0.049141	0.981406	956	2	-0.68598
URI1	4	0.29376	0.4388	0.994648	8422	2	-0.90075	0.015056	0.049197	0.981406	957	2	-0.90075
SEC14L1	4	0.98493	0.98495	1	18792	0	0.39816	0.01507	0.049242	0.981406	958	4	0.39816
ALG12	4	0.16384	0.30778	0.982413	5966	1	0.93556	0.015115	0.049373	0.982423	959	3	0.93556
AADACL4	4	0.98482	0.98481	1	18791	0	0.51697	0.015185	0.049572	0.982423	960	4	0.51697
FAM103A1	4	0.12006	0.25039	0.975466	4897	3	-1.7892	0.015209	0.049639	0.982423	961	1	-1.7892
SS18	4	0.98135	0.98138	1	18715	0	0.73224	0.015215	0.049655	0.982423	962	4	0.73224
SCHIP1	4	0.9311	0.93086	1	17723	0	0.78838	0.015248	0.04976	0.982423	963	2	0.78838
MYT1L	4	0.79356	0.79652	1	15134	1	0.80457	0.015251	0.049771	0.982423	964	3	0.80457
PAF1	4	0.0016244	0.0058762	0.789725	141	3	-2.9098	0.01526	0.049799	0.982423	965	1	-2.9098
LEO1	4	0.78019	0.78546	1	14931	1	1.0993	0.015269	0.049823	0.982423	966	3	1.0993
AOX1	4	0.9847	0.9847	1	18790	0	0.48503	0.015302	0.049927	0.982423	967	4	0.48503
C8A	4	0.78035	0.78559	1	14934	1	0.88018	0.015306	0.049939	0.982423	968	3	0.88018
CUL5	4	0.9586	0.95855	1	18282	0	0.8168	0.015317	0.049976	0.982423	969	3	0.8168
ZNF705E	4	0.058833	0.13916	0.952527	2792	1	0.96612	0.01534	0.050043	0.982423	970	3	0.96612
ZNF587B	4	0.93322	0.93304	1	17770	0	0.82881	0.015342	0.050052	0.982423	971	3	0.82881
CASP5	4	0.98465	0.98466	1	18789	0	0.48437	0.015347	0.050066	0.982423	972	4	0.48437
MEPCE	4	0.21074	0.35532	0.986497	6852	2	-0.50277	0.015363	0.05011	0.982423	973	2	-0.50277
PDXDC1	4	0.98461	0.98462	1	18788	0	0.41544	0.015386	0.050172	0.982423	974	4	0.41544
TSPAN13	4	0.98459	0.9846	1	18786	0	0.4602	0.015413	0.050254	0.982423	975	4	0.4602
HOXD11	4	0.53147	0.63763	1	12099	1	0.84649	0.015434	0.050314	0.982423	976	3	0.84649
TANK	4	0.76709	0.77519	1	14704	1	0.6718	0.015449	0.050362	0.982423	977	3	0.6718
ELOVL2	4	0.9845	0.9845	1	18785	0	0.82806	0.015501	0.050522	0.982423	978	4	0.82806
IL1B	4	0.35866	0.50452	1	9605	2	-0.066986	0.015516	0.050565	0.982423	979	2	-0.066986
ACTC1	4	0.98448	0.98449	1	18784	0	0.59534	0.015517	0.050566	0.982423	980	4	0.59534
DDRGK1	4	0.037844	0.098234	0.92624	2025	3	-0.85085	0.015567	0.050733	0.982423	981	1	-0.85085
ARNT2	4	0.98442	0.98442	1	18783	0	0.65928	0.015584	0.050777	0.982423	982	4	0.65928
DYRK1A	4	0.85556	0.85505	1	16255	0	0.88062	0.015593	0.050806	0.982423	983	3	0.88062
SH2D4B	4	0.26751	0.41241	0.994159	7922	2	-0.24013	0.015619	0.050883	0.982423	984	1	-0.24013
STRC	4	0.98433	0.98434	1	18782	0	0.91706	0.015668	0.051017	0.982423	985	4	0.91706
GRM3	4	0.017766	0.056931	0.904151	1194	2	-0.81568	0.01567	0.051022	0.982423	986	2	-0.81568
DENND5B	4	0.98431	0.98432	1	18781	0	0.22695	0.015687	0.051078	0.982423	987	4	0.22695
OTOP1	4	0.98428	0.9843	1	18780	0	0.36226	0.015717	0.051169	0.982423	988	4	0.36226
CETP	4	0.92881	0.92862	1	17679	0	0.52221	0.015721	0.05118	0.982423	989	2	0.52221
DNAJC10	4	0.18201	0.32626	0.983402	6316	2	0.0098362	0.015725	0.051188	0.982423	990	2	0.0098362
LYRM1	4	0.98427	0.98429	1	18779	0	0.53338	0.015726	0.051191	0.982423	991	4	0.53338
PHLDB3	4	0.86584	0.86541	1	16450	0	0.85609	0.015728	0.051197	0.982423	992	3	0.85609
PPFIA3	4	0.98427	0.98428	1	18778	0	0.65822	0.015731	0.051204	0.982423	993	4	0.65822
PTPRA	4	0.83309	0.83246	1	15827	1	0.9008	0.015743	0.051236	0.982423	994	3	0.9008
DGAT2	4	0.98426	0.98426	1	18777	0	0.51877	0.015743	0.051236	0.982423	995	4	0.51877
PPARA	4	0.43228	0.5794	1	10997	1	0.42504	0.015806	0.051429	0.982423	996	2	0.42504
APCDD1	4	0.78836	0.79215	1	15047	1	0.16077	0.015823	0.051477	0.982423	997	2	0.16077
HHIPL1	4	0.27027	0.41515	0.994201	7968	1	0.69009	0.015825	0.051486	0.982423	998	3	0.69009
PLEKHA2	4	0.86228	0.86187	1	16375	0	0.44562	0.015828	0.051493	0.982423	999	2	0.44562
MED27	4	0.61609	0.67939	1	12896	1	0.64524	0.015866	0.051607	0.982423	1000	3	0.64524
LCN2	4	0.075929	0.17149	0.959798	3408	2	-0.13906	0.015874	0.051635	0.982423	1001	1	-0.13906
FAM189A1	4	0.98411	0.98412	1	18775	0	0.49412	0.015885	0.051668	0.982423	1003	4	0.49412
TRAF4	4	0.98411	0.98412	1	18776	0	0.61304	0.015885	0.051668	0.982423	1002	4	0.61304
DOCK11	4	0.67071	0.70994	1	13473	1	0.45752	0.015902	0.051717	0.982423	1004	2	0.45752
SYNE4	4	0.98408	0.98408	1	18774	0	0.47438	0.015918	0.051767	0.982423	1005	4	0.47438
IQSEC3	4	0.48909	0.6192	1	11733	1	0.63351	0.015926	0.051793	0.982423	1006	3	0.63351
ANKRD33B	4	0.96764	0.96758	1	18449	0	0.68674	0.015932	0.051812	0.982423	1007	3	0.68674
SPESP1	4	0.81326	0.81383	1	15471	1	0.75431	0.015966	0.051926	0.983418	1008	3	0.75431
MXRA5	4	0.75385	0.76517	1	14507	1	0.53136	0.015977	0.051967	0.983418	1009	2	0.53136
RPL37	4	0.94093	0.94085	1	17928	0	0.11669	0.01601	0.052057	0.983506	1010	2	0.11669
FMR1NB	4	0.98398	0.98398	1	18773	0	0.57457	0.016025	0.052109	0.983506	1011	4	0.57457
MYT1	4	0.93856	0.93851	1	17876	0	0.30268	0.016028	0.052126	0.983506	1012	2	0.30268
UBE4B	4	0.67004	0.70953	1	13465	1	0.67784	0.016079	0.052289	0.983792	1013	3	0.67784
PYCRL	4	0.98387	0.98386	1	18771	0	0.37343	0.016128	0.052437	0.983792	1014	4	0.37343
ZC3H13	4	0.75275	0.76438	1	14492	1	0.818	0.01616	0.052537	0.983792	1015	3	0.818
CCDC93	4	0.23282	0.3776	0.98697	7306	2	-0.16599	0.016181	0.052595	0.983792	1016	1	-0.16599
TBC1D31	4	0.97877	0.9788	1	18654	0	0.95367	0.016182	0.052596	0.983792	1017	3	0.95367
SEMA5A	4	0.98379	0.98378	1	18769	0	0.6377	0.016213	0.052705	0.983792	1018	4	0.6377
GLUD1	4	0.24606	0.39085	0.989839	7530	1	0.47541	0.016227	0.052745	0.983792	1019	2	0.47541
LPCAT2	4	0.98377	0.98377	1	18768	0	0.64257	0.016229	0.052746	0.983792	1020	4	0.64257
CREB3L3	4	0.84223	0.84149	1	15991	0	0.21132	0.016232	0.052761	0.983792	1021	2	0.21132
HIST1H4J	4	0.98374	0.98375	1	18767	0	0.8789	0.016256	0.052843	0.983792	1022	4	0.8789
LCTL	4	0.11208	0.23665	0.972782	4631	1	0.8816	0.016261	0.052858	0.983792	1023	3	0.8816
ZNF135	4	0.61539	0.67902	1	12887	1	0.54037	0.016274	0.052888	0.983792	1024	3	0.54037
CREG2	4	0.47667	0.61392	1	11646	1	0.14952	0.016284	0.052923	0.983792	1025	1	0.14952
ORC6	4	0.7223	0.74266	1	14098	1	-0.049562	0.016287	0.052929	0.983792	1026	2	-0.049562
ERCC4	4	0.98371	0.98372	1	18766	0	0.71005	0.016289	0.052933	0.983792	1027	4	0.71005
IMPACT	4	0.53194	0.63783	1	12104	1	0.67333	0.016299	0.052965	0.983792	1028	3	0.67333
OTULIN	4	0.24331	0.38808	0.989839	7479	1	0.85343	0.016323	0.053028	0.983887	1029	3	0.85343
FAM120C	4	0.98365	0.98366	1	18765	0	0.55985	0.016351	0.053114	0.983887	1030	4	0.55985
MYH11	4	0.89012	0.8898	1	16915	0	0.62642	0.016355	0.053125	0.983887	1031	2	0.62642
LRP5L	4	0.0016296	0.0058959	0.789725	142	1	0.87341	0.01639	0.05322	0.983937	1032	3	0.87341
CDC40	4	0.98361	0.98362	1	18764	0	0.71281	0.016394	0.05323	0.983937	1033	4	0.71281
TAL1	4	0.79996	0.80203	1	15237	1	0.1862	0.016437	0.053367	0.984959	1034	2	0.1862
B4GALT2	4	0.98353	0.98355	1	18762	0	0.31488	0.016465	0.053461	0.984959	1035	4	0.31488
HTN1	4	0.98353	0.98355	1	18761	0	0.50164	0.016468	0.053464	0.984959	1036	4	0.50164
C7orf25	4	0.89338	0.89305	1	16988	0	0.66622	0.016502	0.053563	0.984959	1037	3	0.66622
PON1	4	0.79861	0.80091	1	15213	1	0.42939	0.016514	0.053602	0.984959	1038	2	0.42939
RSPO1	4	0.98347	0.98349	1	18760	0	0.43693	0.016527	0.053641	0.984959	1039	4	0.43693
LTN1	4	0.93404	0.93389	1	17792	0	0.72858	0.016569	0.053765	0.984959	1040	3	0.72858
CAMSAP2	4	0.24036	0.38509	0.989839	7422	2	-0.0067765	0.016585	0.053811	0.984959	1041	2	-0.0067765
PIGK	4	0.59979	0.67084	1	12736	1	0.52017	0.016615	0.053904	0.984959	1042	2	0.52017
GABRR3	4	0.98337	0.98339	1	18758	0	0.41078	0.016635	0.053952	0.984959	1043	4	0.41078
GCN1L1	4	0.95692	0.95685	1	18256	0	1.0172	0.016638	0.053961	0.984959	1044	3	1.0172
IFT122	4	0.98333	0.98336	1	18757	0	0.52617	0.016671	0.054061	0.984959	1045	4	0.52617
DAGLA	4	0.45189	0.59916	1	11382	1	0.88168	0.016672	0.054064	0.984959	1046	3	0.88168
TPR	4	0.76038	0.77003	1	14605	1	0.35338	0.016693	0.054122	0.984959	1047	2	0.35338
PRKCI	4	0.223	0.36772	0.986497	7107	1	0.70526	0.016706	0.054167	0.984959	1048	2	0.70526
ZNF43	4	0.98329	0.98331	1	18756	0	0.32196	0.016709	0.054172	0.984959	1049	4	0.32196
GRAMD4	4	0.94414	0.94404	1	17988	0	0.70113	0.016732	0.054234	0.984959	1050	3	0.70113
PPP2R5B	4	0.45699	0.60437	1	11483	2	-0.068302	0.016744	0.054271	0.984959	1051	1	-0.068302
RNPS1	4	0.98325	0.98327	1	18755	0	0.60432	0.016753	0.054309	0.984959	1052	4	0.60432
CTHRC1	4	0.88691	0.88656	1	16849	0	0.37907	0.016795	0.054432	0.984959	1053	3	0.37907
PM20D2	4	0.43862	0.58571	1	11123	2	0.28298	0.016813	0.054484	0.984959	1054	2	0.28298
TECTA	4	0.88345	0.88303	1	16786	0	0.55316	0.016846	0.054584	0.984959	1055	2	0.55316
RHOU	4	0.98314	0.98316	1	18754	0	0.36186	0.016859	0.054624	0.984959	1056	4	0.36186
DLGAP3	4	0.98312	0.98315	1	18753	0	0.36886	0.016878	0.054681	0.984959	1057	4	0.36886
S100A3	4	0.87702	0.87659	1	16663	0	0.67543	0.01689	0.054718	0.984959	1058	3	0.67543
ZNF311	4	0.64328	0.69415	1	13178	1	0.14286	0.016897	0.05474	0.984959	1059	1	0.14286
UXT	3	0.97166	0.97183	1	18523	0	1.2441	0.016947	0.044136	0.971793	1060	3	1.2441
CSNK1D	4	0.15696	0.30088	0.982413	5826	1	0.75847	0.016948	0.054903	0.984959	1061	3	0.75847
WDR87	4	0.92498	0.92478	1	17589	0	1.005	0.016959	0.054942	0.984959	1062	3	1.005
TEX35	4	0.98303	0.98306	1	18752	0	0.51722	0.016973	0.054981	0.984959	1063	4	0.51722
ZNF14	4	0.021234	0.064273	0.906009	1345	2	-0.2844	0.016999	0.055068	0.984959	1064	1	-0.2844
NFIB	4	0.98299	0.98303	1	18751	0	0.5609	0.017008	0.055099	0.984959	1065	4	0.5609
TMEM222	4	0.98298	0.98302	1	18750	0	0.40202	0.017022	0.05514	0.984959	1066	4	0.40202
STPG1	4	0.84797	0.84737	1	16103	0	0.73928	0.017035	0.055181	0.984959	1067	3	0.73928
KRT78	4	0.41021	0.55691	1	10574	1	0.68161	0.01705	0.055225	0.984959	1068	2	0.68161
NDUFB2	4	0.98295	0.98299	1	18749	0	0.74383	0.017055	0.055237	0.984959	1069	4	0.74383
S100G	4	0.47582	0.61357	1	11641	1	0.45542	0.017065	0.055265	0.984959	1070	2	0.45542
PIP4K2B	4	0.069031	0.15856	0.955352	3160	2	-0.20359	0.017073	0.055288	0.984959	1071	2	-0.20359
C18orf65	4	0.98288	0.98292	1	18748	0	0.59371	0.017122	0.055447	0.984959	1072	4	0.59371
OR13F1	4	0.42322	0.57011	1	10825	2	-0.19534	0.017152	0.055532	0.984959	1073	1	-0.19534
CD247	4	0.44078	0.58793	1	11171	1	0.66413	0.017167	0.055576	0.984959	1074	3	0.66413
C1QA	4	0.98283	0.98287	1	18747	0	0.57871	0.017169	0.055582	0.984959	1075	4	0.57871
SGPP1	4	0.0080315	0.027361	0.873481	580	2	-0.068189	0.017196	0.055657	0.984959	1076	2	-0.068189
PES1	4	0.44794	0.59518	1	11307	1	1.0049	0.017227	0.055745	0.984959	1077	3	1.0049
WRAP53	4	0.98273	0.98276	1	18746	0	1.1409	0.017267	0.055868	0.984959	1078	4	1.1409
PA2G4	4	0.74457	0.75829	1	14377	1	0.73607	0.017269	0.055877	0.984959	1079	3	0.73607
MB21D2	4	0.27792	0.4229	0.994648	8107	2	0.19174	0.017273	0.055887	0.984959	1080	2	0.19174
GIMAP8	4	0.89739	0.8971	1	17058	0	0.76374	0.017288	0.055931	0.984959	1081	3	0.76374
TNIP2	4	0.84525	0.8446	1	16052	0	0.34504	0.017304	0.055981	0.984959	1082	2	0.34504
CCNC	4	0.22618	0.37091	0.986497	7171	1	0.289	0.017306	0.055984	0.984959	1083	2	0.289
FAM65A	4	0.98268	0.9827	1	18745	0	0.66646	0.017324	0.056039	0.984959	1084	4	0.66646
MYO9A	4	0.98267	0.98269	1	18744	0	0.58628	0.017335	0.056076	0.984959	1085	4	0.58628
RNF213	4	0.98265	0.98267	1	18743	0	0.53259	0.01735	0.056118	0.984959	1086	4	0.53259
SIRPG	4	0.9623	0.96222	1	18343	0	0.63078	0.017354	0.05613	0.984959	1087	3	0.63078
RPTOR	4	0.78328	0.78801	1	14977	1	0.68664	0.017382	0.056217	0.984959	1088	2	0.68664
C17orf64	4	0.42342	0.57031	1	10831	1	0.48182	0.01742	0.056323	0.984959	1089	2	0.48182
GNG12	4	0.30299	0.44813	0.994901	8609	2	-0.19928	0.017459	0.056434	0.984959	1090	1	-0.19928
C14orf1	4	0.98254	0.98256	1	18740	0	0.43812	0.01746	0.056435	0.984959	1091	4	0.43812
HFE2	4	0.88195	0.88151	1	16756	0	0.67002	0.017482	0.056497	0.984959	1092	2	0.67002
FBXL13	4	0.94388	0.94378	1	17981	0	0.79355	0.017505	0.056559	0.984959	1093	3	0.79355
HDGFRP2	4	0.79235	0.79548	1	15117	1	0.45407	0.01751	0.056576	0.984959	1094	2	0.45407
RASSF4	4	0.98245	0.98247	1	18739	0	0.46204	0.017555	0.0567	0.984959	1095	4	0.46204
MIEN1	4	0.24466	0.38944	0.989839	7505	2	-0.343	0.017561	0.056722	0.984959	1096	1	-0.343
DYX1C1	4	0.98244	0.98246	1	18737	0	0.51345	0.017565	0.056733	0.984959	1098	4	0.51345
DNAJC5B	4	0.98244	0.98246	1	18738	0	0.89235	0.017565	0.056733	0.984959	1097	4	0.89235
SRSF4	4	0.97606	0.97604	1	18608	0	0.64637	0.017575	0.056768	0.984959	1099	3	0.64637
LRRC74A	4	0.88881	0.88846	1	16883	0	0.91707	0.017595	0.056825	0.984959	1100	3	0.91707
IL9R	4	0.35774	0.50357	1	9587	2	0.29872	0.017606	0.056858	0.984959	1101	2	0.29872
PLEKHG2	4	0.05772	0.13702	0.950547	2749	1	0.895	0.017622	0.056901	0.984959	1102	3	0.895
MAD1L1	4	0.98236	0.98238	1	18735	0	0.69088	0.017641	0.056946	0.984959	1104	4	0.69088
KDELC1	4	0.98236	0.98238	1	18736	0	0.51396	0.017641	0.056946	0.984959	1103	4	0.51396
DEFB114	4	0.95933	0.95924	1	18295	0	0.86524	0.017648	0.05696	0.984959	1105	3	0.86524
PPP1CB	4	0.68521	0.71874	1	13627	1	0.70263	0.017663	0.057001	0.984959	1106	2	0.70263
OR2H2	4	0.91678	0.91659	1	17433	0	0.81393	0.017754	0.057264	0.984959	1107	3	0.81393
THBS2	4	0.21364	0.35834	0.986497	6912	2	-0.22282	0.017766	0.057301	0.984959	1108	1	-0.22282
SCNN1G	4	0.98222	0.98224	1	18734	0	0.45774	0.017784	0.057349	0.984959	1109	4	0.45774
ZNF212	4	0.24331	0.38808	0.989839	7476	1	-0.031121	0.017817	0.057451	0.984959	1110	1	-0.031121
CAND1	4	0.98214	0.98216	1	18733	0	0.33196	0.017856	0.057566	0.984959	1111	4	0.33196
EDNRA	4	0.79006	0.79356	1	15077	1	0.60081	0.017868	0.057595	0.984959	1112	2	0.60081
NSMCE2	4	0.96256	0.96249	1	18347	0	0.95924	0.017884	0.057643	0.984959	1113	3	0.95924
CENPE	4	0.9821	0.98212	1	18732	0	0.68198	0.017903	0.057711	0.984959	1114	4	0.68198
ZNF214	4	0.89792	0.89765	1	17068	0	0.52976	0.017919	0.057754	0.984959	1115	3	0.52976
KIAA0100	4	0.90529	0.90497	1	17221	0	0.95122	0.017928	0.057781	0.984959	1116	3	0.95122
LRRCC1	4	0.40284	0.54945	1	10444	1	0.7214	0.017957	0.057861	0.984959	1117	3	0.7214
NSFL1C	4	0.72449	0.74417	1	14126	1	0.67387	0.017958	0.057865	0.984959	1118	2	0.67387
SEC16A	4	0.96413	0.96411	1	18387	0	0.94617	0.017966	0.057889	0.984959	1119	3	0.94617
UBE2F	4	0.96527	0.9652	1	18406	0	0.85343	0.018003	0.057997	0.984959	1120	3	0.85343
MYLIP	4	0.65987	0.70356	1	13356	1	0.82123	0.018021	0.058049	0.984959	1121	3	0.82123
MAGI2	4	0.98196	0.98199	1	18731	0	0.37439	0.018044	0.058114	0.984959	1122	4	0.37439
LRRC43	4	0.15277	0.29665	0.982413	5751	1	0.35583	0.018072	0.058194	0.984959	1123	2	0.35583
TARDBP	4	0.43491	0.58199	1	11053	1	0.75306	0.018092	0.058249	0.984959	1124	2	0.75306
MBD3	4	0.13398	0.27433	0.980225	5334	1	0.88384	0.018119	0.058335	0.984959	1125	3	0.88384
ARMC12	4	0.84944	0.84884	1	16128	0	0.47789	0.018123	0.058347	0.984959	1126	3	0.47789
SCGB1C1	4	0.3813	0.52754	1	10019	1	0.79953	0.01813	0.058375	0.984959	1127	3	0.79953
MCCC2	4	0.67397	0.71188	1	13505	1	0.61417	0.018131	0.058378	0.984959	1128	2	0.61417
BUB1	4	0.22016	0.36485	0.986497	7033	1	1.0527	0.018138	0.058395	0.984959	1129	3	1.0527
TTC22	4	0.00057359	0.0021065	0.742142	51	2	-0.99668	0.018171	0.058489	0.984959	1130	2	-0.99668
TGDS	4	0.85504	0.85452	1	16246	0	0.60102	0.018174	0.058497	0.984959	1131	3	0.60102
PGGT1B	4	0.98178	0.98182	1	18730	0	0.88385	0.018221	0.058637	0.984959	1132	4	0.88385
APOL2	4	0.80197	0.80375	1	15267	1	0.71959	0.018225	0.058652	0.984959	1133	3	0.71959
SPATA31A3	4	0.21834	0.36302	0.986497	6992	1	1.2569	0.018273	0.058808	0.984959	1134	3	1.2569
IRX2	4	0.98173	0.98176	1	18728	0	0.24376	0.018273	0.058809	0.984959	1135	4	0.24376
ZNF221	4	0.98171	0.98174	1	18727	0	0.38267	0.018293	0.058871	0.984959	1136	4	0.38267
CCDC59	4	0.21684	0.36152	0.986497	6967	2	-0.33736	0.018302	0.058893	0.984959	1137	2	-0.33736
ZNF593	4	0.98168	0.98172	1	18726	0	0.52977	0.018316	0.058939	0.984959	1138	4	0.52977
GRIP2	4	0.57012	0.65587	1	12462	1	0.72228	0.018362	0.059065	0.984959	1139	3	0.72228
AP5M1	4	0.32848	0.47386	0.999518	9049	2	0.22915	0.018377	0.059112	0.984959	1140	2	0.22915
RPL26L1	4	0.042248	0.10694	0.931801	2191	3	-1.1642	0.018378	0.059117	0.984959	1142	1	-1.1642
TEX9	4	0.98162	0.98166	1	18724	0	0.74152	0.018378	0.059115	0.984959	1141	4	0.74152
SNAPC4	4	0.98161	0.98165	1	18723	0	1.0285	0.018386	0.059139	0.984959	1143	4	1.0285
FBXL20	4	0.2072	0.35173	0.986497	6788	1	0.00025444	0.018429	0.059274	0.984959	1144	1	0.00025444
KLRC4-KLRK1	4	0.98157	0.9816	1	18721	0	0.7584	0.018435	0.059291	0.984959	1145	4	0.7584
MOCS1	4	0.37048	0.51651	1	9826	1	-0.011743	0.01848	0.059433	0.984959	1146	2	-0.011743
CCDC177	4	0.94922	0.94916	1	18090	0	0.84959	0.018492	0.059465	0.984959	1147	3	0.84959
TBC1D29	4	0.69522	0.72493	1	13744	1	0.20914	0.018531	0.059575	0.984959	1148	3	0.20914
LRRC39	4	0.4663	0.60963	1	11564	1	0.50269	0.01856	0.059662	0.984959	1149	2	0.50269
RAB9A	4	0.5347	0.63909	1	12126	1	0.62251	0.018569	0.059698	0.984959	1150	3	0.62251
OR5M8	4	0.72937	0.74756	1	14188	1	1.0733	0.018583	0.05974	0.984959	1151	3	1.0733
DCHS2	4	0.98141	0.98144	1	18719	0	0.4887	0.018585	0.059747	0.984959	1152	4	0.4887
PRDX6	4	0.98141	0.98144	1	18718	0	0.47878	0.018589	0.059755	0.984959	1153	4	0.47878
ACOT6	4	0.78837	0.79217	1	15048	1	0.74853	0.018591	0.059764	0.984959	1154	3	0.74853
DPP6	4	0.40564	0.55225	1	10497	2	0.376	0.018603	0.059796	0.984959	1155	2	0.376
ZNF184	4	0.98138	0.98142	1	18717	0	0.33357	0.018619	0.05984	0.984959	1156	4	0.33357
PSMB4	4	0.21277	0.35744	0.986497	6897	2	-0.32548	0.018633	0.059879	0.984959	1159	2	-0.32548
DIEXF	4	0.48529	0.61763	1	11709	1	0.13281	0.018633	0.059879	0.984959	1158	2	0.13281
GNB2L1	4	0.65243	0.69924	1	13267	1	-0.79405	0.018633	0.059879	0.984959	1157	1	-0.79405
SEC23IP	4	0.96089	0.96081	1	18319	0	0.73473	0.018646	0.059917	0.984959	1160	3	0.73473
LINGO3	4	0.7416	0.75616	1	14342	1	0.87789	0.018659	0.059957	0.984959	1161	3	0.87789
IGSF22	4	0.98133	0.98136	1	18714	0	0.49015	0.018674	0.059994	0.984959	1162	4	0.49015
GALNT16	4	0.98131	0.98134	1	18713	0	0.8205	0.018694	0.06005	0.984959	1163	4	0.8205
DIDO1	4	0.98127	0.98129	1	18712	0	0.37601	0.018734	0.060161	0.984959	1164	4	0.37601
MAGEB5	4	0.85897	0.8585	1	16310	0	0.52296	0.018736	0.060166	0.984959	1165	2	0.52296
GIPC3	4	0.67403	0.71191	1	13506	1	0.75398	0.018746	0.060194	0.984959	1166	3	0.75398
BHLHB9	4	0.48514	0.61755	1	11707	1	0.83202	0.018783	0.06029	0.984959	1167	3	0.83202
SERPINB6	4	0.52534	0.63492	1	12049	1	0.2073	0.018787	0.0603	0.984959	1168	2	0.2073
ASB5	4	0.79155	0.7948	1	15103	1	0.47012	0.018815	0.060384	0.984959	1169	2	0.47012
FUT7	4	0.70973	0.73422	1	13925	1	0.26466	0.018838	0.06043	0.984959	1170	2	0.26466
MAP4K1	4	0.58146	0.66147	1	12559	1	0.59033	0.018886	0.060532	0.984959	1171	3	0.59033
DRGX	4	0.3203	0.4655	0.997667	8917	2	-0.13094	0.018889	0.060536	0.984959	1172	1	-0.13094
EFCC1	4	0.89196	0.89165	1	16956	0	0.75126	0.018892	0.060544	0.984959	1173	3	0.75126
FAM231A	4	0.46019	0.60712	1	11530	1	0.59573	0.01894	0.060649	0.984959	1174	3	0.59573
KIF3A	4	0.87664	0.87619	1	16653	0	0.99003	0.018989	0.060752	0.984959	1175	3	0.99003
SLC7A1	4	0.75462	0.76574	1	14522	1	-0.16257	0.018991	0.060754	0.984959	1176	1	-0.16257
DNAJC30	4	0.062587	0.14631	0.955038	2925	2	0.44579	0.019	0.060776	0.984959	1177	2	0.44579
FMO5	4	0.82502	0.82468	1	15686	1	-0.03037	0.019042	0.060874	0.984959	1178	1	-0.03037
PRR4	4	0.37512	0.52125	1	9905	1	0.69207	0.019081	0.060955	0.984959	1179	2	0.69207
TANC1	4	0.72874	0.74712	1	14178	1	-0.047181	0.019093	0.06098	0.984959	1180	1	-0.047181
CNOT10	4	0.61609	0.67939	1	12894	1	0.52126	0.019109	0.061016	0.984959	1181	2	0.52126
FGD5	4	0.80662	0.80787	1	15342	1	0.64938	0.019171	0.061136	0.984959	1182	3	0.64938
FAM71F1	4	0.82189	0.82176	1	15626	1	0.63279	0.019183	0.061154	0.984959	1183	3	0.63279
SLC9B1	4	0.42674	0.57367	1	10895	2	-0.18401	0.019195	0.061186	0.984959	1184	1	-0.18401
FAM89B	4	0.87915	0.87869	1	16708	0	0.97562	0.019237	0.061278	0.984959	1185	3	0.97562
MYBBP1A	4	0.051143	0.12435	0.944405	2512	2	0.19861	0.019246	0.0613	0.984959	1186	2	0.19861
CPA1	4	0.7186	0.74012	1	14049	1	0.76679	0.019297	0.061413	0.984959	1187	3	0.76679
EAF1	4	0.090142	0.19753	0.964343	3910	1	0.79521	0.019355	0.061538	0.984959	1188	3	0.79521
RPL3L	4	0.55031	0.64634	1	12261	1	0.86039	0.019367	0.061567	0.984959	1189	3	0.86039
AHCYL1	4	0.71159	0.7354	1	13955	1	0.41737	0.019399	0.061646	0.984959	1190	2	0.41737
IPMK	4	0.79119	0.7945	1	15096	1	0.28709	0.01945	0.061744	0.984959	1191	2	0.28709
LCE3C	4	0.072387	0.16487	0.955587	3286	1	0.77727	0.019456	0.061758	0.984959	1192	3	0.77727
TMEM161A	4	0.75605	0.76678	1	14547	1	0.84335	0.019466	0.061777	0.984959	1193	3	0.84335
CXCL9	4	0.898	0.89772	1	17069	0	0.97012	0.019498	0.061847	0.984959	1194	3	0.97012
CPSF1	4	0.70379	0.73033	1	13845	1	0.12972	0.019552	0.061939	0.984959	1195	1	0.12972
C7orf50	4	0.14632	0.29017	0.982413	5630	1	0.59049	0.019569	0.061972	0.984959	1196	3	0.59049
OLIG1	4	0.53032	0.63714	1	12091	1	0.66543	0.019603	0.062036	0.984959	1198	3	0.66543
THSD1	4	0.93895	0.93892	1	17881	0	0.41949	0.019603	0.062036	0.984959	1197	3	0.41949
ZNF804B	4	0.95207	0.95197	1	18150	0	0.78214	0.019609	0.06205	0.984959	1199	3	0.78214
DALRD3	4	0.97724	0.97728	1	18633	0	0.98123	0.01965	0.062137	0.984959	1200	3	0.98123
REPIN1	4	0.8791	0.87864	1	16705	0	0.40336	0.019654	0.062144	0.984959	1201	2	0.40336
SLC17A5	4	0.10605	0.22601	0.969181	4440	1	0.44195	0.019705	0.062243	0.984959	1202	3	0.44195
RETN	4	0.81279	0.81341	1	15461	1	0.62064	0.019707	0.06225	0.984959	1203	3	0.62064
ADNP2	4	0.2767	0.42169	0.994648	8083	1	0.72302	0.019753	0.062338	0.984959	1204	3	0.72302
CDKL5	4	0.60174	0.67186	1	12747	1	0.66804	0.019757	0.062343	0.984959	1205	3	0.66804
TMEM63B	4	0.9362	0.9361	1	17840	0	0.59757	0.019769	0.062368	0.984959	1206	2	0.59757
COA5	4	0.65568	0.70109	1	13304	1	-0.45289	0.019807	0.062454	0.984959	1207	1	-0.45289
MPPED2	4	0.88147	0.88101	1	16746	0	0.55377	0.019825	0.062488	0.984959	1208	3	0.55377
CNNM3	4	0.20038	0.3448	0.986497	6660	2	0.038634	0.019847	0.062539	0.984959	1209	2	0.038634
CACNB2	4	0.67638	0.7133	1	13530	1	0.65846	0.019849	0.062544	0.984959	1210	3	0.65846
REXO4	4	0.27432	0.41928	0.994648	8045	2	-0.31016	0.019858	0.062566	0.984959	1211	1	-0.31016
TOB1	4	0.49112	0.62006	1	11754	1	0.65354	0.019904	0.06267	0.984959	1212	3	0.65354
ZSCAN4	4	0.03874	0.10004	0.929719	2055	2	0.066589	0.019905	0.062672	0.984959	1213	2	0.066589
RAB23	4	0.97822	0.97827	1	18646	0	0.88393	0.019905	0.062672	0.984959	1214	3	0.88393
SCN10A	4	0.89771	0.89742	1	17067	0	0.60876	0.019983	0.062829	0.984959	1215	2	0.60876
HDAC8	4	0.34028	0.48589	1	9269	1	0.40372	0.020041	0.062938	0.984959	1216	2	0.40372
HIVEP1	4	0.50072	0.62413	1	11832	1	0.54968	0.020052	0.062959	0.984959	1217	3	0.54968
LMAN1L	4	0.88501	0.88459	1	16808	0	0.93586	0.020073	0.063006	0.984959	1218	3	0.93586
ASTN1	4	0.10047	0.2161	0.966858	4257	2	-0.27757	0.020086	0.063045	0.984959	1219	2	-0.27757
PPP2R5D	4	0.57803	0.65976	1	12533	1	0.071295	0.020087	0.063046	0.984959	1220	1	0.071295
OR6C6	4	0.32621	0.47155	0.999311	9016	2	0.52505	0.020119	0.063126	0.984959	1221	2	0.52505
NEDD8	4	0.80662	0.80787	1	15348	1	1.4543	0.020155	0.063193	0.984959	1222	3	1.4543
PAK1IP1	4	0.96652	0.96646	1	18432	0	1.1557	0.020155	0.063193	0.984959	1223	3	1.1557
GOLGA6D	4	0.80662	0.80787	1	15343	1	0.58991	0.020164	0.06321	0.984959	1224	2	0.58991
SYNPO2	4	0.58055	0.66104	1	12553	1	0.47492	0.020177	0.063241	0.984959	1225	2	0.47492
PRR19	4	0.62395	0.68364	1	12973	1	0.771	0.02019	0.063264	0.984959	1226	3	0.771
SPAG16	4	0.32677	0.47209	0.999509	9023	1	0.70721	0.020198	0.063283	0.984959	1227	3	0.70721
RRM2	4	0.053778	0.12953	0.948892	2607	3	-1.7847	0.020291	0.063478	0.985265	1228	1	-1.7847
HIST1H3D	4	0.32621	0.47155	0.999311	9015	1	0.64415	0.020291	0.063478	0.985265	1229	3	0.64415
U2AF1	4	0.59334	0.66755	1	12664	1	-0.46124	0.020291	0.063478	0.985265	1230	1	-0.46124
RASL11B	4	0.48102	0.61577	1	11680	1	0.66717	0.020308	0.063509	0.985265	1231	3	0.66717
COASY	4	0.63566	0.68991	1	13096	1	-0.16642	0.020419	0.063749	0.98633	1232	1	-0.16642
PRPS1	4	0.85997	0.85949	1	16327	0	0.71005	0.020426	0.063765	0.98633	1233	3	0.71005
PALM2	4	0.92335	0.9232	1	17559	0	0.7066	0.020426	0.063766	0.98633	1234	2	0.7066
NPY1R	4	0.94936	0.94931	1	18093	0	0.77182	0.020436	0.063784	0.98633	1235	3	0.77182
CCL14	4	0.58016	0.66084	1	12550	1	-0.081357	0.020623	0.064176	0.987348	1236	1	-0.081357
GAB4	4	0.98062	0.98065	1	18696	0	0.64815	0.020635	0.064203	0.987348	1237	3	0.64815
TCEB2	4	0.37963	0.52584	1	9984	2	0.54204	0.020643	0.064216	0.987348	1238	2	0.54204
HOXA1	4	0.29516	0.44012	0.994648	8452	1	0.7244	0.020748	0.064419	0.987348	1239	3	0.7244
GPD2	4	0.010339	0.034621	0.873481	747	1	-0.33143	0.020775	0.06447	0.987348	1240	1	-0.33143
NEDD8-MDP1	4	0.9689	0.96884	1	18468	0	0.88472	0.020782	0.064483	0.987348	1241	3	0.88472
SCN8A	4	0.24108	0.38583	0.989839	7432	2	-0.31314	0.020826	0.064576	0.987348	1242	1	-0.31314
PPP1R3F	4	0.82875	0.82821	1	15747	1	0.80995	0.02083	0.064587	0.987348	1243	3	0.80995
SLC25A37	4	0.91641	0.9162	1	17426	0	0.74031	0.020849	0.064632	0.987348	1244	3	0.74031
DCSTAMP	4	0.54606	0.64435	1	12219	1	0.051712	0.020877	0.064689	0.987348	1245	2	0.051712
PDS5A	4	0.62042	0.68173	1	12939	1	0.61507	0.020928	0.064783	0.987348	1246	3	0.61507
CHPF2	4	0.57128	0.65643	1	12472	1	0.20998	0.020979	0.064885	0.987348	1247	2	0.20998
RPS6KA3	4	0.21158	0.35622	0.986497	6875	1	0.64033	0.020982	0.064891	0.987348	1248	3	0.64033
FOXR2	4	0.89882	0.89851	1	17083	0	0.79975	0.020984	0.064895	0.987348	1249	3	0.79975
C9orf152	4	0.072925	0.16587	0.955587	3309	1	0.43935	0.020996	0.064922	0.987348	1250	2	0.43935
DAG1	4	0.32873	0.47411	0.999518	9052	1	0.57231	0.021022	0.064977	0.987348	1251	2	0.57231
C9orf78	4	0.22496	0.36967	0.986497	7142	1	0.15934	0.02103	0.064997	0.987348	1252	2	0.15934
MAP10	4	0.045657	0.11364	0.937179	2307	2	0.0075303	0.021081	0.06511	0.987348	1253	2	0.0075303
TBX3	4	0.5457	0.64419	1	12214	1	0.72811	0.021092	0.065132	0.987348	1254	3	0.72811
TSSK4	4	0.6629	0.70526	1	13388	1	0.73282	0.021117	0.065195	0.987348	1255	3	0.73282
ITLN1	4	0.8256	0.82522	1	15702	1	0.64433	0.021174	0.065314	0.987348	1256	3	0.64433
VPRBP	4	0.72889	0.74722	1	14181	1	0.065932	0.021212	0.065399	0.987348	1257	2	0.065932
TMEM179B	4	0.83982	0.83911	1	15948	0	0.4887	0.021234	0.065436	0.987348	1258	2	0.4887
GINS2	4	0.80662	0.80787	1	15345	1	1.2913	0.021243	0.065455	0.987348	1259	3	1.2913
MAGEB1	4	0.2353	0.3801	0.988738	7341	1	0.69927	0.021277	0.065526	0.987348	1260	3	0.69927
C17orf62	4	0.83291	0.8323	1	15822	1	0.67595	0.021277	0.065526	0.987348	1261	3	0.67595
ACKR2	4	0.090142	0.19753	0.964343	3909	1	0.0087928	0.021285	0.065542	0.987348	1262	2	0.0087928
TMEM64	4	0.11567	0.24279	0.974089	4749	2	-0.3035	0.021336	0.065638	0.987348	1263	1	-0.3035
PTDSS1	4	0.54159	0.64223	1	12185	1	0.84417	0.021356	0.065685	0.987348	1264	3	0.84417
KRTAP10-1	4	0.17382	0.31797	0.982413	6167	2	0.44058	0.02136	0.065691	0.987348	1265	2	0.44058
GK	4	0.71293	0.73628	1	13968	1	0.7414	0.021386	0.065731	0.987348	1266	3	0.7414
STK40	4	0.060613	0.14254	0.953186	2853	2	-0.18935	0.021387	0.065732	0.987348	1267	1	-0.18935
ERCC6-PGBD3	4	0.97127	0.97124	1	18514	0	0.77835	0.021424	0.065812	0.987348	1268	3	0.77835
EDDM3A	4	0.87214	0.87176	1	16575	0	0.17095	0.021438	0.065839	0.987348	1269	2	0.17095
NFRKB	4	0.94093	0.94085	1	17924	0	0.62628	0.021461	0.06589	0.987348	1270	3	0.62628
CD180	4	0.61549	0.67908	1	12888	1	0.72353	0.02148	0.065926	0.987348	1271	3	0.72353
ITM2B	4	0.30387	0.449	0.995701	8613	2	0.30466	0.021488	0.065951	0.987348	1272	2	0.30466
OSBPL6	4	0.30821	0.45337	0.996588	8691	2	-0.16561	0.021489	0.065954	0.987348	1273	1	-0.16561
RBM22	4	0.9554	0.9553	1	18223	0	0.54062	0.021497	0.06597	0.987348	1274	2	0.54062
TLE3	4	0.7321	0.74948	1	14213	1	0.63657	0.02154	0.066063	0.987348	1275	2	0.63657
OR4N2	4	0.86538	0.86496	1	16438	0	0.77712	0.021633	0.066262	0.987348	1276	3	0.77712
SYT1	4	0.13006	0.26761	0.980225	5190	2	-0.086776	0.021641	0.066282	0.987348	1277	2	-0.086776
LRRC49	4	0.9495	0.94945	1	18101	0	0.67647	0.021692	0.066391	0.987348	1278	2	0.67647
NYX	4	0.71254	0.73602	1	13966	1	0.21392	0.021743	0.066502	0.987348	1279	2	0.21392
SLC4A8	4	0.93711	0.93705	1	17854	0	0.61473	0.021744	0.066504	0.987348	1280	2	0.61473
IZUMO2	4	0.28873	0.43376	0.994648	8325	1	0.53065	0.021787	0.066589	0.987348	1281	2	0.53065
SMR3A	4	0.82907	0.82851	1	15757	1	0.053536	0.021794	0.066609	0.987348	1282	2	0.053536
MIER3	4	0.28285	0.42787	0.994648	8206	1	-0.053136	0.021845	0.066701	0.987348	1283	1	-0.053136
IVNS1ABP	4	0.96343	0.96337	1	18368	0	0.96006	0.021852	0.066716	0.987348	1284	3	0.96006
CENPQ	4	0.81181	0.81249	1	15447	1	0.88909	0.021873	0.066748	0.987348	1285	3	0.88909
TBC1D3H	4	0.65243	0.69924	1	13276	1	0.59796	0.021877	0.066758	0.987348	1286	2	0.59796
ZNF329	4	0.88245	0.882	1	16766	0	0.82009	0.021892	0.066791	0.987348	1287	3	0.82009
ERICH3	4	0.85784	0.85739	1	16284	0	0.0035286	0.021896	0.0668	0.987348	1288	1	0.0035286
CCDC136	4	0.0060171	0.020876	0.873481	453	1	0.75441	0.021903	0.066818	0.987348	1289	3	0.75441
UTP23	4	0.30293	0.44807	0.994901	8599	2	-0.54374	0.022024	0.067069	0.987348	1290	2	-0.54374
GMEB1	4	0.91968	0.91951	1	17494	0	0.80269	0.022042	0.067104	0.987348	1291	3	0.80269
NOL10	4	0.40493	0.55151	1	10484	2	-0.81282	0.022049	0.067114	0.987348	1293	1	-0.81282
PHF5A	4	0.7223	0.74266	1	14104	1	0.40943	0.022049	0.067114	0.987348	1292	2	0.40943
WDR48	4	0.13473	0.2756	0.980225	5352	1	0.62022	0.022054	0.067126	0.987348	1294	3	0.62022
RAB40A	4	0.77488	0.78123	1	14835	1	0.2649	0.022151	0.067328	0.987348	1295	2	0.2649
TMEM126A	4	0.14617	0.29	0.982413	5628	2	0.016367	0.022158	0.067344	0.987348	1296	2	0.016367
NEDD1	4	0.074226	0.16828	0.955587	3356	3	-1.7231	0.022201	0.067452	0.987348	1297	1	-1.7231
ABHD12	4	0.26364	0.40852	0.993275	7853	1	0.70246	0.022235	0.067524	0.987348	1298	3	0.70246
NSG1	4	0.39687	0.54332	1	10319	1	0.36358	0.022252	0.067561	0.987348	1299	2	0.36358
MS4A14	4	0.22226	0.36696	0.986497	7090	2	0.19592	0.022339	0.06774	0.987348	1300	2	0.19592
RAB3GAP1	4	0.36031	0.50621	1	9640	1	0.065671	0.022354	0.067767	0.987348	1301	2	0.065671
SMARCE1	4	0.96487	0.96483	1	18399	0	0.59154	0.022362	0.067781	0.987348	1302	3	0.59154
CST5	4	0.88005	0.87957	1	16719	0	0.69648	0.022397	0.067846	0.987348	1303	3	0.69648
LANCL3	4	0.93384	0.93367	1	17785	0	0.54361	0.022405	0.067861	0.987348	1304	3	0.54361
TMEM60	4	0.034425	0.091367	0.924602	1882	2	-0.42816	0.022456	0.067969	0.987348	1305	1	-0.42816
JPH4	4	0.9385	0.93845	1	17875	0	0.7513	0.022474	0.068008	0.987348	1306	3	0.7513
LEUTX	4	0.73112	0.74877	1	14202	1	0.40919	0.022483	0.068021	0.987348	1307	2	0.40919
SLC39A13	4	0.88072	0.88023	1	16737	0	0.80689	0.022523	0.068108	0.987348	1308	3	0.80689
ZNF548	4	0.69151	0.72263	1	13696	1	0.51647	0.022545	0.068151	0.987348	1309	3	0.51647
MAPK9	4	0.012123	0.040146	0.874571	871	2	-1.0027	0.02271	0.068512	0.987348	1310	1	-1.0027
OR56A5	4	0.92236	0.92221	1	17545	0	0.71994	0.022736	0.068561	0.987348	1311	3	0.71994
CD70	4	0.31845	0.46367	0.996957	8888	2	0.05618	0.022761	0.068618	0.987348	1312	2	0.05618
IRAK3	4	0.090672	0.19852	0.964871	3925	1	0.39549	0.022766	0.068629	0.987348	1313	2	0.39549
MOGAT3	4	0.93544	0.93533	1	17815	0	0.59746	0.02281	0.068712	0.987348	1314	2	0.59746
LOC401052	4	0.86114	0.86066	1	16353	0	-0.075688	0.022812	0.068722	0.987348	1315	1	-0.075688
CD63	4	0.60515	0.67364	1	12784	1	0.69583	0.022845	0.06879	0.987348	1316	3	0.69583
CA5B	4	0.79554	0.79822	1	15167	1	0.62798	0.022851	0.068801	0.987348	1317	3	0.62798
PHKA1	4	0.97001	0.96995	1	18487	0	0.65145	0.022871	0.068847	0.987348	1318	3	0.65145
THOC7	4	0.5167	0.63102	1	11966	1	0.3582	0.022914	0.068939	0.987348	1319	3	0.3582
OS9	4	0.77458	0.78101	1	14829	1	0.85929	0.022924	0.068955	0.987348	1320	3	0.85929
ZNF518A	4	0.55097	0.64668	1	12270	1	0.9124	0.02293	0.068965	0.987348	1321	3	0.9124
VWA7	4	0.30443	0.44955	0.995701	8624	1	-0.11378	0.022965	0.069035	0.987348	1322	1	-0.11378
FAM19A5	4	0.068589	0.15772	0.955352	3143	2	0.33736	0.022968	0.06904	0.987348	1324	2	0.33736
YJEFN3	4	0.22077	0.36545	0.986497	7039	2	0.38142	0.022968	0.06904	0.987348	1323	2	0.38142
INAFM2	4	0.9072	0.90697	1	17258	0	0.23002	0.023016	0.069149	0.987348	1325	2	0.23002
C1RL	4	0.38618	0.5324	1	10111	1	0.58716	0.023021	0.069157	0.987348	1326	3	0.58716
MAFA	4	0.16468	0.30867	0.982413	5971	1	0.83778	0.023082	0.06928	0.987348	1327	3	0.83778
NT5C1B	4	0.79738	0.79981	1	15195	1	0.80505	0.023113	0.069344	0.987348	1328	3	0.80505
GSTP1	4	0.62409	0.68372	1	12974	1	0.56836	0.023129	0.069381	0.987348	1329	3	0.56836
CCL16	4	0.69906	0.72731	1	13800	1	0.6688	0.02316	0.069462	0.987348	1330	3	0.6688
PPM1G	4	0.97007	0.97002	1	18490	0	0.65553	0.023166	0.069474	0.987348	1331	3	0.65553
NFKBIL1	4	0.66388	0.70586	1	13397	1	0.566	0.023167	0.069477	0.987348	1332	3	0.566
SAGE1	4	0.23695	0.38174	0.989441	7366	1	0.17756	0.023168	0.069478	0.987348	1333	1	0.17756
SNAP29	4	0.59711	0.66948	1	12710	1	0.74552	0.023197	0.069544	0.987348	1334	3	0.74552
KIF13B	4	0.92747	0.92724	1	17647	0	0.50663	0.023203	0.069558	0.987348	1335	3	0.50663
ACYP2	4	0.43051	0.57758	1	10965	2	-0.19285	0.02327	0.069691	0.987348	1336	1	-0.19285
RAD51D	4	0.70379	0.73033	1	13848	1	1.2225	0.023285	0.069725	0.987348	1337	3	1.2225
UTF1	4	0.95976	0.95967	1	18301	0	0.28699	0.023321	0.069802	0.987348	1338	2	0.28699
DERL2	4	0.088332	0.19424	0.961551	3849	2	0.29282	0.023372	0.069922	0.987348	1339	2	0.29282
MMP24	4	0.90271	0.90237	1	17169	0	0.80318	0.023373	0.069924	0.987348	1340	3	0.80318
FOXB2	4	0.76623	0.77451	1	14687	1	0.46179	0.023409	0.069995	0.987348	1341	2	0.46179
DNAJC5G	4	0.56509	0.65348	1	12422	1	0.76373	0.023422	0.070014	0.987348	1342	3	0.76373
ATL2	4	0.20589	0.35038	0.986497	6751	2	-2.3737	0.023423	0.070014	0.987348	1343	1	-2.3737
CIRBP	4	0.27922	0.42423	0.994648	8136	1	0.7186	0.02344	0.070052	0.987348	1344	3	0.7186
ZNF286B	4	0.0003445	0.0012673	0.712434	34	2	-1.5053	0.023473	0.07012	0.987348	1345	1	-1.5053
DNAH17	4	0.15785	0.30178	0.982413	5844	1	-0.36009	0.023524	0.070227	0.987348	1346	1	-0.36009
C3orf67	4	0.58731	0.66441	1	12606	1	0.86318	0.023529	0.070237	0.987348	1347	3	0.86318
CILP	4	0.50973	0.62798	1	11904	1	0.74035	0.0236	0.070392	0.987348	1348	3	0.74035
FBP1	4	0.072925	0.16587	0.955587	3306	1	0.48643	0.023613	0.070419	0.987348	1349	2	0.48643
ATP6V1G1	4	0.071506	0.16324	0.955587	3257	2	-0.50008	0.023626	0.070448	0.987348	1350	2	-0.50008
H2AFY2	4	0.61658	0.67967	1	12900	1	0.48585	0.02364	0.070475	0.987348	1351	2	0.48585
STARD5	4	0.7176	0.73945	1	14033	1	0.050685	0.023677	0.070562	0.987348	1352	1	0.050685
ACOT9	4	0.0039026	0.01378	0.846883	307	2	0.16534	0.023693	0.07059	0.987348	1353	2	0.16534
RNF13	4	0.96284	0.96278	1	18354	0	0.85802	0.023702	0.070612	0.987348	1354	3	0.85802
NUFIP2	4	0.18691	0.33123	0.98577	6406	2	0.19912	0.023724	0.070651	0.987348	1355	2	0.19912
BUD31	4	0.45196	0.59923	1	11383	2	-0.051365	0.023728	0.070658	0.987348	1356	1	-0.051365
CLLU1	4	0.28285	0.42787	0.994648	8207	1	0.1542	0.023778	0.070754	0.987348	1357	2	0.1542
MTMR1	4	0.13303	0.27269	0.980225	5295	2	-0.27772	0.023829	0.070846	0.987348	1358	1	-0.27772
DKC1	4	0.78178	0.78677	1	14952	1	-0.31539	0.02388	0.070959	0.987348	1359	1	-0.31539
GFOD1	4	0.10405	0.22242	0.968104	4384	1	-0.19766	0.023931	0.071074	0.987348	1360	1	-0.19766
KCNG3	4	0.93305	0.93285	1	17766	0	0.75462	0.023949	0.071113	0.987348	1361	3	0.75462
FRMD4B	4	0.56543	0.65364	1	12423	1	0.67118	0.023965	0.071146	0.987348	1362	3	0.67118
EEF2KMT	4	0.057942	0.13746	0.950547	2752	2	-1.6932	0.023982	0.071177	0.987348	1363	1	-1.6932
KIF5C	4	0.9356	0.93548	1	17820	0	0.57593	0.023983	0.071178	0.987348	1364	3	0.57593
TTC31	4	0.60566	0.67389	1	12795	1	0.93381	0.02399	0.071192	0.987348	1365	3	0.93381
MACC1	4	0.81156	0.81226	1	15442	1	0.35396	0.023997	0.071206	0.987348	1366	2	0.35396
GABRA2	4	0.5167	0.63102	1	11955	1	0.58572	0.024083	0.071388	0.987348	1367	3	0.58572
MZT2B	4	0.86383	0.8634	1	16409	0	0.70154	0.024089	0.071406	0.987348	1368	3	0.70154
C17orf49	3	0.97589	0.97608	1	18601	0	0.44949	0.024107	0.061536	0.984959	1369	3	0.44949
SLC38A6	4	0.95858	0.95853	1	18281	0	0.60361	0.024134	0.071504	0.987348	1370	2	0.60361
TMEM120A	4	0.052436	0.12689	0.944405	2561	1	1.0524	0.024145	0.071525	0.987348	1371	3	1.0524
TTLL6	4	0.42699	0.57394	1	10900	1	0.47574	0.024176	0.071593	0.987348	1372	2	0.47574
ABHD11	4	0.59334	0.66755	1	12670	1	0.57754	0.024185	0.071608	0.987348	1373	2	0.57754
BMP15	4	0.89556	0.89525	1	17021	0	0.58737	0.024228	0.071693	0.987348	1374	3	0.58737
SERPINB3	4	0.6126	0.67754	1	12854	1	0.43272	0.024236	0.071711	0.987348	1375	2	0.43272
ANAPC1	4	0.33337	0.47881	0.999518	9142	2	0.18044	0.024287	0.071816	0.987348	1376	2	0.18044
TTC27	4	0.59098	0.66634	1	12649	1	-0.066411	0.024338	0.071917	0.987348	1377	1	-0.066411
SOCS3	4	0.67575	0.71293	1	13526	1	0.42331	0.024356	0.071955	0.987348	1378	2	0.42331
SKP1	4	0.57922	0.66036	1	12546	1	0.53108	0.024388	0.072026	0.987348	1379	2	0.53108
NANOG	4	0.95845	0.9584	1	18279	0	0.5712	0.024411	0.072064	0.987348	1380	2	0.5712
TARM1	4	0.43248	0.5796	1	11002	1	0.49961	0.024447	0.072134	0.987348	1381	2	0.49961
ESPN	4	0.26523	0.41014	0.993275	7884	1	0.78709	0.024455	0.072149	0.987348	1382	3	0.78709
TYMSOS	4	0.75818	0.76834	1	14575	1	0.28894	0.024465	0.072167	0.987348	1383	2	0.28894
C2CD2	4	0.93625	0.93616	1	17841	0	0.32207	0.02449	0.072212	0.987348	1384	2	0.32207
ZNF117	4	0.14871	0.29257	0.982413	5675	1	0.95118	0.024519	0.07228	0.987348	1385	3	0.95118
GSC	4	0.2443	0.38908	0.989839	7496	1	0.43963	0.024537	0.072313	0.987348	1386	2	0.43963
LRRC8A	4	0.62547	0.68448	1	12985	1	0.063355	0.024541	0.072323	0.987348	1387	1	0.063355
PRKCQ	4	0.67901	0.71493	1	13559	1	0.61535	0.024569	0.07238	0.987348	1388	3	0.61535
VWA9	4	0.55382	0.64804	1	12301	1	1.092	0.02459	0.072423	0.987348	1389	3	1.092
TAS2R38	4	0.64858	0.69711	1	13242	1	0.10241	0.024592	0.072426	0.987348	1390	1	0.10241
NANOS2	4	0.068344	0.15724	0.955352	3133	1	0.57079	0.024609	0.072464	0.987348	1391	3	0.57079
BAALC	4	0.038564	0.099688	0.928991	2045	1	0.10198	0.024642	0.072536	0.987348	1392	1	0.10198
PRDM5	4	0.86599	0.86556	1	16452	0	0.62298	0.024648	0.072546	0.987348	1393	3	0.62298
ATP6V1A	4	0.63726	0.69079	1	13118	1	0.90882	0.024673	0.072596	0.987348	1394	2	0.90882
MAN2A2	4	0.22366	0.36838	0.986497	7119	1	0.71232	0.024688	0.072627	0.987348	1395	3	0.71232
MISP	4	0.97008	0.97003	1	18491	0	0.50786	0.024693	0.072634	0.987348	1396	2	0.50786
CXorf38	4	0.95474	0.95461	1	18205	0	0.64744	0.024702	0.072655	0.987348	1397	3	0.64744
RAG2	4	0.69049	0.72203	1	13683	1	0.69691	0.024719	0.072692	0.987348	1398	3	0.69691
HIST1H4K	4	0.85841	0.85795	1	16298	0	0.52197	0.024773	0.072811	0.987348	1399	2	0.52197
GLIS3	4	0.014646	0.047926	0.887584	1025	1	0.032755	0.024846	0.072941	0.987348	1400	1	0.032755
THADA	4	0.40949	0.55619	1	10563	1	0.52122	0.02489	0.073041	0.987348	1401	3	0.52122
DIRAS1	4	0.9667	0.96666	1	18436	0	0.96838	0.024895	0.073058	0.987348	1402	3	0.96838
RPL34	4	0.85683	0.85634	1	16271	0	0.41484	0.024896	0.073061	0.987348	1403	3	0.41484
DOPEY1	4	0.9267	0.92649	1	17633	0	0.67013	0.024932	0.073137	0.987348	1404	3	0.67013
DROSHA	4	0.45377	0.60107	1	11425	2	-0.68497	0.024947	0.073176	0.987348	1405	2	-0.68497
CCDC92	4	0.39997	0.54652	1	10383	1	0.76794	0.02495	0.073185	0.987348	1406	3	0.76794
KLF8	4	0.079097	0.17739	0.959798	3520	1	0.69972	0.025001	0.073275	0.987348	1407	2	0.69972
GABRA4	4	0.97542	0.97536	1	18595	0	0.77708	0.02501	0.073299	0.987348	1408	3	0.77708
ACYP1	4	0.64534	0.69527	1	13199	1	0.45291	0.025042	0.073358	0.987348	1409	2	0.45291
HOXA9	4	0.16434	0.3083	0.982413	5969	2	-0.40198	0.025049	0.07337	0.987348	1410	1	-0.40198
KRTCAP3	4	0.86646	0.86602	1	16465	0	0.39184	0.0251	0.073489	0.987348	1411	2	0.39184
NABP2	4	0.94434	0.94425	1	17994	0	0.81087	0.025115	0.073522	0.987348	1412	3	0.81087
ZNF572	4	0.065441	0.1518	0.955352	3026	2	-0.1977	0.025142	0.073578	0.987348	1413	2	-0.1977
PSMA1	4	0.52315	0.63393	1	12026	1	0.55135	0.02515	0.073594	0.987348	1414	2	0.55135
MFHAS1	4	0.77355	0.7802	1	14809	1	0.76621	0.025171	0.073633	0.987348	1415	3	0.76621
PGAM4	4	0.43761	0.5847	1	11098	1	0.2777	0.025201	0.073689	0.987348	1416	2	0.2777
ZNF606	4	0.79389	0.7968	1	15140	1	0.77765	0.025209	0.073696	0.987348	1417	3	0.77765
MAN1B1	4	0.90589	0.90558	1	17235	0	0.40506	0.025252	0.073787	0.987348	1418	2	0.40506
GRIK3	4	0.36647	0.51244	1	9753	1	0.61386	0.025266	0.073819	0.987348	1419	2	0.61386
RPAP2	4	0.37512	0.52125	1	9916	1	1.1241	0.025298	0.073882	0.987348	1420	3	1.1241
ARL14EP	4	0.021641	0.065122	0.906009	1368	1	0.74693	0.025344	0.073984	0.987348	1421	3	0.74693
HCN2	4	0.2978	0.44286	0.994648	8509	1	0.57421	0.025344	0.073984	0.987348	1422	2	0.57421
SLC44A2	4	0.14957	0.29343	0.982413	5696	2	-0.34774	0.025354	0.074003	0.987348	1423	1	-0.34774
RBM3	4	0.48411	0.6171	1	11701	1	0.70551	0.025356	0.074011	0.987348	1424	3	0.70551
UBE3A	4	0.78849	0.79226	1	15050	1	0.4979	0.025399	0.07409	0.987348	1425	2	0.4979
ZBTB8A	4	0.97305	0.97299	1	18547	0	0.58966	0.025403	0.0741	0.987348	1426	3	0.58966
DDX21	4	0.59831	0.67008	1	12720	1	-1.1055	0.025404	0.074104	0.987348	1427	1	-1.1055
GLTSCR1	4	0.71947	0.74071	1	14063	1	0.66848	0.025437	0.074169	0.987348	1428	3	0.66848
SPNS1	4	0.13532	0.27662	0.980225	5367	2	-0.48461	0.025455	0.074203	0.987348	1429	2	-0.48461
STAB1	4	0.68924	0.72121	1	13666	1	-0.17935	0.025506	0.074306	0.987348	1430	1	-0.17935
C5orf49	4	0.75288	0.76447	1	14495	1	0.68664	0.025551	0.074399	0.987348	1431	3	0.68664
CHRM1	4	0.77378	0.78037	1	14813	1	0.69241	0.025551	0.074399	0.987348	1432	3	0.69241
LGMN	4	0.82093	0.82086	1	15603	1	0.29355	0.025607	0.074508	0.987348	1433	2	0.29355
PARD6B	4	0.75793	0.76818	1	14571	1	0.62079	0.025615	0.074519	0.987348	1434	2	0.62079
ZAR1L	4	0.97967	0.97973	1	18677	0	0.90415	0.025638	0.074582	0.987348	1435	3	0.90415
ZBBX	4	0.17245	0.31658	0.982413	6136	1	0.73336	0.025649	0.074605	0.987348	1436	3	0.73336
PSTPIP2	4	0.92234	0.92219	1	17544	0	0.46113	0.025658	0.074624	0.987348	1437	2	0.46113
SAMD9	4	0.69429	0.72439	1	13729	1	0.63701	0.025664	0.074635	0.987348	1438	3	0.63701
ZNF812	4	0.89092	0.89059	1	16935	0	0.72374	0.025676	0.074654	0.987348	1439	3	0.72374
TMEM25	4	0.8523	0.85171	1	16194	0	0.81308	0.025685	0.074674	0.987348	1440	3	0.81308
RHOXF1	4	0.55999	0.65097	1	12361	1	0.5753	0.025693	0.074687	0.987348	1441	3	0.5753
SDAD1	4	0.041345	0.10519	0.931801	2148	3	-3.3426	0.025734	0.074776	0.987348	1442	1	-3.3426
POLR2G	4	0.762	0.7713	1	14625	1	0.38337	0.025734	0.074776	0.987348	1443	2	0.38337
ATP5J2	3	0.86031	0.86036	1	16333	0	1.2305	0.025771	0.065461	0.987348	1444	2	1.2305
MGA	4	0.017459	0.056293	0.904151	1185	1	0.64114	0.025777	0.07486	0.987348	1445	2	0.64114
NDUFAF4	4	0.27027	0.41515	0.994201	7978	1	0.19834	0.02581	0.074937	0.987348	1446	2	0.19834
TMEM88B	4	0.26138	0.40625	0.9931	7806	1	0.44072	0.025819	0.074958	0.987348	1447	2	0.44072
HIST1H2BL	4	0.10444	0.2231	0.968143	4396	2	-0.46024	0.025861	0.075041	0.987348	1448	2	-0.46024
GTF2F1	4	0.94146	0.94138	1	17936	0	0.24038	0.025912	0.075145	0.987348	1449	2	0.24038
KRT75	4	0.88682	0.88647	1	16848	0	0.53516	0.025938	0.075203	0.987348	1450	3	0.53516
IFFO2	4	0.90019	0.89982	1	17113	0	0.55253	0.025972	0.075267	0.987348	1451	3	0.55253
TXNDC9	4	0.044982	0.11235	0.937179	2286	1	0.83688	0.02601	0.075343	0.987348	1452	3	0.83688
MGAT5B	4	0.87279	0.8724	1	16587	0	0.44426	0.026013	0.075348	0.987348	1453	2	0.44426
CHD4	4	0.32179	0.46701	0.99798	8942	1	0.88996	0.026023	0.075366	0.987348	1454	3	0.88996
CDKL3	4	0.11399	0.23995	0.972782	4694	2	0.038894	0.026039	0.075395	0.987348	1455	2	0.038894
SPATA31A5	4	0.44088	0.58804	1	11172	1	1.0352	0.026069	0.075451	0.987348	1456	3	1.0352
DNAJC24	4	0.67758	0.71402	1	13545	1	0.28869	0.026083	0.075478	0.987348	1457	2	0.28869
ARCN1	4	0.37924	0.52542	1	9977	1	1.0974	0.026165	0.075641	0.987348	1458	3	1.0974
BEND7	4	0.22176	0.36645	0.986497	7073	2	-0.52492	0.026166	0.075642	0.987348	1459	1	-0.52492
ARPC5	4	0.37105	0.51706	1	9839	2	-0.20912	0.026267	0.075847	0.987348	1460	1	-0.20912
DMGDH	4	0.78758	0.79152	1	15033	1	0.35765	0.026279	0.075872	0.987348	1461	2	0.35765
ANXA7	4	0.045932	0.11419	0.937179	2317	1	0.71863	0.026297	0.075915	0.987348	1462	3	0.71863
ZNF524	4	0.83599	0.83535	1	15886	0	0.56473	0.026328	0.075977	0.987348	1463	3	0.56473
ZNF91	4	0.84157	0.84085	1	15980	0	-0.091475	0.026369	0.076056	0.987348	1464	1	-0.091475
KRTAP4-2	4	0.46642	0.60967	1	11566	1	0.58705	0.026382	0.076081	0.987348	1465	3	0.58705
SLC16A7	4	0.56771	0.6547	1	12442	1	0.71586	0.026382	0.076081	0.987348	1466	3	0.71586
HIST1H2AG	4	0.72831	0.74682	1	14176	1	0.67416	0.026401	0.076123	0.987348	1467	3	0.67416
PTRH1	4	0.1628	0.30673	0.982413	5937	1	-0.12771	0.026419	0.076163	0.987348	1468	1	-0.12771
USP28	4	0.35671	0.50249	1	9565	1	0.52565	0.026438	0.07619	0.987348	1469	2	0.52565
UNC13D	4	0.60474	0.67342	1	12778	1	0.60049	0.026497	0.076304	0.987348	1470	3	0.60049
THTPA	4	0.92316	0.92302	1	17556	0	0.44458	0.026521	0.076342	0.987348	1471	2	0.44458
MOV10	4	0.52522	0.63488	1	12048	1	0.63541	0.02658	0.076477	0.987348	1472	3	0.63541
SLC22A15	4	0.981	0.98103	1	18706	0	0.82296	0.026592	0.0765	0.987348	1473	3	0.82296
RBM24	4	0.87938	0.87892	1	16714	0	0.70612	0.026639	0.076601	0.987348	1474	2	0.70612
KIF23	4	0.80662	0.80787	1	15351	1	0.73526	0.026648	0.076619	0.987348	1475	3	0.73526
MYO7A	4	0.96793	0.96788	1	18453	0	0.89706	0.026653	0.076629	0.987348	1476	3	0.89706
HRASLS2	4	0.030598	0.083513	0.918748	1731	1	0.53	0.026678	0.076678	0.987348	1477	3	0.53
TRIM58	4	0.021641	0.065122	0.906009	1367	2	0.52268	0.026686	0.076696	0.987348	1478	2	0.52268
MFSD9	4	0.38141	0.52765	1	10022	1	0.66353	0.02669	0.076702	0.987348	1480	3	0.66353
C1orf110	4	0.9497	0.94962	1	18107	0	0.63517	0.02669	0.076702	0.987348	1479	3	0.63517
ACBD6	4	0.6203	0.68168	1	12937	1	0.54938	0.026737	0.076802	0.987348	1481	3	0.54938
KNSTRN	4	0.27027	0.41515	0.994201	7973	1	0.89178	0.026766	0.076855	0.987348	1482	3	0.89178
MRPS33	4	0.40155	0.54815	1	10419	2	0.40879	0.026775	0.076873	0.987348	1483	2	0.40879
BNC2	4	0.9322	0.93196	1	17754	0	0.60378	0.026781	0.076888	0.987348	1484	3	0.60378
MMP16	4	0.91149	0.9113	1	17342	0	0.49928	0.026822	0.076972	0.987348	1485	2	0.49928
TLK2	4	0.90915	0.90891	1	17301	0	0.82745	0.02683	0.076981	0.987348	1486	3	0.82745
F2	4	0.97885	0.97889	1	18657	0	0.72938	0.02683	0.076981	0.987348	1487	3	0.72938
MAOA	4	0.829	0.82845	1	15754	1	0.82167	0.02688	0.077079	0.987348	1488	3	0.82167
TINAGL1	4	0.0013027	0.0047226	0.759941	114	2	-1.1471	0.026927	0.077169	0.987348	1489	1	-1.1471
EHMT1	4	0.96751	0.96745	1	18446	0	0.59623	0.026959	0.077241	0.987348	1490	2	0.59623
ACPP	4	0.75707	0.76756	1	14556	1	-0.13618	0.026977	0.077274	0.987348	1491	1	-0.13618
ANKRD18A	4	0.070379	0.16113	0.955352	3219	1	0.72813	0.026987	0.07729	0.987348	1492	3	0.72813
CRIM1	4	0.9617	0.96162	1	18331	0	0.73649	0.026998	0.077306	0.987348	1494	3	0.73649
MBIP	4	0.97951	0.97956	1	18673	0	0.65462	0.026998	0.077306	0.987348	1493	3	0.65462
DNAJB7	4	0.93238	0.93215	1	17759	0	0.65046	0.027028	0.077367	0.987348	1495	3	0.65046
AADAT	4	0.14147	0.2852	0.981581	5534	2	0.19515	0.027035	0.077379	0.987348	1496	2	0.19515
OSBPL3	4	0.85473	0.8542	1	16242	0	0.51564	0.027035	0.077379	0.987348	1497	2	0.51564
CCNB3	4	0.012443	0.04111	0.874571	894	2	-0.13244	0.027063	0.077435	0.987348	1498	2	-0.13244
PRR12	4	0.7268	0.74576	1	14150	1	0.51281	0.027079	0.077459	0.987348	1499	3	0.51281
XYLT2	4	0.79356	0.79652	1	15133	1	0.73593	0.0271	0.077503	0.987348	1500	3	0.73593
EAPP	4	0.95334	0.95323	1	18175	0	0.75389	0.02713	0.077574	0.987348	1501	3	0.75389
KIAA1586	4	0.83924	0.83855	1	15942	0	0.94571	0.027167	0.077663	0.987348	1502	3	0.94571
DYNLL1	4	0.93789	0.93785	1	17868	0	0.71833	0.027167	0.077663	0.987348	1503	2	0.71833
ARL6IP6	4	0.8994	0.89908	1	17097	0	0.85754	0.027226	0.077791	0.987348	1504	3	0.85754
WFDC10A	4	0.081741	0.18221	0.95985	3614	2	-0.5098	0.027231	0.077802	0.987348	1505	1	-0.5098
RNF14	4	0.21754	0.3622	0.986497	6980	1	0.65397	0.027251	0.077833	0.987348	1506	3	0.65397
LSM10	4	0.40907	0.55575	1	10555	1	0.80353	0.027296	0.077929	0.987348	1507	3	0.80353
NR6A1	4	0.84977	0.84918	1	16137	0	0.81624	0.027313	0.077962	0.987348	1508	3	0.81624
DRICH1	4	0.85253	0.85194	1	16197	0	0.30089	0.027328	0.077992	0.987348	1509	2	0.30089
COMMD7	4	0.78703	0.79107	1	15025	1	0.12086	0.027332	0.078004	0.987348	1510	2	0.12086
FAM160B1	4	0.95497	0.95485	1	18214	0	0.59045	0.027362	0.078067	0.987402	1511	3	0.59045
ASUN	4	0.89071	0.89036	1	16931	0	-0.011816	0.027383	0.078126	0.987402	1512	1	-0.011816
ABHD4	4	0.075075	0.16985	0.95843	3381	2	-0.13825	0.027434	0.078217	0.987402	1513	1	-0.13825
MIS12	4	0.077459	0.17432	0.959798	3458	3	-0.44168	0.027535	0.078424	0.987402	1514	1	-0.44168
ZNF462	4	0.91568	0.91548	1	17414	0	0.69293	0.027581	0.07851	0.987402	1515	3	0.69293
POU2F1	4	0.9707	0.97064	1	18502	0	0.99558	0.027581	0.07851	0.987402	1516	3	0.99558
PTPRF	4	0.40581	0.55242	1	10502	2	-0.27312	0.027586	0.07852	0.987402	1517	1	-0.27312
PRRT1	4	0.87425	0.87382	1	16614	0	0.63735	0.02759	0.078527	0.987402	1518	3	0.63735
NCR3	4	0.19482	0.3392	0.986317	6549	1	0.47101	0.027611	0.07858	0.987402	1519	3	0.47101
OR6N2	4	0.30465	0.44975	0.995701	8632	2	0.33605	0.027614	0.078583	0.987402	1520	2	0.33605
PSG1	4	0.92603	0.92585	1	17617	0	-0.0074734	0.027637	0.078638	0.987402	1521	1	-0.0074734
NIPAL2	4	0.78783	0.79173	1	15037	1	0.47209	0.027656	0.078673	0.987402	1522	3	0.47209
MTRR	4	0.41481	0.56155	1	10667	1	0.7886	0.027674	0.078707	0.987402	1523	3	0.7886
SLC5A1	4	0.94235	0.94228	1	17952	0	0.64182	0.027687	0.078733	0.987402	1524	3	0.64182
RPL31	4	0.56687	0.65433	1	12432	1	0.32916	0.027738	0.078823	0.987402	1525	2	0.32916
FBXO44	4	0.75201	0.76382	1	14479	1	0.8341	0.027791	0.078928	0.987402	1527	3	0.8341
CEND1	4	0.75873	0.76875	1	14581	1	0.6243	0.027791	0.078928	0.987402	1526	3	0.6243
SLC22A23	4	0.9059	0.9056	1	17236	0	0.55981	0.027799	0.078946	0.987402	1528	3	0.55981
COX14	4	0.69758	0.72638	1	13777	1	0.88925	0.02782	0.07899	0.987402	1529	3	0.88925
DYRK4	4	0.43349	0.58061	1	11022	1	0.46704	0.027843	0.079043	0.987417	1530	2	0.46704
LILRA2	4	0.61265	0.67757	1	12855	1	0.71947	0.027901	0.079148	0.988085	1531	3	0.71947
DSCAML1	4	0.44064	0.5878	1	11168	1	0.11737	0.027941	0.079227	0.98841	1532	2	0.11737
PCP4	4	0.77394	0.7805	1	14816	1	0.46115	0.027968	0.079278	0.98841	1533	3	0.46115
OPCML	4	0.9364	0.93631	1	17845	0	0.73412	0.028034	0.079412	0.988954	1534	3	0.73412
FOXA1	4	0.91092	0.9107	1	17332	0	0.95024	0.028045	0.079425	0.988954	1535	3	0.95024
KIAA0825	4	0.25009	0.3949	0.989839	7606	1	0.72863	0.028131	0.079597	0.989711	1536	3	0.72863
LGALS7	4	0.64218	0.69355	1	13165	1	0.637	0.028161	0.079646	0.989711	1537	3	0.637
NARF	4	0.96517	0.96512	1	18405	0	0.73586	0.028189	0.0797	0.989711	1538	3	0.73586
PHLDA3	4	0.42368	0.57057	1	10835	2	0.38201	0.028218	0.079745	0.989711	1539	2	0.38201
CCDC64B	4	0.96921	0.96914	1	18473	0	0.61953	0.028255	0.079824	0.989711	1540	3	0.61953
PPP1R42	4	0.21322	0.35792	0.986497	6902	2	0.16679	0.028295	0.0799	0.989711	1541	2	0.16679
MRGPRX1	4	0.17492	0.31909	0.982413	6195	1	0.73904	0.028309	0.079923	0.989711	1542	3	0.73904
RAB36	4	0.18141	0.32567	0.983402	6307	2	-0.41669	0.028371	0.080072	0.989711	1544	1	-0.41669
MRAP2	4	0.25064	0.39544	0.989839	7617	1	0.28157	0.028371	0.080072	0.989711	1543	2	0.28157
COL7A1	4	0.78447	0.78896	1	14988	1	0.69074	0.028377	0.080082	0.989711	1545	3	0.69074
PRAMEF9	4	0.89974	0.89942	1	17102	0	0.60438	0.02844	0.080226	0.989711	1546	2	0.60438
S1PR4	4	0.05977	0.14097	0.952734	2821	3	-0.76808	0.028447	0.080236	0.989711	1547	1	-0.76808
UBAP1L	4	0.04303	0.10854	0.932882	2220	2	0.2627	0.028488	0.080304	0.989711	1548	2	0.2627
KLC3	4	0.085939	0.18987	0.960719	3762	1	0.89293	0.028536	0.080403	0.989711	1549	3	0.89293
RFTN1	4	0.43989	0.58702	1	11154	1	0.16568	0.028549	0.080432	0.989711	1550	2	0.16568
PTPN5	4	0.66622	0.70727	1	13429	1	0.14374	0.028599	0.080537	0.989711	1551	1	0.14374
CBWD6	4	0.37192	0.51795	1	9856	2	0.61059	0.028604	0.080547	0.989711	1552	2	0.61059
TYROBP	4	0.21806	0.36272	0.986497	6988	1	0.70928	0.028633	0.080612	0.989711	1553	3	0.70928
GATC	4	0.45377	0.60107	1	11411	2	0.25999	0.02865	0.080656	0.989711	1554	2	0.25999
SULT1C3	4	0.60235	0.67219	1	12757	1	0.48779	0.028662	0.080685	0.989711	1555	2	0.48779
ZFYVE27	4	0.13123	0.26963	0.980225	5235	3	-0.43538	0.028701	0.080761	0.989711	1556	1	-0.43538
WNK1	4	0.15277	0.29665	0.982413	5756	1	0.89853	0.028726	0.080808	0.989711	1557	3	0.89853
RHO	4	0.97228	0.97224	1	18532	0	0.80157	0.028764	0.080899	0.989711	1558	3	0.80157
HGH1	4	0.17905	0.32327	0.983402	6264	2	0.11165	0.028793	0.080959	0.989711	1559	2	0.11165
IFI35	4	0.71391	0.73694	1	13980	1	-0.022373	0.028802	0.080976	0.989711	1560	1	-0.022373
MPV17	4	0.92974	0.92953	1	17700	0	0.86981	0.028828	0.081028	0.989711	1561	3	0.86981
RHNO1	4	0.44636	0.59357	1	11275	2	0.099447	0.028853	0.081078	0.989711	1562	2	0.099447
PYURF	4	0.76598	0.77431	1	14684	1	0.45708	0.028862	0.081094	0.989711	1563	2	0.45708
ZNF430	4	0.96155	0.96146	1	18326	0	0.64554	0.028896	0.08116	0.989711	1564	3	0.64554
NECAB3	4	0.011366	0.037835	0.874571	818	1	0.020876	0.029004	0.08138	0.989711	1565	1	0.020876
FKTN	4	0.37771	0.52387	1	9953	1	0.60673	0.029013	0.081398	0.989711	1566	3	0.60673
C6orf10	4	0.15562	0.29953	0.982413	5807	2	-0.27646	0.029055	0.081478	0.989711	1567	1	-0.27646
NRM	4	0.92852	0.92833	1	17672	0	0.67601	0.029071	0.081511	0.989711	1568	3	0.67601
SEMA4F	4	0.14199	0.28573	0.981581	5545	2	-0.18294	0.029106	0.081581	0.989711	1569	1	-0.18294
KCTD7	4	0.9736	0.97353	1	18565	0	0.61801	0.029139	0.081645	0.989711	1570	3	0.61801
HILPDA	4	0.75577	0.76657	1	14544	1	0.64952	0.029227	0.081832	0.989711	1571	3	0.64952
CAMK2D	4	0.032645	0.087715	0.924602	1810	1	0.55566	0.029242	0.081854	0.989711	1572	2	0.55566
CPLX3	4	0.41234	0.55903	1	10610	2	-0.097755	0.029258	0.081884	0.989711	1573	1	-0.097755
TMEM164	4	0.8945	0.89418	1	17007	0	0.72539	0.029311	0.081991	0.989711	1574	3	0.72539
BACH1	4	0.24855	0.39336	0.989839	7579	1	0.55764	0.029339	0.082052	0.989711	1575	3	0.55764
TINF2	4	0.10801	0.22944	0.971636	4506	2	0.50485	0.02935	0.082068	0.989711	1576	2	0.50485
LSM7	4	0.64843	0.69702	1	13239	1	0.69647	0.02935	0.082068	0.989711	1577	2	0.69647
APLNR	4	0.9309	0.93066	1	17721	0	0.44828	0.029359	0.082087	0.989711	1578	3	0.44828
PPP2R2C	4	0.56493	0.65341	1	12421	1	0.61441	0.029414	0.082191	0.989711	1579	3	0.61441
KIAA0895	4	0.82468	0.82437	1	15677	1	0.61459	0.029432	0.082219	0.989711	1580	3	0.61459
TADA3	4	0.96058	0.96049	1	18314	0	0.6489	0.029453	0.08227	0.989711	1581	3	0.6489
ACAD8	4	0.94795	0.94791	1	18068	0	0.57844	0.029495	0.082348	0.989711	1582	3	0.57844
ST6GAL1	4	0.78748	0.79144	1	15032	1	-0.076054	0.029511	0.082375	0.989711	1583	1	-0.076054
C10orf2	4	0.13346	0.2734	0.980225	5308	3	-0.58344	0.029561	0.082489	0.989711	1584	1	-0.58344
DLG3	4	0.0044155	0.015503	0.846883	345	2	-1.0731	0.029612	0.082582	0.989711	1585	2	-1.0731
NUP210	4	0.90635	0.90606	1	17245	0	0.74392	0.029629	0.082618	0.989711	1586	3	0.74392
MAPRE2	4	0.29582	0.44081	0.994648	8464	1	0.47178	0.029674	0.082721	0.989711	1587	2	0.47178
TTF2	4	0.57759	0.65956	1	12530	1	0.77571	0.029705	0.082789	0.989711	1588	3	0.77571
TMEM14B	4	0.87183	0.87144	1	16572	0	0.37769	0.029713	0.082805	0.989711	1589	2	0.37769
STYX	4	0.17492	0.31909	0.982413	6198	1	0.74197	0.029733	0.082842	0.989711	1590	3	0.74197
LINGO2	4	0.49048	0.61979	1	11747	1	0.81352	0.029754	0.082874	0.989711	1591	3	0.81352
LANCL1	4	0.58591	0.66373	1	12590	1	-0.15654	0.029764	0.082893	0.989711	1592	1	-0.15654
KCTD10	4	0.88242	0.88197	1	16765	0	0.72308	0.029778	0.082938	0.989711	1593	3	0.72308
CDSN	4	0.96297	0.96289	1	18357	0	0.8884	0.029804	0.082991	0.989711	1594	3	0.8884
ITFG1	4	0.8559	0.85538	1	16262	0	0.56529	0.029814	0.083013	0.989711	1595	2	0.56529
SLC25A20	4	0.88843	0.8881	1	16876	0	0.72443	0.029866	0.083109	0.989711	1596	3	0.72443
PLK1	4	0.041345	0.10519	0.931801	2150	3	-3.1546	0.029916	0.083217	0.989711	1598	1	-3.1546
LYRM4	4	0.3681	0.51407	1	9784	2	0.51097	0.029916	0.083217	0.989711	1597	2	0.51097
THEMIS2	4	0.17346	0.3176	0.982413	6158	1	0.59387	0.029955	0.083289	0.989711	1599	3	0.59387
TRPC7	4	0.00051591	0.0018978	0.740251	49	2	-1.8106	0.030015	0.083401	0.989711	1600	2	-1.8106
KCNJ18	4	0.75008	0.76238	1	14442	1	0.66612	0.030031	0.083437	0.989711	1601	3	0.66612
HLTF	4	0.92155	0.92135	1	17529	0	0.5971	0.03004	0.083456	0.989711	1602	3	0.5971
PTGER4	4	0.0139	0.045607	0.884049	977	2	-0.71749	0.030067	0.083508	0.989711	1603	2	-0.71749
ATP13A1	4	0.62225	0.68272	1	12951	1	0.55301	0.030169	0.083718	0.989711	1604	2	0.55301
ZNF333	4	0.40577	0.55237	1	10501	1	0.45047	0.030173	0.083727	0.989711	1605	2	0.45047
C2CD4D	4	0.89667	0.89637	1	17046	0	0.66517	0.030183	0.083753	0.989711	1606	2	0.66517
MORN5	4	0.42757	0.57455	1	10910	1	0.65886	0.030198	0.083783	0.989711	1607	3	0.65886
ZCCHC3	4	0.68171	0.71657	1	13588	1	0.69616	0.030198	0.083783	0.989711	1608	2	0.69616
UNCX	4	0.06308	0.14726	0.955352	2936	1	0.49735	0.030203	0.083794	0.989711	1609	3	0.49735
KRT6A	4	0.70625	0.73194	1	13877	1	0.80927	0.030219	0.083829	0.989711	1610	3	0.80927
VCY1B	4	0.19103	0.33537	0.985853	6489	1	0.44142	0.030223	0.083836	0.989711	1611	2	0.44142
ARID2	4	0.78003	0.78534	1	14927	1	0.43593	0.030233	0.083853	0.989711	1612	2	0.43593
DBP	4	0.13968	0.28344	0.981581	5493	2	0.013926	0.03027	0.083923	0.989711	1613	2	0.013926
ENO3	4	0.81545	0.81584	1	15505	1	0.70276	0.030283	0.083939	0.989711	1614	3	0.70276
TSSK6	4	0.042779	0.10804	0.932424	2214	1	0.95497	0.030307	0.083985	0.989711	1615	3	0.95497
LCORL	4	0.66411	0.706	1	13399	1	0.044061	0.03032	0.084012	0.989711	1616	1	0.044061
LMO2	4	0.079972	0.17894	0.959798	3550	1	0.40946	0.030367	0.084113	0.989711	1617	2	0.40946
COL11A1	4	0.035106	0.092703	0.924602	1908	2	-1.5211	0.030371	0.084127	0.989711	1618	1	-1.5211
OSCAR	4	0.24016	0.38488	0.989839	7418	1	0.72014	0.030378	0.084138	0.989711	1619	3	0.72014
RPL35A	4	0.78944	0.79304	1	15066	1	0.43741	0.030421	0.084224	0.989711	1620	2	0.43741
MFN1	4	0.73148	0.74904	1	14206	1	0.65127	0.030432	0.084243	0.989711	1621	3	0.65127
GPRC5C	4	0.94025	0.9402	1	17916	0	0.64381	0.030472	0.084317	0.989711	1622	3	0.64381
CYP20A1	4	0.94439	0.94429	1	17996	0	0.59625	0.030512	0.084395	0.989711	1623	3	0.59625
VPS37A	4	0.91996	0.91977	1	17499	0	0.55626	0.030522	0.084421	0.989711	1624	2	0.55626
DNAJC17	4	0.96202	0.96194	1	18338	0	0.51799	0.030546	0.084468	0.989711	1625	2	0.51799
ZNF541	4	0.23255	0.37733	0.98671	7304	2	0.33728	0.030571	0.084505	0.989711	1626	2	0.33728
C21orf2	4	0.7118	0.73555	1	13958	1	0.59968	0.030581	0.084524	0.989711	1627	3	0.59968
CD28	4	0.62682	0.68518	1	13000	1	0.50793	0.030621	0.084612	0.989711	1628	2	0.50793
NUPR1L	4	0.83314	0.83251	1	15830	1	0.42062	0.030624	0.084616	0.989711	1629	3	0.42062
MAP1LC3B	4	0.92093	0.92072	1	17520	0	0.6448	0.030629	0.084632	0.989711	1630	3	0.6448
KCNK18	4	0.4061	0.55268	1	10507	2	-0.078591	0.030674	0.084728	0.989711	1631	2	-0.078591
GBP4	4	0.89042	0.89008	1	16922	0	0.65779	0.030675	0.084728	0.989711	1632	3	0.65779
AWAT1	4	0.69858	0.72701	1	13790	1	0.6617	0.030676	0.084731	0.989711	1634	3	0.6617
C2orf40	4	0.96606	0.966	1	18426	0	0.69424	0.030676	0.084731	0.989711	1633	3	0.69424
ZNF133	4	0.77197	0.779	1	14777	1	0.71261	0.030715	0.084818	0.989711	1635	3	0.71261
APBA2	4	0.27997	0.42497	0.994648	8149	2	-0.34492	0.03075	0.084887	0.989711	1636	1	-0.34492
ARMT1	4	0.37297	0.51904	1	9873	2	-0.17488	0.03075	0.084887	0.989711	1637	2	-0.17488
C1orf158	4	0.7395	0.75464	1	14312	1	0.55536	0.030755	0.084895	0.989711	1638	3	0.55536
TM2D1	4	0.92556	0.92536	1	17607	0	0.86738	0.030877	0.085158	0.989711	1639	3	0.86738
ZNF34	4	0.19001	0.33435	0.985853	6472	1	0.38818	0.030892	0.085184	0.989711	1640	2	0.38818
LDLRAD1	4	0.75147	0.76341	1	14468	1	0.47158	0.030907	0.085219	0.989711	1641	2	0.47158
FAM205A	4	0.19103	0.33537	0.985853	6488	1	0.23423	0.030927	0.08527	0.989711	1642	2	0.23423
DEPDC5	4	0.69593	0.72534	1	13749	1	0.53653	0.030932	0.085277	0.989711	1643	3	0.53653
CENPK	4	0.3342	0.47962	0.999518	9162	2	-1.1969	0.030978	0.085375	0.989711	1644	1	-1.1969
P2RX2	4	0.56079	0.65136	1	12371	1	0.64143	0.031008	0.085433	0.989711	1645	3	0.64143
ZNF253	4	0.93187	0.93164	1	17748	0	0.65255	0.031024	0.085468	0.989711	1646	3	0.65255
MAN2B2	4	0.47077	0.61143	1	11608	1	0.19904	0.031028	0.085481	0.989711	1647	2	0.19904
RHOC	4	0.31727	0.46251	0.996943	8862	1	0.78092	0.031064	0.085552	0.989711	1648	3	0.78092
USP4	4	0.56989	0.65575	1	12461	1	0.34591	0.031079	0.085583	0.989711	1649	3	0.34591
BAZ2A	4	0.38924	0.53554	1	10159	1	0.47521	0.031102	0.085637	0.989711	1650	2	0.47521
DMKN	4	0.84682	0.84619	1	16079	0	0.8349	0.031122	0.085681	0.989711	1651	3	0.8349
ADH7	4	0.27526	0.42024	0.994648	8058	1	0.46875	0.031129	0.085691	0.989711	1652	2	0.46875
MORF4L1	4	0.95079	0.95071	1	18126	0	0.51081	0.031169	0.085794	0.989711	1653	3	0.51081
DPT	4	0.96756	0.9675	1	18448	0	0.22751	0.03118	0.08581	0.989711	1654	2	0.22751
EFHC2	4	0.022261	0.06643	0.908531	1391	2	-1.2655	0.03123	0.085902	0.989711	1655	1	-1.2655
SLC34A2	4	0.57276	0.65714	1	12485	1	0.82184	0.031245	0.085938	0.989711	1656	3	0.82184
OR51E1	4	0.061867	0.14496	0.955038	2896	2	-0.070934	0.031263	0.085977	0.989711	1657	2	-0.070934
OR52N5	4	0.62465	0.68403	1	12979	1	0.48259	0.031278	0.086003	0.989711	1658	3	0.48259
ZNF431	4	0.046756	0.11576	0.938744	2352	2	0.24615	0.031281	0.086006	0.989711	1659	2	0.24615
RGS13	4	0.62748	0.68554	1	13007	1	0.65392	0.031369	0.086186	0.989711	1660	3	0.65392
FAM65B	4	0.70673	0.73226	1	13885	1	0.22447	0.031382	0.08621	0.989711	1661	2	0.22447
PLCXD1	4	0.68051	0.71583	1	13574	1	0.88947	0.031394	0.086236	0.989711	1662	3	0.88947
MTRNR2L10	4	0.4781	0.61453	1	11654	1	0.97212	0.0314	0.086245	0.989711	1663	3	0.97212
CTRB2	4	0.38182	0.52808	1	10030	1	0.70698	0.03143	0.086309	0.989711	1664	3	0.70698
OR9Q1	4	0.5486	0.64553	1	12243	1	-0.046303	0.031433	0.086315	0.989711	1665	1	-0.046303
ISX	4	0.38881	0.5351	1	10153	2	0.28017	0.03147	0.086397	0.989711	1666	2	0.28017
HMGCS1	4	0.30293	0.44807	0.994901	8601	2	-0.74933	0.031483	0.086428	0.989711	1667	2	-0.74933
KCNAB2	4	0.39179	0.53814	1	10218	1	0.67323	0.031492	0.086449	0.989711	1668	3	0.67323
C19orf38	4	0.73728	0.75309	1	14272	1	0.67359	0.031522	0.086515	0.989711	1669	3	0.67359
HAGHL	4	0.51757	0.63144	1	11967	1	0.81807	0.031531	0.086528	0.989711	1670	3	0.81807
KRCC1	4	0.75614	0.76685	1	14549	1	0.47501	0.031584	0.086623	0.990203	1671	3	0.47501
TRPC1	4	0.076987	0.17345	0.959798	3447	3	-0.45751	0.031635	0.086715	0.990498	1672	1	-0.45751
METTL5	4	0.084583	0.18742	0.95985	3712	1	0.53936	0.031653	0.086752	0.990498	1673	3	0.53936
CAPN14	4	0.91431	0.91409	1	17389	0	0.97455	0.031697	0.086842	0.990935	1674	3	0.97455
LDOC1	4	0.95172	0.95162	1	18143	0	0.42613	0.031769	0.08699	0.990978	1675	2	0.42613
RUFY4	4	0.96366	0.96361	1	18372	0	0.34683	0.031786	0.087021	0.990978	1676	3	0.34683
TPD52L3	4	0.31523	0.46047	0.996603	8831	2	0.2467	0.031815	0.087081	0.990978	1677	2	0.2467
PLCL2	4	0.30129	0.44641	0.994901	8568	2	-0.045584	0.031837	0.087118	0.990978	1678	2	-0.045584
HIST1H3I	4	0.96745	0.9674	1	18444	0	0.75069	0.031839	0.087123	0.990978	1679	3	0.75069
OR5H14	4	0.63047	0.68713	1	13043	1	0.41942	0.031887	0.08721	0.990978	1680	2	0.41942
NLRC4	4	0.56068	0.65131	1	12370	1	0.56026	0.03191	0.08725	0.990978	1681	3	0.56026
TAF1A	4	0.047056	0.11635	0.938744	2359	2	-0.40817	0.031938	0.087305	0.990978	1682	2	-0.40817
SLC9A4	4	0.10737	0.22832	0.97069	4488	3	-0.80931	0.031989	0.087401	0.990978	1683	1	-0.80931
CRHR2	4	0.69706	0.72606	1	13768	1	0.45557	0.032023	0.087465	0.990978	1684	2	0.45557
ANP32B	4	0.75112	0.76314	1	14461	1	0.61635	0.032053	0.087524	0.990978	1685	3	0.61635
TCP11L1	4	0.92623	0.92604	1	17621	0	0.43011	0.032095	0.087606	0.990978	1686	2	0.43011
DHX40	4	0.26432	0.40922	0.993275	7863	1	0.70198	0.032171	0.087757	0.990978	1687	2	0.70198
UGGT1	4	0.022736	0.067413	0.908531	1409	3	-1.7143	0.032191	0.087801	0.990978	1688	1	-1.7143
CCL4L2	4	0.97705	0.97708	1	18632	0	0.69543	0.032204	0.087827	0.990978	1689	3	0.69543
BAIAP3	4	0.81293	0.81353	1	15464	1	0.60067	0.032249	0.087922	0.990978	1690	3	0.60067
PCYT1A	4	0.090872	0.19889	0.964871	3933	3	-0.85959	0.032266	0.087954	0.990978	1692	1	-0.85959
SMG6	4	0.91172	0.91154	1	17352	0	0.74555	0.032266	0.087954	0.990978	1691	3	0.74555
SH2D1B	4	0.84224	0.84151	1	15992	0	0.48119	0.032268	0.08796	0.990978	1693	2	0.48119
FAM192A	4	0.96746	0.96741	1	18445	0	0.8179	0.032271	0.087965	0.990978	1694	3	0.8179
CREBBP	4	0.77312	0.77987	1	14801	1	0.21891	0.032393	0.088221	0.990978	1695	1	0.21891
PLEKHH1	4	0.28408	0.42907	0.994648	8224	1	0.64042	0.032417	0.088275	0.990978	1696	2	0.64042
KCNIP2	4	0.026267	0.074744	0.911203	1567	1	0.63583	0.032442	0.088326	0.990978	1697	2	0.63583
PHF20L1	4	0.88775	0.88741	1	16863	0	0.37897	0.032443	0.088327	0.990978	1698	3	0.37897
UBE2D3	4	0.5167	0.63102	1	11964	1	0.81052	0.032494	0.088441	0.990978	1699	3	0.81052
APLF	4	0.79662	0.79917	1	15182	1	0.74907	0.032514	0.088475	0.990978	1700	3	0.74907
MRPL24	4	0.61698	0.67988	1	12907	1	0.50669	0.032524	0.08849	0.990978	1701	2	0.50669
LAP3	4	0.54577	0.64422	1	12216	1	0.31849	0.032544	0.088534	0.990978	1702	3	0.31849
OR6B3	4	0.68249	0.71704	1	13602	1	0.56708	0.03255	0.08855	0.990978	1703	3	0.56708
OR8G1	4	0.97596	0.97594	1	18603	0	0.36937	0.032595	0.088635	0.990978	1704	2	0.36937
C16orf45	4	0.024642	0.071416	0.911179	1491	1	0.48653	0.032694	0.08883	0.990978	1705	2	0.48653
MRPS26	4	0.89168	0.89139	1	16950	0	0.95354	0.032742	0.08892	0.990978	1706	3	0.95354
NFKBIA	4	0.97971	0.97977	1	18680	0	0.56292	0.032812	0.089074	0.990978	1707	3	0.56292
KIAA0586	4	0.85545	0.85494	1	16251	0	0.62488	0.032833	0.08911	0.990978	1708	2	0.62488
MTFR1	4	0.90511	0.90478	1	17216	0	0.27274	0.032847	0.089129	0.990978	1709	2	0.27274
NUDC	4	0.79582	0.79848	1	15171	1	0.30889	0.032898	0.089247	0.990978	1710	2	0.30889
CEACAM19	4	0.07361	0.16712	0.955587	3325	1	0.35906	0.032948	0.089354	0.990978	1711	2	0.35906
RNF146	4	0.37771	0.52387	1	9952	2	-0.019206	0.033024	0.089499	0.990978	1713	2	-0.019206
NIP7	4	0.70379	0.73033	1	13849	1	0.92118	0.033024	0.089499	0.990978	1712	3	0.92118
EEF1G	4	0.3467	0.49238	1	9377	1	0.93067	0.033033	0.089518	0.990978	1714	3	0.93067
FHDC1	4	0.16384	0.30778	0.982413	5961	2	0.10636	0.033044	0.089541	0.990978	1715	2	0.10636
ELF1	4	0.86967	0.86925	1	16528	0	0.69641	0.033047	0.089547	0.990978	1716	3	0.69641
RNASE11	4	0.81697	0.81722	1	15528	1	0.57849	0.03306	0.089575	0.990978	1717	2	0.57849
FAM157B	4	0.52056	0.63275	1	11999	1	0.53019	0.03315	0.089754	0.990978	1718	2	0.53019
DKK1	4	0.81254	0.81317	1	15456	1	0.58897	0.033162	0.089777	0.990978	1719	3	0.58897
C17orf47	4	0.36898	0.51497	1	9796	2	0.20944	0.033173	0.089797	0.990978	1720	2	0.20944
ACTR2	4	0.62637	0.68494	1	12996	1	-0.0033669	0.0332	0.089857	0.990978	1721	1	-0.0033669
SLC4A11	4	0.9499	0.94983	1	18108	0	0.5249	0.033246	0.089945	0.990978	1722	3	0.5249
CLEC6A	4	0.050721	0.12353	0.944086	2499	3	-0.74263	0.033251	0.08995	0.990978	1723	1	-0.74263
HINFP	4	0.12414	0.25747	0.976567	5030	2	-0.92427	0.033352	0.090175	0.990978	1724	1	-0.92427
SPOCK1	4	0.74773	0.76064	1	14422	1	0.16499	0.033352	0.090175	0.990978	1725	1	0.16499
CHAF1B	4	0.80662	0.80787	1	15352	1	0.47452	0.033352	0.090175	0.990978	1726	2	0.47452
DEFB112	4	0.91712	0.91692	1	17440	0	0.55184	0.033355	0.090182	0.990978	1727	2	0.55184
CTU2	4	0.86804	0.8676	1	16500	0	0.86597	0.033381	0.090248	0.990978	1728	3	0.86597
ANAPC10	4	0.39318	0.53952	1	10245	2	-0.18829	0.033458	0.090411	0.990978	1729	2	-0.18829
CD300C	4	0.93975	0.93972	1	17904	0	0.78412	0.033474	0.090443	0.990978	1730	3	0.78412
PROC	4	0.98059	0.98062	1	18695	0	0.69887	0.033474	0.090444	0.990978	1731	3	0.69887
FAIM	4	0.15395	0.29785	0.982413	5776	2	-0.10875	0.033503	0.0905	0.990978	1732	2	-0.10875
HSFX1	4	0.90372	0.9034	1	17182	0	0.51405	0.03357	0.090624	0.990978	1733	3	0.51405
DBN1	4	0.01705	0.055225	0.899838	1169	1	0.25707	0.033604	0.090688	0.990978	1734	2	0.25707
TNFAIP8L3	4	0.92069	0.9205	1	17514	0	0.56064	0.033616	0.090715	0.990978	1735	3	0.56064
PLP2	4	0.95454	0.95442	1	18200	0	0.61157	0.03363	0.090741	0.990978	1736	2	0.61157
ITIH3	4	0.45126	0.59852	1	11368	1	0.56982	0.033641	0.090766	0.990978	1737	3	0.56982
C9orf85	4	0.2395	0.38428	0.989839	7410	2	0.081784	0.033703	0.090888	0.990978	1738	2	0.081784
PAFAH2	4	0.04925	0.12061	0.94148	2446	2	-0.28194	0.033705	0.090893	0.990978	1739	1	-0.28194
JUND	4	0.8413	0.84057	1	15975	0	0.54205	0.033723	0.090921	0.990978	1740	3	0.54205
SERHL2	3	0.96626	0.96647	1	18428	0	0.3942	0.033737	0.083794	0.989711	1741	3	0.3942
ZNF177	4	0.1413	0.28505	0.981581	5530	1	0.22656	0.033755	0.090989	0.990978	1742	2	0.22656
HIST1H2BH	4	0.55606	0.64908	1	12316	1	0.59639	0.033776	0.091026	0.990978	1743	3	0.59639
TOPBP1	4	0.74259	0.75687	1	14352	1	-0.41276	0.033806	0.091092	0.990978	1744	1	-0.41276
SAXO2	4	0.73941	0.75458	1	14309	1	0.78019	0.033834	0.091155	0.990978	1745	3	0.78019
TPM3	4	0.22143	0.36613	0.986497	7061	1	0.063429	0.033856	0.091195	0.990978	1746	2	0.063429
GRIA2	4	0.63195	0.68793	1	13061	1	0.67161	0.033897	0.091273	0.990978	1747	3	0.67161
ARPC5L	4	0.40442	0.55098	1	10467	1	0.85257	0.033931	0.091349	0.990978	1748	3	0.85257
C2orf49	4	0.69067	0.72214	1	13685	1	0.73239	0.033954	0.091391	0.990978	1749	3	0.73239
CCT3	4	0.1121	0.23669	0.972782	4636	2	-1.7595	0.033957	0.091396	0.990978	1750	2	-1.7595
TACC2	4	0.8912	0.89089	1	16939	0	0.55861	0.033958	0.091397	0.990978	1751	3	0.55861
HPCAL4	4	0.43268	0.5798	1	11009	1	0.57713	0.033979	0.091435	0.990978	1752	3	0.57713
POLR2H	4	0.43601	0.5831	1	11069	1	-0.010317	0.034008	0.091498	0.990978	1753	2	-0.010317
RNASE8	4	0.97951	0.97956	1	18672	0	0.7012	0.034058	0.091614	0.990978	1754	3	0.7012
MDC1	4	0.42857	0.5756	1	10929	2	0.029139	0.034109	0.09173	0.990978	1755	2	0.029139
PGBD5	4	0.92855	0.92836	1	17673	0	0.23072	0.034159	0.091839	0.990978	1756	2	0.23072
USP46	4	0.5436	0.64318	1	12194	1	0.71809	0.034194	0.09191	0.990978	1757	3	0.71809
TBC1D2B	4	0.82407	0.82382	1	15671	1	0.70457	0.034246	0.092018	0.990978	1758	2	0.70457
SPACA7	4	0.25635	0.40125	0.992276	7721	2	0.11624	0.03426	0.092039	0.990978	1759	2	0.11624
UBE2T	4	0.34535	0.49105	1	9354	1	0.55801	0.034265	0.092053	0.990978	1760	3	0.55801
HNRNPK	4	0.14345	0.28721	0.981581	5579	1	0.86277	0.034277	0.092073	0.990978	1761	3	0.86277
PEX1	4	0.15029	0.29416	0.982413	5704	1	0.99332	0.03431	0.092131	0.990978	1762	3	0.99332
PCGF6	4	0.88908	0.88874	1	16889	0	0.51551	0.03434	0.092209	0.990978	1763	3	0.51551
HNRNPCL1	4	0.93378	0.93361	1	17783	0	0.81036	0.034346	0.09222	0.990978	1764	3	0.81036
FIGNL1	4	0.21515	0.35984	0.986497	6934	1	0.72148	0.034371	0.092265	0.990978	1765	3	0.72148
ZIC1	4	0.49485	0.6216	1	11782	1	0.67147	0.034386	0.092301	0.990978	1766	3	0.67147
DNAJC16	4	0.55684	0.64945	1	12326	1	0.81251	0.034404	0.092336	0.990978	1768	3	0.81251
LUC7L	4	0.90413	0.9038	1	17188	0	0.81036	0.034404	0.092336	0.990978	1767	3	0.81036
WTIP	4	0.051143	0.12435	0.944405	2514	2	0.31126	0.034411	0.092348	0.990978	1769	2	0.31126
TPMT	4	0.27997	0.42497	0.994648	8148	1	0.36111	0.034436	0.092398	0.990978	1770	2	0.36111
PUS7	4	0.17698	0.32118	0.983402	6229	1	0.19011	0.034462	0.09244	0.990978	1771	2	0.19011
ICK	4	0.67483	0.71238	1	13514	1	1.0083	0.034504	0.092519	0.990978	1772	3	1.0083
PIGR	4	0.82495	0.82462	1	15685	1	0.73355	0.034504	0.092519	0.990978	1773	3	0.73355
SNRNP25	4	0.49367	0.62111	1	11772	1	1.0208	0.034555	0.092616	0.990978	1774	3	1.0208
SEL1L2	4	0.68127	0.71631	1	13584	1	0.37517	0.034562	0.092628	0.990978	1775	2	0.37517
TSTD3	4	0.48595	0.61789	1	11715	1	0.17866	0.034613	0.09272	0.990978	1776	2	0.17866
GNPDA1	4	0.33649	0.48196	0.999956	9209	1	0.66264	0.034625	0.092742	0.990978	1777	2	0.66264
IMPA1	4	0.97387	0.9738	1	18570	0	0.53363	0.034646	0.092784	0.990978	1778	2	0.53363
GHITM	4	0.048546	0.11922	0.938856	2423	2	-0.59199	0.034663	0.092815	0.990978	1779	2	-0.59199
PRAMEF20	4	0.22016	0.36485	0.986497	7032	1	0.63531	0.034708	0.092908	0.990978	1780	3	0.63531
TMCO1	4	0.91065	0.91042	1	17326	0	0.21765	0.034714	0.092923	0.990978	1781	1	0.21765
ZNF229	4	0.71415	0.73709	1	13982	1	0.8556	0.034775	0.093034	0.990978	1782	3	0.8556
FANCF	4	0.76547	0.77392	1	14676	1	0.88484	0.034775	0.093034	0.990978	1783	3	0.88484
RBMX	4	0.16576	0.30978	0.982413	5999	1	-0.37168	0.034789	0.093066	0.990978	1784	2	-0.37168
NECAB1	4	0.9179	0.91769	1	17451	0	0.2736	0.034814	0.093115	0.990978	1785	3	0.2736
IREB2	4	0.40016	0.54672	1	10390	2	0.2923	0.034836	0.093159	0.990978	1786	2	0.2923
P3H3	4	0.024287	0.070693	0.911179	1479	2	0.39929	0.034878	0.093255	0.990978	1787	2	0.39929
KLHL11	4	0.64581	0.69553	1	13208	1	0.55956	0.034882	0.093264	0.990978	1788	3	0.55956
OR12D2	4	0.096983	0.20992	0.966858	4124	3	-0.33867	0.034915	0.09333	0.990978	1789	1	-0.33867
TFAP2C	4	0.91153	0.91133	1	17345	0	0.56703	0.034937	0.093367	0.990978	1790	2	0.56703
PIBF1	4	0.97659	0.97659	1	18618	0	0.76988	0.034937	0.093367	0.990978	1791	3	0.76988
CLVS1	4	0.84645	0.84582	1	16074	0	-0.14449	0.034966	0.093421	0.990978	1792	1	-0.14449
INCA1	4	0.88507	0.88466	1	16810	0	0.81032	0.034995	0.093476	0.990978	1793	3	0.81032
MROH7	4	0.81124	0.81197	1	15436	1	0.42374	0.035041	0.09358	0.990978	1794	2	0.42374
DPH3	4	0.9446	0.94449	1	17999	0	0.7531	0.035041	0.09358	0.990978	1795	3	0.7531
WLS	4	0.52593	0.63518	1	12056	1	0.37015	0.035058	0.093614	0.990978	1796	2	0.37015
MAGEB3	4	0.56593	0.65389	1	12429	1	0.71409	0.035163	0.093824	0.990978	1797	3	0.71409
APOBEC3H	4	0.8836	0.88316	1	16789	0	0.36931	0.035164	0.093825	0.990978	1798	2	0.36931
DRAP1	4	0.066452	0.15368	0.955352	3072	2	-0.013209	0.035167	0.093828	0.990978	1799	2	-0.013209
LTA	4	0.77338	0.78007	1	14805	1	0.82934	0.035233	0.093981	0.990978	1800	3	0.82934
NR4A3	4	0.050446	0.12296	0.944086	2484	2	-0.04934	0.035239	0.093988	0.990978	1801	2	-0.04934
CLDN2	4	0.95092	0.95084	1	18131	0	0.62039	0.035254	0.094008	0.990978	1802	3	0.62039
PSMD9	4	0.61144	0.67692	1	12846	1	-0.027561	0.035268	0.094037	0.990978	1803	1	-0.027561
ITSN2	4	0.24212	0.38687	0.989839	7451	2	-0.28256	0.035318	0.094149	0.990978	1804	1	-0.28256
MED14OS	4	0.90492	0.90458	1	17207	0	0.061067	0.035369	0.094252	0.990978	1805	2	0.061067
IQUB	4	0.9728	0.97275	1	18542	0	0.67585	0.035376	0.094267	0.990978	1806	3	0.67585
PJA1	4	0.13559	0.27708	0.980225	5371	1	0.60984	0.035419	0.094345	0.990978	1807	3	0.60984
CYP27C1	4	0.77474	0.78112	1	14833	1	0.58516	0.035467	0.094441	0.990978	1808	3	0.58516
ZKSCAN2	4	0.7507	0.76284	1	14452	1	0.070097	0.03552	0.094529	0.990978	1809	1	0.070097
NPC1	4	0.79241	0.79553	1	15118	1	0.75011	0.035574	0.094643	0.990978	1810	3	0.75011
PTGES3L-AARSD1	4	0.6466	0.69597	1	13216	1	0.51829	0.035611	0.094713	0.990978	1811	2	0.51829
CYTH2	4	0.25101	0.39583	0.989839	7625	1	0.59713	0.035613	0.094718	0.990978	1812	3	0.59713
PCF11	4	0.92842	0.92823	1	17670	0	1.0765	0.035631	0.09475	0.990978	1813	3	1.0765
RBFA	4	0.3945	0.54093	1	10268	2	0.32669	0.035633	0.094754	0.990978	1814	2	0.32669
NUTM2G	4	0.97233	0.97228	1	18535	0	0.78949	0.035652	0.094788	0.990978	1815	3	0.78949
PNLIPRP3	4	0.21074	0.35532	0.986497	6855	1	0.59926	0.035666	0.094817	0.990978	1816	3	0.59926
MKS1	4	0.096223	0.20857	0.966858	4103	3	-0.50029	0.035721	0.094929	0.990978	1817	1	-0.50029
TMEM201	4	0.90506	0.90473	1	17213	0	0.39466	0.035745	0.09497	0.990978	1818	2	0.39466
DCAF12	4	0.8135	0.81405	1	15474	1	0.37207	0.035772	0.095023	0.990978	1819	3	0.37207
H2AFB2	4	0.17362	0.31775	0.982413	6162	1	0.5814	0.035787	0.095056	0.990978	1820	3	0.5814
TOX4	4	0.51257	0.62918	1	11923	1	0.70882	0.035788	0.095057	0.990978	1821	3	0.70882
ZNF99	4	0.42829	0.57532	1	10926	1	0.83019	0.035802	0.095092	0.990978	1822	3	0.83019
PAXIP1	4	0.66182	0.70464	1	13373	1	0.54768	0.035815	0.095113	0.990978	1823	2	0.54768
FPGT	4	0.84298	0.8423	1	16008	0	0.5385	0.035863	0.095206	0.990978	1824	2	0.5385
CIPC	4	0.79871	0.80099	1	15215	1	0.47289	0.035923	0.095334	0.990978	1825	2	0.47289
MOSPD2	4	0.92498	0.92478	1	17590	0	0.46436	0.035932	0.09536	0.990978	1826	2	0.46436
GOLGA6C	4	0.89188	0.89158	1	16954	0	0.66788	0.035973	0.095438	0.990978	1827	2	0.66788
GOLGA8B	4	0.2862	0.43124	0.994648	8272	1	0.38831	0.035975	0.095445	0.990978	1828	2	0.38831
APELA	4	0.45063	0.59789	1	11356	2	0.25207	0.036039	0.095567	0.990978	1829	2	0.25207
CDKN2AIP	4	0.90265	0.9023	1	17165	0	0.56782	0.036046	0.09558	0.990978	1830	3	0.56782
SPATA5L1	4	0.5167	0.63102	1	11954	1	0.20049	0.036074	0.095632	0.990978	1831	1	0.20049
RFC2	4	0.90039	0.90003	1	17115	0	0.82187	0.036115	0.095708	0.990978	1832	2	0.82187
SUN3	4	0.64744	0.69645	1	13228	1	0.63592	0.036168	0.095812	0.990978	1833	2	0.63592
SAMD11	4	0.89235	0.89202	1	16967	0	0.34329	0.036175	0.095829	0.990978	1834	2	0.34329
GSG1L	4	0.42545	0.57238	1	10869	2	0.22297	0.036201	0.095889	0.990978	1835	2	0.22297
CACNA1G	4	0.2212	0.36586	0.986497	7052	2	-0.37159	0.036225	0.095945	0.990978	1836	1	-0.37159
ADAM19	4	0.73772	0.75341	1	14280	1	0.51787	0.036275	0.096046	0.990978	1837	3	0.51787
RAPGEF2	4	0.64768	0.69659	1	13232	1	0.68399	0.036287	0.09607	0.990978	1838	3	0.68399
DCAF17	4	0.92501	0.92481	1	17591	0	0.47504	0.036351	0.096187	0.990978	1839	2	0.47504
DUT	4	0.94093	0.94085	1	17923	0	0.83184	0.036376	0.096248	0.990978	1840	3	0.83184
ATP8A1	4	0.12502	0.25896	0.977801	5051	3	-0.40319	0.036427	0.096352	0.990978	1841	1	-0.40319
ANKRD30B	4	0.83485	0.83425	1	15866	1	0.47272	0.036448	0.096398	0.990978	1842	2	0.47272
NELFA	4	0.77428	0.78076	1	14820	1	0.7371	0.036468	0.096441	0.990978	1843	3	0.7371
DOK2	4	0.098121	0.21192	0.966858	4172	1	0.59732	0.036524	0.096559	0.990978	1844	3	0.59732
MFSD6	4	0.11799	0.24678	0.974089	4826	3	-0.43155	0.036527	0.096568	0.990978	1845	1	-0.43155
BLMH	4	0.81492	0.81535	1	15495	1	0.7235	0.036551	0.096615	0.990978	1846	3	0.7235
NAIF1	4	0.77847	0.78408	1	14897	1	0.67931	0.036575	0.096672	0.990978	1847	3	0.67931
PDE3B	4	0.28798	0.43303	0.994648	8306	2	-0.30117	0.036578	0.096675	0.990978	1848	1	-0.30117
POT1	4	0.85257	0.85198	1	16200	0	0.80341	0.036578	0.096676	0.990978	1849	3	0.80341
COL24A1	4	0.90842	0.90815	1	17282	0	0.72094	0.036626	0.096767	0.990978	1850	3	0.72094
CRIPT	4	0.55207	0.64717	1	12281	1	0.69507	0.036649	0.096814	0.990978	1851	3	0.69507
RPP40	4	0.61609	0.67939	1	12895	1	0.56435	0.036675	0.096868	0.990978	1852	2	0.56435
SLC39A11	4	0.93153	0.93131	1	17738	0	0.46787	0.036694	0.096898	0.990978	1853	3	0.46787
KCTD21	4	0.82957	0.82901	1	15766	1	0.56196	0.036703	0.096912	0.990978	1854	3	0.56196
SP7	4	0.085503	0.1891	0.960719	3749	1	0.60972	0.036729	0.096962	0.990978	1856	3	0.60972
ISCU	4	0.88899	0.88863	1	16887	0	0.35954	0.036729	0.096962	0.990978	1855	3	0.35954
ZNF213	4	0.44846	0.59569	1	11316	2	-0.063747	0.036779	0.097058	0.990978	1857	2	-0.063747
EVX1	4	0.30008	0.4452	0.994901	8546	1	0.23315	0.036829	0.097156	0.990978	1858	2	0.23315
FAM83F	4	0.098193	0.21205	0.966858	4174	1	0.43254	0.036832	0.097163	0.990978	1859	2	0.43254
ST8SIA5	4	0.73041	0.74828	1	14199	1	0.57197	0.036928	0.097363	0.990978	1860	3	0.57197
PROSER2	4	0.093169	0.20307	0.966692	4009	2	-0.78329	0.03693	0.097368	0.990978	1861	1	-0.78329
LRRC28	4	0.82064	0.82059	1	15598	1	0.56412	0.036952	0.097401	0.990978	1862	3	0.56412
TMEM135	4	0.27903	0.42404	0.994648	8132	1	0.81973	0.036961	0.097416	0.990978	1863	3	0.81973
POLD1	4	0.26334	0.40825	0.9931	7848	2	-0.73383	0.036967	0.097436	0.990978	1864	2	-0.73383
NMB	4	0.26523	0.41014	0.993275	7885	2	-0.28989	0.03698	0.097455	0.990978	1865	1	-0.28989
C1QTNF8	4	0.38961	0.53591	1	10164	1	0.85454	0.036994	0.09748	0.990978	1866	3	0.85454
ETV7	4	0.6553	0.70086	1	13301	1	0.68174	0.037	0.097492	0.990978	1867	3	0.68174
SCD	4	0.83165	0.83105	1	15800	1	1.2448	0.037016	0.097527	0.990978	1868	3	1.2448
CCNT1	4	0.13668	0.27892	0.980705	5422	1	0.46851	0.037038	0.097568	0.990978	1869	2	0.46851
OFD1	4	0.41571	0.56246	1	10685	1	0.57916	0.037048	0.097584	0.990978	1870	3	0.57916
ARRDC3	4	0.38517	0.53144	1	10092	1	0.23514	0.037081	0.097663	0.990978	1871	2	0.23514
SUSD3	4	0.13473	0.2756	0.980225	5355	1	0.52865	0.037108	0.097714	0.990978	1872	3	0.52865
MYL7	4	0.91254	0.91234	1	17360	0	0.47842	0.037131	0.097761	0.990978	1873	3	0.47842
ATP2B3	4	0.38164	0.52788	1	10027	2	-0.3809	0.037232	0.097972	0.990978	1874	1	-0.3809
RPP25	4	0.42294	0.56982	1	10820	1	0.45514	0.037304	0.098127	0.990978	1875	2	0.45514
AURKA	4	0.32767	0.47301	0.999509	9043	2	-1.3212	0.037332	0.098186	0.990978	1876	2	-1.3212
ASNSD1	4	0.90069	0.90033	1	17122	0	0.62045	0.037373	0.098253	0.990978	1877	3	0.62045
ZNF433	4	0.79297	0.79601	1	15127	1	0.77122	0.03738	0.098264	0.990978	1878	3	0.77122
AVEN	4	0.97005	0.97	1	18488	0	0.8874	0.03738	0.098264	0.990978	1879	3	0.8874
SLC45A2	4	0.91202	0.91184	1	17354	0	0.26083	0.037383	0.098272	0.990978	1880	2	0.26083
PFDN4	4	0.62095	0.68202	1	12945	1	0.65003	0.037398	0.098299	0.990978	1881	3	0.65003
NIFK	4	0.76411	0.7729	1	14653	1	0.6411	0.037458	0.098421	0.990978	1882	3	0.6411
SF3A1	4	0.82926	0.82869	1	15762	1	-0.23686	0.037458	0.098421	0.990978	1883	1	-0.23686
JRK	4	0.30791	0.45306	0.996588	8687	1	0.59604	0.03747	0.098449	0.990978	1884	3	0.59604
PCSK6	4	0.52005	0.63252	1	11994	1	0.44505	0.037482	0.098468	0.990978	1885	3	0.44505
NET1	4	0.88261	0.88218	1	16772	0	0.70664	0.037509	0.098524	0.990978	1886	3	0.70664
RXRG	4	0.084583	0.18742	0.95985	3719	1	0.76242	0.037528	0.098564	0.990978	1887	3	0.76242
UCP3	4	0.93797	0.93792	1	17869	0	0.62764	0.037534	0.098575	0.990978	1888	3	0.62764
ISL1	4	0.19604	0.34045	0.986497	6576	2	0.058365	0.037584	0.098676	0.990978	1889	2	0.058365
KDF1	4	0.24503	0.38981	0.989839	7512	1	0.59747	0.037588	0.098681	0.990978	1890	2	0.59747
TSR3	4	0.50622	0.62649	1	11872	1	0.89729	0.037588	0.098681	0.990978	1891	3	0.89729
KRTAP20-3	4	0.083953	0.18629	0.95985	3690	1	-0.017848	0.037634	0.098768	0.990978	1893	1	-0.017848
VWC2	4	0.090769	0.1987	0.964871	3930	1	0.49769	0.037634	0.098768	0.990978	1892	3	0.49769
KLHL30	4	0.92469	0.9245	1	17585	0	0.75196	0.037642	0.098786	0.990978	1894	3	0.75196
DFNB31	3	0.91129	0.91139	1	17336	0	0.72289	0.0377	0.09276	0.990978	1895	2	0.72289
SLC2A12	4	0.53169	0.63772	1	12101	1	0.51977	0.037746	0.098989	0.990978	1896	3	0.51977
C8B	4	0.94579	0.9457	1	18025	0	0.55565	0.03777	0.099039	0.990978	1897	3	0.55565
PRC1	4	0.052906	0.1278	0.946207	2578	3	-1.2647	0.037785	0.099074	0.990978	1898	1	-1.2647
C1QL1	4	0.29625	0.44126	0.994648	8469	1	0.57486	0.037804	0.099118	0.990978	1899	3	0.57486
BTN2A1	4	0.9624	0.96233	1	18345	0	0.66625	0.037859	0.099233	0.990978	1900	3	0.66625
MEGF8	4	0.48633	0.61805	1	11718	1	0.063221	0.037886	0.099294	0.990978	1901	2	0.063221
GTPBP2	4	0.89317	0.89284	1	16983	0	0.51129	0.037905	0.099326	0.990978	1902	2	0.51129
ZNF347	4	0.29905	0.44411	0.994901	8531	1	0.24792	0.037936	0.09939	0.990978	1903	2	0.24792
LURAP1L	4	0.071323	0.1629	0.955587	3250	3	-0.55391	0.037986	0.099489	0.990978	1904	1	-0.55391
SLC12A6	4	0.93718	0.93711	1	17856	0	0.71941	0.037996	0.099514	0.990978	1905	3	0.71941
RAP1GDS1	4	0.43217	0.57928	1	10995	1	0.5002	0.038092	0.099714	0.990978	1906	2	0.5002
GOLGA8H	3	0.96185	0.96207	1	18333	0	0.71702	0.038148	0.093779	0.990978	1907	3	0.71702
TMED5	4	0.44898	0.59627	1	11323	1	0.61921	0.038164	0.099851	0.990978	1908	3	0.61921
ZNF582	4	0.93123	0.93101	1	17726	0	0.63944	0.038191	0.099908	0.990978	1910	3	0.63944
FSHR	4	0.95796	0.95792	1	18274	0	0.68371	0.038191	0.099908	0.990978	1909	3	0.68371
CSN1S1	4	0.32179	0.46701	0.99798	8936	2	-0.0024332	0.038213	0.099952	0.990978	1911	2	-0.0024332
GATAD1	4	0.96347	0.96341	1	18369	0	0.74279	0.038213	0.099952	0.990978	1912	2	0.74279
TLL1	4	0.94991	0.94984	1	18109	0	0.38928	0.038288	0.1001	0.990978	1913	3	0.38928
CCDC146	4	0.89677	0.89645	1	17048	0	0.84919	0.038296	0.10012	0.990978	1914	3	0.84919
NAT16	4	0.22331	0.36804	0.986497	7112	2	-0.1243	0.038338	0.1002	0.990978	1915	2	-0.1243
LAX1	4	0.038941	0.10044	0.930173	2063	3	-0.49186	0.038388	0.10031	0.990978	1916	1	-0.49186
RRP15	4	0.080483	0.17988	0.959798	3578	3	-0.86571	0.038439	0.10042	0.990978	1917	1	-0.86571
DET1	4	0.3526	0.49839	1	9494	2	0.13291	0.038455	0.10045	0.990978	1918	2	0.13291
FCAR	4	0.5621	0.65203	1	12383	1	0.38872	0.038489	0.10051	0.990978	1919	3	0.38872
EFCAB6	4	0.11548	0.24245	0.974089	4744	1	0.6722	0.038492	0.10052	0.990978	1920	3	0.6722
ZNF717	4	0.80846	0.80949	1	15380	1	0.59949	0.03851	0.10055	0.990978	1921	3	0.59949
HLA-DQB2	4	0.19717	0.34158	0.986497	6593	1	0.73707	0.038536	0.1006	0.990978	1922	3	0.73707
TRIQK	4	0.28573	0.43075	0.994648	8262	2	-0.206	0.038539	0.10061	0.990978	1923	1	-0.206
TNIK	4	0.77443	0.78088	1	14824	1	0.60287	0.038566	0.10065	0.990978	1924	3	0.60287
ARX	4	0.92614	0.92596	1	17619	0	0.5502	0.03859	0.1007	0.990978	1925	3	0.5502
NR0B1	4	0.23788	0.38266	0.98971	7382	1	0.7178	0.038659	0.10083	0.990978	1926	3	0.7178
SNX11	4	0.69223	0.72309	1	13706	1	0.28402	0.038687	0.10089	0.990978	1927	2	0.28402
LYSMD4	4	0.043433	0.10932	0.933543	2236	3	-0.94322	0.03874	0.101	0.990978	1928	1	-0.94322
FBXL12	4	0.93198	0.93174	1	17751	0	0.60299	0.038791	0.10109	0.990978	1929	3	0.60299
NDUFB4	4	0.25393	0.39884	0.990809	7686	1	0.88697	0.038804	0.10112	0.990978	1930	3	0.88697
RETSAT	4	0.049574	0.12126	0.94168	2458	2	-0.23002	0.03882	0.10115	0.990978	1931	2	-0.23002
CHIT1	4	0.93071	0.93047	1	17716	0	0.060701	0.038841	0.10119	0.990978	1932	1	0.060701
TRMT12	4	0.084182	0.1867	0.95985	3699	3	-0.43887	0.038891	0.10128	0.990978	1933	1	-0.43887
SPAG5	4	0.56912	0.65539	1	12456	1	0.38883	0.038898	0.10129	0.990978	1934	2	0.38883
MAEL	4	0.95431	0.9542	1	18196	0	0.53487	0.038964	0.10143	0.990978	1935	3	0.53487
NT5C3A	4	0.055529	0.13283	0.950547	2664	3	-0.70437	0.038966	0.10144	0.990978	1937	1	-0.70437
AGXT2	4	0.2072	0.35173	0.986497	6786	1	0.25701	0.038966	0.10144	0.990978	1936	2	0.25701
USP17L18	4	0.20244	0.3469	0.986497	6703	1	0.19222	0.039042	0.10158	0.990978	1938	1	0.19222
SH2B1	4	0.38969	0.53599	1	10167	1	0.63905	0.039077	0.10166	0.990978	1939	3	0.63905
SLC2A6	4	0.26138	0.40625	0.9931	7807	2	0.065513	0.039092	0.10169	0.990978	1940	2	0.065513
UCN	4	0.15277	0.29665	0.982413	5755	2	-0.014881	0.039097	0.1017	0.990978	1941	2	-0.014881
TNFRSF17	4	0.9283	0.92809	1	17667	0	0.44681	0.039114	0.10172	0.990978	1942	3	0.44681
MYOM3	4	0.68676	0.71969	1	13634	1	0.56424	0.039142	0.10177	0.990978	1943	3	0.56424
PCED1A	4	0.86643	0.866	1	16464	0	0.046692	0.039193	0.10187	0.990978	1944	1	0.046692
UBR4	4	0.36365	0.50954	1	9703	1	0.7279	0.039235	0.10195	0.990978	1945	3	0.7279
ZCCHC6	4	0.86708	0.86662	1	16479	0	0.50018	0.039243	0.10197	0.990978	1946	3	0.50018
DYDC2	4	0.97028	0.97021	1	18495	0	0.47292	0.039253	0.10199	0.990978	1947	2	0.47292
PAX8	4	0.9639	0.96386	1	18379	0	0.41998	0.039269	0.10202	0.990978	1948	3	0.41998
CST11	4	0.32179	0.46701	0.99798	8938	1	0.64656	0.039293	0.10207	0.990978	1949	3	0.64656
HTR3E	4	0.048727	0.11955	0.938856	2433	2	-0.0032762	0.039298	0.10208	0.990978	1950	2	-0.0032762
MBD6	4	0.070228	0.16087	0.955352	3210	2	-1.0329	0.039343	0.10217	0.990978	1951	1	-1.0329
DNLZ	4	0.63726	0.69079	1	13109	1	0.89377	0.039348	0.10217	0.990978	1953	2	0.89377
POLRMT	4	0.74896	0.76154	1	14430	1	0.35214	0.039348	0.10217	0.990978	1952	2	0.35214
RNMTL1	4	0.33841	0.48394	1	9239	1	0.77831	0.039381	0.10223	0.990978	1955	3	0.77831
OTP	4	0.79981	0.8019	1	15234	1	0.30414	0.039381	0.10223	0.990978	1954	2	0.30414
SAA4	4	0.51856	0.63186	1	11979	1	-0.023127	0.039393	0.10225	0.990978	1956	1	-0.023127
NFE2L1	4	0.0099021	0.033276	0.873481	714	1	0.57157	0.039397	0.10226	0.990978	1957	3	0.57157
CT45A6	4	0.46269	0.60811	1	11547	1	0.69672	0.039432	0.10234	0.990978	1958	3	0.69672
ADPRHL2	4	0.15029	0.29416	0.982413	5707	2	-0.26724	0.039444	0.10235	0.990978	1959	1	-0.26724
COPS6	4	0.91254	0.91234	1	17363	0	0.78801	0.039454	0.10238	0.990978	1960	2	0.78801
LOC283710	4	0.90828	0.90802	1	17280	0	0.54688	0.039498	0.10247	0.990978	1961	2	0.54688
KPNA2	4	0.87844	0.87801	1	16689	0	0.5999	0.039525	0.10252	0.990978	1962	3	0.5999
SIGLEC9	4	0.2478	0.3926	0.989839	7568	1	0.42492	0.039616	0.10271	0.990978	1963	2	0.42492
DDB1	4	0.56687	0.65433	1	12431	1	0.65327	0.039638	0.10276	0.990978	1964	2	0.65327
TMEM98	4	0.76847	0.77626	1	14724	1	0.32234	0.039645	0.10277	0.990978	1965	2	0.32234
ACKR1	4	0.39427	0.54068	1	10265	2	0.22721	0.039672	0.10282	0.990978	1966	2	0.22721
CDC42	4	0.039469	0.10147	0.931801	2080	1	-0.060946	0.039695	0.10286	0.990978	1967	1	-0.060946
TMEM220	4	0.020215	0.062143	0.90457	1307	1	0.64368	0.039698	0.10287	0.990978	1968	3	0.64368
C9orf173	4	0.9548	0.95467	1	18207	0	0.59243	0.039738	0.10296	0.990978	1970	3	0.59243
TOLLIP	4	0.96331	0.96324	1	18363	0	0.62784	0.039738	0.10296	0.990978	1969	3	0.62784
HSD17B3	4	0.77651	0.78253	1	14864	1	0.43009	0.039745	0.10297	0.990978	1971	2	0.43009
TRAK2	4	0.52442	0.63452	1	12039	1	0.18995	0.039795	0.10307	0.990978	1972	2	0.18995
LPIN1	4	0.8759	0.87545	1	16639	0	0.42282	0.039851	0.10317	0.990978	1973	3	0.42282
NME4	4	0.25461	0.39952	0.990809	7696	2	0.28933	0.039907	0.10329	0.990978	1974	2	0.28933
NR0B2	4	0.97702	0.97705	1	18629	0	0.82292	0.039911	0.1033	0.990978	1975	3	0.82292
TIMM9	4	0.097043	0.21002	0.966858	4130	2	-1.9462	0.039946	0.10336	0.990978	1976	1	-1.9462
TNN	4	0.88671	0.88638	1	16846	0	0.61497	0.039991	0.10346	0.990978	1977	3	0.61497
TMEM132A	4	0.27445	0.41941	0.994648	8047	2	-0.19467	0.040096	0.10367	0.990978	1978	1	-0.19467
HHLA1	4	0.53397	0.63877	1	12120	1	0.50098	0.040103	0.10368	0.990978	1979	3	0.50098
WDR83	4	0.96882	0.96876	1	18467	0	0.74732	0.040147	0.10376	0.990978	1980	2	0.74732
CNOT11	4	0.51951	0.63228	1	11990	1	0.9348	0.040193	0.10386	0.990978	1981	3	0.9348
TMEM246	4	0.91584	0.91563	1	17418	0	0.16356	0.040222	0.10391	0.990978	1983	2	0.16356
NELFB	4	0.91941	0.91922	1	17487	0	0.485	0.040222	0.10391	0.990978	1982	3	0.485
OR2T11	4	0.85525	0.85474	1	16249	0	0.47391	0.040223	0.10391	0.990978	1984	3	0.47391
TUB	4	0.95396	0.95385	1	18189	0	0.57446	0.040261	0.10399	0.990978	1985	2	0.57446
MGARP	4	0.51862	0.63188	1	11980	1	0.22683	0.040297	0.10406	0.990978	1986	2	0.22683
CREG1	4	0.079097	0.17739	0.959798	3519	1	0.59912	0.040321	0.10411	0.990978	1987	3	0.59912
ATAD1	4	0.87134	0.87095	1	16560	0	0.96291	0.04034	0.10414	0.990978	1988	3	0.96291
EXOC1	4	0.030744	0.083823	0.918748	1738	3	-2.7583	0.040373	0.10421	0.990978	1989	1	-2.7583
BRE	4	0.94422	0.94411	1	17990	0	0.5324	0.040373	0.10421	0.990978	1990	3	0.5324
FJX1	4	0.21892	0.36362	0.986497	7009	1	0.75495	0.040407	0.10428	0.990978	1991	3	0.75495
ZNF195	4	0.80869	0.80969	1	15384	1	0.50956	0.040413	0.10429	0.990978	1992	3	0.50956
MANEAL	4	0.25025	0.39505	0.989839	7609	2	-0.33373	0.040448	0.10436	0.990978	1993	1	-0.33373
SLC39A4	4	0.9537	0.9536	1	18184	0	0.57517	0.040452	0.10437	0.990978	1994	3	0.57517
MST1	4	0.3041	0.44921	0.995701	8616	1	0.40204	0.040523	0.10451	0.990978	1996	3	0.40204
MOB3C	4	0.41075	0.55744	1	10584	2	-0.24452	0.040523	0.10451	0.990978	1995	1	-0.24452
ZNF185	4	0.13267	0.27211	0.980225	5280	3	-0.81762	0.040598	0.10467	0.990978	1997	1	-0.81762
GREB1L	4	0.6487	0.69716	1	13243	1	0.59831	0.040635	0.10475	0.990978	1998	3	0.59831
ZNF529	4	0.14955	0.29341	0.982413	5695	2	-0.21752	0.040649	0.10477	0.990978	1999	2	-0.21752
[truncated: 17,114 more rows]

## Sheet: sgRNA Summary
sgrna	Gene	control_count	treatment_count	control_mean	treat_mean	LFC	control_var	adj_var	score	p.low	p.high	p.twosided	FDR	high_in_treatment
CLUH_32319_ATTCAGGTAAAAGCCCCGTG	CLUH	157.41	4284.4	157.41	4284.4	4.7577	8515900	1587.2	103.59	1	0	0	0	TRUE
PCNA_13436_TGGCCAGGTTGCGGTCGCAG	PCNA	0.46571	37.757	0.46571	37.757	4.7248	695.34	1.3639	31.932	1	7.2998e-224	1.46e-223	9.4217e-220	TRUE
SMU1_42030_TACTGTGTCTCTGAATACTG	SMU1	1.3971	57.747	1.3971	57.747	4.6151	1587.6	5.0066	25.184	1	4.1137e-140	8.2274e-140	3.034e-136	TRUE
PGAP2_36007_AAGTGAGCACTAGCAACGCG	PGAP2	267.79	6500.9	267.79	6500.9	4.5963	19426000	3069.5	112.51	1	0	0	0	TRUE
ROR2_12911_GCTGGCAGAACCCATCCTCG	ROR2	95.006	2169.9	95.006	2169.9	4.4991	2152700	849.43	71.194	1	0	0	0	TRUE
DEFB133_72643_TCTCATGATAAAGCAACTAT	DEFB133	0.93143	42.2	0.93143	42.2	4.4833	851.53	3.0916	23.471	1	5.8089e-122	1.1618e-121	3.4604e-118	TRUE
TPT1_19531_TGTCATGAACCATCACCTGC	TPT1	2.3286	71.073	2.3286	71.073	4.4365	2362.9	9.2203	22.639	1	1.1396e-113	2.2793e-113	6.0865e-110	TRUE
SLC40A1_37055_CAGAACGTACTCCACGCACA	SLC40A1	130.4	2765.2	130.4	2765.2	4.3959	3471000	1256.9	74.317	1	0	0	0	TRUE
RAB11A_22914_CATTTCGAGTAAATCGAGAC	RAB11A	0.46571	28.873	0.46571	28.873	4.3492	403.5	1.3639	24.325	1	8.1673e-131	1.6335e-130	5.2707e-127	TRUE
RPS27_16615_TTCATGGATGTGAAATGCCC	RPS27	0.93143	37.757	0.93143	37.757	4.3267	678.08	3.0916	20.944	1	1.5094e-97	3.0189e-97	6.876e-94	TRUE
EEF2_5325_AGACACGCTTCACTGATACC	EEF2	1.8629	55.526	1.8629	55.526	4.3034	1439.9	7.0583	20.199	1	6.6345e-91	1.3269e-90	2.7772e-87	TRUE
SMDT1_55958_GGATCACAATGGAGAACACA	SMDT1	82.431	1628	82.431	1628	4.2873	1194400	712.74	57.893	1	0	0	0	TRUE
MYOD1_12144_GGAGCAGAGAGAGCCGTCGG	MYOD1	120.62	2325.4	120.62	2325.4	4.2577	2430600	1141.3	65.264	1	0	0	0	TRUE
FAM83H_68351_TCTCGGGTAACATACTGCGG	FAM83H	0	26.652	0.46571	26.652	4.2377	355.17	1.3639	22.423	1	1.7907e-111	3.5813e-111	8.9465e-108	TRUE
ADSL_443_GGTATAAATTCCGGACATGG	ADSL	0	26.652	0.46571	26.652	4.2377	355.17	1.3639	22.423	1	1.7907e-111	3.5813e-111	8.9465e-108	TRUE
FOXJ2_43453_TCTCAACAAGTGTTTCCGGA	FOXJ2	1.3971	42.2	1.3971	42.2	4.1716	832.42	5.0066	18.235	1	1.8418e-74	3.6836e-74	6.2014e-71	TRUE
CFAP20_36491_CCCTTCAATCTCTAGCACCA	CFAP20	1.3971	42.2	1.3971	42.2	4.1716	832.42	5.0066	18.235	1	1.8418e-74	3.6836e-74	6.2014e-71	TRUE
SMDT1_55959_TCAGTCATCGTTACCCGCAG	SMDT1	62.871	1137.2	62.871	1137.2	4.1554	577050	510.18	47.562	1	0	0	0	TRUE
VARS2_45206_TTCCTGCATGATCTGAACCA	VARS2	0.46571	24.431	0.46571	24.431	4.1169	287.17	1.3639	20.521	1	1.0623e-93	2.1246e-93	4.7008e-90	TRUE
KIAA1033_32459_CCTGCACAATGCCTTAACTG	KIAA1033	47.037	830.66	47.037	830.66	4.1138	307040	356.82	41.484	1	0	0	0	TRUE
CLTC_3436_TAATAAGTTCCAGATCACAT	CLTC	2.3286	55.526	2.3286	55.526	4.0859	1415	9.2203	17.519	1	6.5583e-69	1.3117e-68	2.1612e-65	TRUE
OR2M2_71964_GGTGGCAAATAGCAATATAG	OR2M2	1.8629	46.642	1.8629	46.642	4.0567	1002.6	7.0583	16.855	1	6.3917e-64	1.2783e-63	1.9411e-60	TRUE
TCP1_18896_GATGTAACCATTACTAACGA	TCP1	0	22.21	0.46571	22.21	3.9851	246.65	1.3639	18.619	1	1.7075e-77	3.4149e-77	6.2966e-74	TRUE
MRPL52_58512_GGACTCACTGTAGTCGCCAC	MRPL52	0.46571	22.21	0.46571	22.21	3.9851	236.41	1.3639	18.619	1	1.7075e-77	3.4149e-77	6.2966e-74	TRUE
ZNRD1_37117_GGCTTCAACATCAACGTTCG	ZNRD1	14.903	246.53	14.903	246.53	3.9603	26827	87.188	24.807	1	4.0126e-136	8.0252e-136	2.8249e-132	TRUE
ALG1L2_73967_GTCCTCGGCCCTCCAGCCAG	ALG1L2	3.7257	71.073	3.7257	71.073	3.9309	2267.8	16.222	16.721	1	5.5644e-63	1.1129e-62	1.6261e-59	TRUE
CDC23_22712_GTTGCCTATCACAATATCAG	CDC23	1.3971	35.536	1.3971	35.536	3.9299	582.75	5.0066	15.258	1	9.9957e-53	1.9991e-52	2.2117e-49	TRUE
CCNK_23060_TGAACCGAGCGCCCTCTCGG	CCNK	1.3971	35.536	1.3971	35.536	3.9299	582.75	5.0066	15.258	1	9.9957e-53	1.9991e-52	2.2117e-49	TRUE
RPL27A_16402_GCAGACCACCAGCATTACCG	RPL27A	0.46571	19.989	0.46571	19.989	3.84	190.58	1.3639	16.718	1	7.4497e-63	1.4899e-62	2.1367e-59	TRUE
RARS_15842_GAAAAGTCAACTATAACCTG	RARS	0.93143	26.652	0.93143	26.652	3.8397	330.78	3.0916	14.628	1	1.3196e-48	2.6393e-48	2.5549e-45	TRUE
CDK9_2922_GCGGTTATAGGGGGAAGCTG	CDK9	2.7943	53.305	2.7943	53.305	3.8392	1275.6	11.475	14.911	1	1.7678e-50	3.5357e-50	3.7001e-47	TRUE
XRCC5_20379_GAACTATATCACTTCCATAG	XRCC5	13.04	193.23	13.04	193.23	3.7901	16234	74.081	20.935	1	1.3706e-97	2.7412e-97	6.4327e-94	TRUE
BRF2_42219_AACATATTCCCGAAGCACAG	BRF2	6.0543	95.504	6.0543	95.504	3.774	4000.6	29.161	16.565	1	7.2277e-62	1.4455e-61	1.9639e-58	TRUE
KCNMA1_10095_TCTCCATATTTATCAGCACG	KCNMA1	1.3971	31.094	1.3971	31.094	3.7429	440.96	5.0066	13.272	1	2.2839e-40	4.5679e-40	3.468e-37	TRUE
COA7_48487_CGGCTGGTGGACTATTTGGA	COA7	2.3286	42.2	2.3286	42.2	3.698	794.85	9.2203	13.131	1	1.4124e-39	2.8247e-39	2.1034e-36	TRUE
POLR2J_14400_TGATGATCTTGTGCTCCAAG	POLR2J	1.8629	35.536	1.8629	35.536	3.6738	566.96	7.0583	12.675	1	5.384e-37	1.0768e-36	7.2512e-34	TRUE
MCU_55529_GGAGCTTATTGAAAGACTAG	MCU	79.637	1019.5	79.637	1019.5	3.6616	441630	683.01	35.961	1	1.7238e-283	3.4476e-283	2.4272e-279	TRUE
CSGALNACT1_43387_CAAAGTAAACAACAGTGAGA	CSGALNACT1	108.51	1330.4	108.51	1330.4	3.6038	746500	1001.2	38.616	1	0	0	0	TRUE
GGPS1_24879_GACAACTCAAAACTCCGACG	GGPS1	1.8629	33.315	1.8629	33.315	3.5833	494.63	7.0583	11.839	1	1.6232e-32	3.2463e-32	1.7458e-29	TRUE
RPLP2_16468_GGACGACGACCGGCTCAACA	RPLP2	2.7943	44.421	2.7943	44.421	3.5814	866.37	11.475	12.288	1	6.6038e-35	1.3208e-34	8.1176e-32	TRUE
MCU_55528_AGAGTTGCTATCTATTCACC	MCU	72.651	859.54	72.651	859.54	3.5465	309600	609.81	31.865	1	4.0879e-223	8.1758e-223	4.8703e-219	TRUE
RPS15_16565_ATCATCCTACCCGAGATGGT	RPS15	1.3971	26.652	1.3971	26.652	3.528	318.91	5.0066	11.287	1	1.0361e-29	2.0723e-29	9.6094e-27	TRUE
SKIV2L2_33022_TTTCCATTTGACCTACAACA	SKIV2L2	1.3971	26.652	1.3971	26.652	3.528	318.91	5.0066	11.287	1	1.0361e-29	2.0723e-29	9.6094e-27	TRUE
PPP6C_14692_TGAGAGTAGACAGATAACAC	PPP6C	3.7257	53.305	3.7257	53.305	3.5225	1229	16.222	12.31	1	4.8771e-35	9.7541e-35	6.0429e-32	TRUE
MCM7_11253_AAGCCCAACTACTTACTGCG	MCM7	3.7257	53.305	3.7257	53.305	3.5225	1229	16.222	12.31	1	4.8771e-35	9.7541e-35	6.0429e-32	TRUE
XAB2_44679_CCGACACGAGAACTACGATG	XAB2	2.7943	42.2	2.7943	42.2	3.5091	776.39	11.475	11.632	1	1.7737e-31	3.5473e-31	1.8193e-28	TRUE
SMDT1_55960_TCGCCATCTTTCCTCAAGCT	SMDT1	37.257	433.1	37.257	433.1	3.5042	78346	267.87	24.186	1	1.5882e-129	3.1765e-129	9.8396e-126	TRUE
KRT18_10375_GCTGGCTCGGAAGAACCGAG	KRT18	0	15.547	0.46571	15.547	3.4969	120.86	1.3639	12.914	1	2.8667e-38	5.7334e-38	4.0364e-35	TRUE
URB1_26271_ATGGAACATACCGTCAATGT	URB1	6.9857	88.841	6.9857	88.841	3.4919	3350.2	34.682	13.899	1	3.6196e-44	7.2392e-44	5.964e-41	TRUE
PCNXL4_47792_TCTCCAGTACAGACATATGG	PCNXL4	3.26	46.642	3.26	46.642	3.4833	940.98	13.812	11.673	1	1.0841e-31	2.1682e-31	1.1194e-28	TRUE
RPL10A_12416_TCGCGACACCCTGTACGAGG	RPL10A	3.26	46.642	3.26	46.642	3.4833	940.98	13.812	11.673	1	1.0841e-31	2.1682e-31	1.1194e-28	TRUE
KIDINS220_45646_TGTTGAACTGTCGTACATGG	KIDINS220	284.55	3189.4	284.55	3189.4	3.4819	4219100	3310.1	50.489	1	0	0	0	TRUE
CCDC47_44832_GAGGCCAGTGAGTGATCAAG	CCDC47	8.3829	102.17	8.3829	102.17	3.4588	4397.8	43.271	14.257	1	2.2491e-46	4.4982e-46	4.0506e-43	TRUE
WDR18_45455_CCCATCACGGACCTGCACTG	WDR18	5.5886	71.073	5.5886	71.073	3.4514	2144.1	26.468	12.728	1	2.3845e-37	4.769e-37	3.2683e-34	TRUE
ZNF781_63639_CAGCATCAGAGAATTCACAC	ZNF781	0.93143	19.989	0.93143	19.989	3.4419	181.6	3.0916	10.839	1	1.6054e-27	3.2108e-27	1.3662e-24	TRUE
SMDT1_55957_GCCGGAGCCTGGTACCGTCG	SMDT1	75.911	830.66	75.911	830.66	3.4347	284830	643.77	29.747	1	9.572e-195	1.9144e-194	9.8835e-191	TRUE
RPLP1_16461_AAAAGGCTCAACATTTACAC	RPLP1	2.7943	39.979	2.7943	39.979	3.433	691.33	11.475	10.977	1	3.1087e-28	6.2174e-28	2.7202e-25	TRUE
MED4_36402_GTTGTTAATTCACCGAGATG	MED4	5.1229	64.41	5.1229	64.41	3.4172	1757.5	23.824	12.146	1	3.5117e-34	7.0233e-34	4.1838e-31	TRUE
DHX36_64167_AGCTTTACTAACCCACTCAG	DHX36	13.506	153.25	13.506	153.25	3.4106	9764.4	77.32	15.892	1	3.8106e-57	7.6211e-57	9.5191e-54	TRUE
NUP155_25418_ACGGCCTAATACACTGACGC	NUP155	6.0543	73.294	6.0543	73.294	3.3967	2260.6	29.161	12.452	1	7.8838e-36	1.5768e-35	1.0176e-32	TRUE
RPL10_16335_TATGAGCAGCTGTCCTCTGA	RPL10	2.3286	33.315	2.3286	33.315	3.3659	480.09	9.2203	10.205	1	1.2118e-24	2.4236e-24	8.379e-22	TRUE
PSMA3_15150_TCCGTCAGGAGAGAATGTAG	PSMA3	2.7943	37.757	2.7943	37.757	3.3526	611.21	11.475	10.321	1	3.557e-25	7.1139e-25	2.5505e-22	TRUE
RRP9_23983_TACAAGGTACTTGCCGTCGG	RRP9	2.7943	37.757	2.7943	37.757	3.3526	611.21	11.475	10.321	1	3.557e-25	7.1139e-25	2.5505e-22	TRUE
HIST2H2BE_21693_ACCAAAGCCCAGAAGAAAGA	HIST2H2BE	2.7943	37.757	2.7943	37.757	3.3526	611.21	11.475	10.321	1	3.557e-25	7.1139e-25	2.5505e-22	TRUE
RBM8A_26503_GATATCCTGTTCGCCTGTCG	RBM8A	2.7943	37.757	2.7943	37.757	3.3526	611.21	11.475	10.321	1	3.557e-25	7.1139e-25	2.5505e-22	TRUE
PCBP1_13379_ATGGTCATGACTCTCCCTTG	PCBP1	15.834	168.8	15.834	168.8	3.3343	11699	93.886	15.787	1	2.0277e-56	4.0553e-56	4.907e-53	TRUE
WDR5_30084_GAACTTCACAAAAGACACGG	WDR5	3.7257	46.642	3.7257	46.642	3.3336	920.89	16.222	10.655	1	9.9979e-27	1.9996e-26	8.1073e-24	TRUE
SRGAP2B_74181_TCTTTCGGAAGAAGTCCTGG	SRGAP2B	13.04	139.92	13.04	139.92	3.3273	8049.9	74.081	14.742	1	1.8525e-49	3.7049e-49	3.6784e-46	TRUE
RPEL1_74816_AATTTCTGCTCTCCAAACCC	RPEL1	4.1914	51.084	4.1914	51.084	3.3266	1099.4	18.697	10.845	1	1.2678e-27	2.5356e-27	1.0849e-24	TRUE
POLR2F_14383_TCACGCAATCTGGAGCGCTC	POLR2F	0	13.326	0.46571	13.326	3.289	88.793	1.3639	11.012	1	2.5497e-28	5.0995e-28	2.2438e-25	TRUE
ANAPC2_36689_GGACGCGGGAGGACACAGTG	ANAPC2	0	13.326	0.46571	13.326	3.289	88.793	1.3639	11.012	1	2.5497e-28	5.0995e-28	2.2438e-25	TRUE
KAT7_30254_TCTCATCGTGAGATACATTG	KAT7	0.46571	13.326	0.46571	13.326	3.289	82.696	1.3639	11.012	1	2.5497e-28	5.0995e-28	2.2438e-25	TRUE
URI1_22799_GCCAAGAGAGAATCCAGCAT	URI1	1.3971	22.21	1.3971	22.21	3.2754	216.59	5.0066	9.3018	1	9.4087e-21	1.8817e-20	4.9231e-18	TRUE
ZPR1_23292_GGTGATCAATCCTTCAACAG	ZPR1	1.8629	26.652	1.8629	26.652	3.2719	307.26	7.0583	9.3307	1	6.9316e-21	1.3863e-20	3.6767e-18	TRUE
SNRPD3_17891_CACATACAGAGATGGCCGAG	SNRPD3	5.1229	57.747	5.1229	57.747	3.2622	1384.6	23.824	10.781	1	2.4716e-27	4.9432e-27	2.0581e-24	TRUE
SPG21_38509_TAATACTTACAGCGATAACC	SPG21	5.1229	57.747	5.1229	57.747	3.2622	1384.6	23.824	10.781	1	2.4716e-27	4.9432e-27	2.0581e-24	TRUE
ACCSL_71624_TCTTAGGGGAAAAAGGTCCG	ACCSL	119.22	1143.8	119.22	1143.8	3.2513	524910	1124.9	30.549	1	2.9185e-205	5.8369e-205	3.2287e-201	TRUE
TAS2R14_37402_TGAGAAAATAAAAAGTACCG	TAS2R14	56.817	548.59	56.817	548.59	3.2488	120920	450.3	23.175	1	4.1027e-119	8.2054e-119	2.2694e-115	TRUE
TARS2_50951_AGTGATATCTTAATAGTCCG	TARS2	13.971	137.7	13.971	137.7	3.2117	7654.8	80.584	13.783	1	1.7051e-43	3.4103e-43	2.7799e-40	TRUE
PCBP1_13377_ACACACTCGGTGACAGACTG	PCBP1	5.5886	59.968	5.5886	59.968	3.21	1478.5	26.468	10.57	1	2.3849e-26	4.7697e-26	1.8846e-23	TRUE
C12orf77_64413_AGACGCTGGACAGCATACGA	C12orf77	4.1914	46.642	4.1914	46.642	3.198	901.01	18.697	9.8174	1	5.6846e-23	1.1369e-22	3.4921e-20	TRUE
PAF1_40336_AGACGTTGAAGAAACGAAAG	PAF1	3.26	37.757	3.26	37.757	3.1855	595.04	13.812	9.2823	1	1.0239e-20	2.0478e-20	5.3039e-18	TRUE
RPL19_16368_TGTACCCTTCCGCTTACCTG	RPL19	2.7943	33.315	2.7943	33.315	3.177	465.77	11.475	9.0098	1	1.2978e-19	2.5957e-19	5.9824e-17	TRUE
CRYM_3992_GTGCCGGTGACCAAGCACAG	CRYM	127.14	1152.7	127.14	1152.7	3.1705	525900	1218.1	29.385	1	4.3164e-190	8.6328e-190	4.1783e-186	TRUE
HIST1H2AI_21620_GTGCATCGCCTGCTCCGCAA	HIST1H2AI	14.437	137.7	14.437	137.7	3.1675	7597.3	83.874	13.46	1	1.4343e-41	2.8686e-41	2.2902e-38	TRUE
PSMB4_15184_GAAATCAGCGTAGTCGCCAG	PSMB4	2.3286	28.873	2.3286	28.873	3.1659	352.31	9.2203	8.7419	1	1.4719e-18	2.9438e-18	6.1833e-16	TRUE
GNB2L1_27960_TTAGTCCGTACCTCGAGAGG	GNB2L1	2.3286	28.873	2.3286	28.873	3.1659	352.31	9.2203	8.7419	1	1.4719e-18	2.9438e-18	6.1833e-16	TRUE
DIEXF_35468_AGTAAAACGGGGCATAGAGT	DIEXF	2.3286	28.873	2.3286	28.873	3.1659	352.31	9.2203	8.7419	1	1.4719e-18	2.9438e-18	6.1833e-16	TRUE
RNF40_26042_GCAGAAGAAGCTACGCACAG	RNF40	6.0543	62.189	6.0543	62.189	3.1631	1575.5	29.161	10.395	1	1.5011e-25	3.0022e-25	1.1232e-22	TRUE
U2AF1_19806_CTCACCCCATCTCATACTGA	U2AF1	1.8629	24.431	1.8629	24.431	3.1511	254.67	7.0583	8.4947	1	1.3078e-17	2.6157e-17	4.9769e-15	TRUE
RRM2_16650_GGGAAGATGACAAAGCGGCG	RRM2	1.8629	24.431	1.8629	24.431	3.1511	254.67	7.0583	8.4947	1	1.3078e-17	2.6157e-17	4.9769e-15	TRUE
COA7_48488_GGCCAGGGACTACTACACAA	COA7	1.8629	24.431	1.8629	24.431	3.1511	254.67	7.0583	8.4947	1	1.3078e-17	2.6157e-17	4.9769e-15	TRUE
HIST1H3D_21702_CCGTTACCGGCCCGGCACGG	HIST1H3D	1.8629	24.431	1.8629	24.431	3.1511	254.67	7.0583	8.4947	1	1.3078e-17	2.6157e-17	4.9769e-15	TRUE
KRTAP9-2_52657_GCTGCAGGACCACCTGCTGC	KRTAP9-2	82.897	744.04	82.897	744.04	3.1506	218560	717.71	24.679	1	9.0577e-135	1.8115e-134	6.0994e-131	TRUE
RBM18_56247_GCTCCTCCAGAAGTTTGGCA	RBM18	17.697	164.36	17.697	164.36	3.1447	10754	107.55	14.142	1	1.1003e-45	2.2006e-45	1.9365e-42	TRUE
PRDM4_30150_TGTTGGCAGATATACCACAA	PRDM4	10.246	97.725	10.246	97.725	3.134	3826.3	55.225	11.772	1	2.9824e-32	5.9648e-32	3.1638e-29	TRUE
NEDD1_58384_GGCTGACACTCCTCTAACTG	NEDD1	1.3971	19.989	1.3971	19.989	3.1303	172.83	5.0066	8.3092	1	6.566e-17	1.3132e-16	2.3378e-14	TRUE
EIF3I_22628_TGGGCCATACCGGAGCTGTG	EIF3I	20.026	182.12	20.026	182.12	3.1226	13138	125.1	14.493	1	7.0134e-48	1.4027e-47	1.3247e-44	TRUE
PHF5A_54278_TGTAACTATGGATCTTACCA	PHF5A	0.93143	15.547	0.93143	15.547	3.0988	106.81	3.0916	8.3125	1	6.6769e-17	1.3354e-16	2.361e-14	TRUE
NOL10_50449_GTGTCATAACATCGAACCCG	NOL10	0.93143	15.547	0.93143	15.547	3.0988	106.81	3.0916	8.3125	1	6.6769e-17	1.3354e-16	2.361e-14	TRUE
LPCAT2_41091_AGACGCAGATCGGCTCCGCG	LPCAT2	0.93143	15.547	0.93143	15.547	3.0988	106.81	3.0916	8.3125	1	6.6769e-17	1.3354e-16	2.361e-14	TRUE
CLEC10A_28163_GTGGCTACTCTCAACAACAA	CLEC10A	19.094	171.02	19.094	171.02	3.0977	11541	118.02	13.984	1	1.0099e-44	2.0198e-44	1.7002e-41	TRUE
GGPS1_24877_AAGGCCTAGATATTTACTGG	GGPS1	5.1229	51.084	5.1229	51.084	3.0886	1056.2	23.824	9.4162	1	2.7403e-21	5.4806e-21	1.5378e-18	TRUE
FOXD4L3_68448_GAGAGCAGTAGGTAGCGAAG	FOXD4L3	11.177	102.17	11.177	102.17	3.0827	4139.6	61.395	11.613	1	1.9275e-31	3.855e-31	1.9512e-28	TRUE
ORAOV1_65548_TCACAGATCGGGTGCTACCA	ORAOV1	6.9857	66.631	6.9857	66.631	3.0822	1778.8	34.682	10.128	1	2.3522e-24	4.7043e-24	1.5978e-21	TRUE
CEP192_41643_AGGGAGTGTCCGAGTGCCCG	CEP192	10.711	97.725	10.711	97.725	3.0755	3785.7	58.295	11.397	1	2.3657e-30	4.7314e-30	2.2618e-27	TRUE
RPL26_16389_ATCTTCCTTCGAATGTGGGA	RPL26	4.6571	46.642	4.6571	46.642	3.0741	881.35	21.233	9.1114	1	4.817e-20	9.6341e-20	2.2886e-17	TRUE
AUTS2_34466_TCTCTAGACCCGATATCTTG	AUTS2	11.643	104.39	11.643	104.39	3.0593	4300.9	64.525	11.546	1	4.1762e-31	8.3525e-31	4.1463e-28	TRUE
YPEL5_39213_GTTTGCACAAGAAAACAGAC	YPEL5	14.903	131.04	14.903	131.04	3.0536	6744	87.188	12.438	1	8.6147e-36	1.7229e-35	1.1027e-32	TRUE
SH3BGRL3_52093_GAGGGATGAGATGCGAGCCT	SH3BGRL3	132.73	1108.3	132.73	1108.3	3.0523	475860	1284.8	27.217	1	2.0427e-163	4.0853e-163	1.861e-159	TRUE
RPS17_16579_CTGATGAAGCGAATTCAGAG	RPS17	18.163	157.69	18.163	157.69	3.0499	9734.3	111.02	13.242	1	2.6103e-40	5.2207e-40	3.9252e-37	TRUE
PET117_75744_CCGCCGTCAGCAGCACCGAG	PET117	8.8486	79.957	8.8486	79.957	3.0392	2528.2	46.208	10.461	1	7.2411e-26	1.4482e-25	5.5247e-23	TRUE
DFFA_4716_GCCACAAACTTAGTATTGGA	DFFA	79.171	652.98	79.171	652.98	3.0281	164630	678.08	22.036	1	6.5523e-108	1.3105e-107	3.1713e-104	TRUE
EIF1AX_5416_GTAGGTTTGGATAAATACCT	EIF1AX	5.1229	48.863	5.1229	48.863	3.0257	956.58	23.824	8.9612	1	1.8823e-19	3.7647e-19	8.5747e-17	TRUE
RPTOR_45712_CTTACGTCGCAACGCCAAGG	RPTOR	5.1229	48.863	5.1229	48.863	3.0257	956.58	23.824	8.9612	1	1.8823e-19	3.7647e-19	8.5747e-17	TRUE
TTC27_42829_GCCGAGTGGAACGGGCAATG	TTC27	3.26	33.315	3.26	33.315	3.0099	451.66	13.812	8.0871	1	3.7732e-16	7.5465e-16	1.2175e-13	TRUE
SLC26A4_13635_GTAAACACCCAGATAACCTA	SLC26A4	13.506	115.49	13.506	115.49	3.0056	5200.8	77.32	11.599	1	2.2358e-31	4.4716e-31	2.2341e-28	TRUE
NPLOC4_42975_ACACCTGGTACCCTTCAAAG	NPLOC4	10.246	88.841	10.246	88.841	2.998	3088.6	55.225	10.576	1	2.0979e-26	4.1958e-26	1.6663e-23	TRUE
UXT_21866_GCACTCGGAGTTATATATGC	UXT	4.1914	39.979	4.1914	39.979	2.9807	640.36	18.697	8.2764	1	7.613e-17	1.5226e-16	2.6557e-14	TRUE
TCEB2_18806_CTTGGCGTCCGTGAAGATGG	TCEB2	4.1914	39.979	4.1914	39.979	2.9807	640.36	18.697	8.2764	1	7.613e-17	1.5226e-16	2.6557e-14	TRUE
MCU_55527_ACAGTGTGGTGTATAGTTGC	MCU	101.99	810.68	101.99	810.68	2.9784	251120	927.32	23.272	1	4.2453e-120	8.4907e-120	2.4353e-116	TRUE
TMA16_42303_AGTAAACCCACTTACCAACA	TMA16	12.109	102.17	12.109	102.17	2.9764	4055.3	67.683	10.947	1	3.7031e-28	7.4063e-28	3.2222e-25	TRUE
PEX12_13691_GGCCATGTTCACAAATGGGT	PEX12	18.629	153.25	18.629	153.25	2.9743	9061.6	114.51	12.58	1	1.413e-36	2.8259e-36	1.8546e-33	TRUE
DFFA_4713_AACTACAGCCGCGAACAGCA	DFFA	40.983	328.71	40.983	328.71	2.9733	41394	301.18	16.58	1	4.9375e-62	9.8749e-62	1.3656e-58	TRUE
KIAA1644_54815_CTGTTGTCACCATAACAACA	KIAA1644	20.957	171.02	20.957	171.02	2.9698	11259	132.26	13.048	1	3.3637e-39	6.7273e-39	4.9148e-36	TRUE
NUDC_28998_TGGTGGTGGACATCCAGCGG	NUDC	1.3971	17.768	1.3971	17.768	2.9689	134.01	5.0066	7.3166	1	1.7335e-13	3.4669e-13	4.1178e-11	TRUE
NAA25_50612_GAAGAAAGTTCCCAATAGTG	NAA25	10.246	86.62	10.246	86.62	2.9619	2916.5	55.225	10.277	1	4.8684e-25	9.7369e-25	3.4431e-22	TRUE
HIST1H2BL_21659_GAAGAAGGGCTCCAAGAAGG	HIST1H2BL	3.7257	35.536	3.7257	35.536	2.9507	505.96	16.222	7.8982	1	1.7203e-15	3.4407e-15	5.2245e-13	TRUE
HINFP_34277_GGTGCTCTCGAAGTTTACTG	HINFP	2.3286	24.431	2.3286	24.431	2.9336	244.27	9.2203	7.279	1	2.1595e-13	4.319e-13	5.0372e-11	TRUE
SPOCK1_18088_TCTCTGAAGGGTCAAGCAGG	SPOCK1	2.3286	24.431	2.3286	24.431	2.9336	244.27	9.2203	7.279	1	2.1595e-13	4.319e-13	5.0372e-11	TRUE
CHAF1B_21407_ATTGGACAAAAATTCCACGA	CHAF1B	2.3286	24.431	2.3286	24.431	2.9336	244.27	9.2203	7.279	1	2.1595e-13	4.319e-13	5.0372e-11	TRUE
ATP6V1G1_25183_TGAACAGTACCGCCTGCAGA	ATP6V1G1	4.6571	42.2	4.6571	42.2	2.9329	704.72	21.233	8.1474	1	2.2027e-16	4.4054e-16	7.3367e-14	TRUE
RPL31_16413_AGAGGGATACTCACACTCCA	RPL31	4.1914	37.757	4.1914	37.757	2.9003	563.34	18.697	7.7627	1	4.9837e-15	9.9674e-15	1.4189e-12	TRUE
RRM2B_37193_TCCTAAGAAAGAGTTCTCGC	RRM2B	84.294	635.21	84.294	635.21	2.899	151760	732.69	20.353	1	2.1841e-92	4.3681e-92	9.3964e-89	TRUE
PLXDC1_45055_CCCAGCCTTGGAGATAAACG	PLXDC1	26.546	204.33	26.546	204.33	2.8981	15804	176.69	13.375	1	4.3124e-41	8.6248e-41	6.6791e-38	TRUE
WDR18_45457_TCAGACAGGTGACAGGCCCG	WDR18	24.217	186.57	24.217	186.57	2.8949	13179	157.88	12.921	1	1.7677e-38	3.5354e-38	2.5118e-35	TRUE
AURKA_18409_CCATATAGAAAATAATCCTG	AURKA	0.93143	13.326	0.93143	13.326	2.8909	76.815	3.0916	7.0493	1	1.281e-12	2.562e-12	2.6348e-10	TRUE
SMC6_49607_AAAAGATATTAAACACAATG	SMC6	11.177	88.841	11.177	88.841	2.8832	3015.8	61.395	9.9118	1	2.0035e-23	4.0071e-23	1.2777e-20	TRUE
YEATS2_43037_CCAGTCAACTCATAAGTGGA	YEATS2	7.9171	64.41	7.9171	64.41	2.8749	1595.7	40.369	8.8913	1	3.3783e-19	6.7565e-19	1.4907e-16	TRUE
MAPKAPK3_21021_ACATAATAGGGAGTATAGCA	MAPKAPK3	40.517	302.06	40.517	302.06	2.8678	34202	296.97	15.177	1	2.536e-52	5.072e-52	5.5321e-49	TRUE
PDSS2_45002_TTCATGTCAGAACTATGACA	PDSS2	34.463	257.64	34.463	257.64	2.8666	24904	243.4	14.305	1	1.0326e-46	2.0652e-46	1.8815e-43	TRUE
NIFK_53554_TTGCAGACTGGAAATAGCAA	NIFK	2.7943	26.652	2.7943	26.652	2.8655	284.6	11.475	7.0429	1	1.184e-12	2.368e-12	2.4483e-10	TRUE
SF3A1_27660_TCTGCAGGTGTGTTACCGAG	SF3A1	2.7943	26.652	2.7943	26.652	2.8655	284.6	11.475	7.0429	1	1.184e-12	2.368e-12	2.4483e-10	TRUE
LAMB2_10483_CACCGTCTTGAGAACCCATG	LAMB2	70.789	521.94	70.789	521.94	2.8648	101770	590.57	18.565	1	3.1077e-77	6.2155e-77	1.1194e-73	TRUE
ATP6V0D1_23902_GCTCGAAGCTGCCTAGTGGG	ATP6V0D1	12.574	97.725	12.574	97.725	2.8625	3625.3	70.868	10.115	1	2.5436e-24	5.0872e-24	1.7203e-21	TRUE
DDX21_24136_GATGTCATCCGAGTATATAG	DDX21	5.5886	46.642	5.5886	46.642	2.8542	842.68	26.468	7.9797	1	8.5183e-16	1.7037e-15	2.6546e-13	TRUE
PUM1_25656_TCTTAGACAGGAATCGCCCG	PUM1	50.763	373.13	50.763	373.13	2.8536	51961	391.93	16.284	1	6.4961e-60	1.2992e-59	1.7053e-56	TRUE
FBXW7_42232_ACAGAATTGATACTAACTGG	FBXW7	51.229	375.35	51.229	375.35	2.8492	52529	396.37	16.28	1	6.8392e-60	1.3678e-59	1.7655e-56	TRUE
SUV39H1_18535_GCCGGGGGGTCTTTGACCGG	SUV39H1	12.109	93.283	12.109	93.283	2.8465	3294.7	67.683	9.8669	1	3.1156e-23	6.2312e-23	1.9616e-20	TRUE
PET117_75745_CGTACATGTGAAGCAGCAGT	PET117	13.04	99.946	13.04	99.946	2.846	3776.3	74.081	10.097	1	3.0418e-24	6.0835e-24	2.0395e-21	TRUE
PBX1_13360_TTCACACAACACATTAAACA	PBX1	49.831	364.25	49.831	364.25	2.8451	49429	383.1	16.064	1	2.2952e-58	4.5904e-58	5.8276e-55	TRUE
ADRA2C_418_ATGGTGGCCTTGACGCGGCG	ADRA2C	35.394	257.64	35.394	257.64	2.8292	24696	251.51	14.014	1	6.4997e-45	1.2999e-44	1.1311e-41	TRUE
PPIAL4E_75064_CAAACAGTTTGATGGAGATG	PPIAL4E	10.711	82.178	10.711	82.178	2.8283	2553.7	58.295	9.3603	1	4.3247e-21	8.6495e-21	2.3585e-18	TRUE
WHSC1L1_40955_ACACTTTACACGAAAAACAT	WHSC1L1	10.711	82.178	10.711	82.178	2.8283	2553.7	58.295	9.3603	1	4.3247e-21	8.6495e-21	2.3585e-18	TRUE
COA5_73381_CATAGGAAGGAAAATCACCT	COA5	7.9171	62.189	7.9171	62.189	2.825	1472.7	40.369	8.5418	1	7.3957e-18	1.4791e-17	2.9675e-15	TRUE
TRPM4_40582_GCCGAGTAGTTGTAGTCCAG	TRPM4	203.98	1450.3	203.98	1450.3	2.8238	776690	2189	26.639	1	1.207e-156	2.4139e-156	9.8388e-153	TRUE
POLR2G_14386_CGGCCCCAACTTGCTCAACA	POLR2G	6.0543	48.863	6.0543	48.863	2.8214	916.28	29.161	7.9274	1	1.288e-15	2.576e-15	3.966e-13	TRUE
SDAD1_41741_CGTCATAATAACGTACCTTG	SDAD1	6.0543	48.863	6.0543	48.863	2.8214	916.28	29.161	7.9274	1	1.288e-15	2.576e-15	3.966e-13	TRUE
LYRM4_45069_TCTCTTGGCTTTATTCACTA	LYRM4	5.1229	42.2	5.1229	42.2	2.8187	687.34	23.824	7.5961	1	1.7888e-14	3.5775e-14	4.7117e-12	TRUE
PLK1_14175_CCTGCCTGACCATTCCACCA	PLK1	5.1229	42.2	5.1229	42.2	2.8187	687.34	23.824	7.5961	1	1.7888e-14	3.5775e-14	4.7117e-12	TRUE
PTCD1_34371_CAGGAGCGTCAGGAAAACAC	PTCD1	5.1229	42.2	5.1229	42.2	2.8187	687.34	23.824	7.5961	1	1.7888e-14	3.5775e-14	4.7117e-12	TRUE
TCP10_18898_CGAAGTCCGCAAAACTCCGG	TCP10	188.15	1332.6	188.15	1332.6	2.8178	654900	1980.1	25.719	1	3.5776e-146	7.1552e-146	2.7705e-142	TRUE
CCT3_19584_TGACATTGAGATTACACGAG	CCT3	4.1914	35.536	4.1914	35.536	2.8151	491.26	18.697	7.2491	1	2.516e-13	5.0319e-13	5.8161e-11	TRUE
CLDN22_39674_TTGTGGGCAACCCAAGAGAC	CLDN22	11.177	84.399	11.177	84.399	2.81	2680.7	61.395	9.3449	1	4.9822e-21	9.9645e-21	2.7076e-18	TRUE
ABCE1_16225_AGTTGTCCTGTAGTTCGAAT	ABCE1	26.08	188.79	26.08	188.79	2.8091	13237	172.89	12.374	1	1.8444e-35	3.6887e-35	2.3415e-32	TRUE
ATP5J2_25185_ACTTCTGGAGGTCAAACTGG	ATP5J2	2.3286	22.21	2.3286	22.21	2.8018	197.64	9.2203	6.5476	1	3.7557e-11	7.5115e-11	6.1103e-09	TRUE
SBDS_37869_GGCACGCTTCATCCGTACCA	SBDS	25.149	179.9	25.149	179.9	2.7904	11975	165.35	12.035	1	1.1971e-33	2.3942e-33	1.3534e-30	TRUE
CAV1_2386_CATCTACAAGCCCAACAACA	CAV1	26.546	188.79	26.546	188.79	2.7845	13161	176.69	12.206	1	1.4831e-34	2.9662e-34	1.7945e-31	TRUE
NF2_12488_GGAGGAGGCTGAACGCACGA	NF2	39.12	275.41	39.12	275.41	2.7844	27916	284.43	14.01	1	6.7929e-45	1.3586e-44	1.169e-41	TRUE
SMEK1_42996_CCTGAGTGATGTCCACGGAA	SMEK1	28.874	204.33	28.874	204.33	2.781	15393	195.88	12.537	1	2.3964e-36	4.7928e-36	3.119e-33	TRUE
GOLGA6D_74381_GGGAAAGCTCCAGTCCCAGG	GOLGA6D	8.8486	66.631	8.8486	66.631	2.7797	1669.4	46.208	8.5003	1	1.0463e-17	2.0926e-17	4.113e-15	TRUE
PPP2R1A_14613_CCTCTCCCTAGGACTCGGTG	PPP2R1A	35.394	248.76	35.394	248.76	2.7787	22761	251.51	13.454	1	1.4849e-41	2.9698e-41	2.3468e-38	TRUE
DPH3_68143_TTTATAATGAGAGAGCAGCT	DPH3	4.6571	37.757	4.6571	37.757	2.7763	547.82	21.233	7.1834	1	4.0286e-13	8.0571e-13	9.0559e-11	TRUE
MROH7_70415_TCTCAAGGCCTGACTCACAG	MROH7	4.6571	37.757	4.6571	37.757	2.7763	547.82	21.233	7.1834	1	4.0286e-13	8.0571e-13	9.0559e-11	TRUE
MKNK2_7646_CAGCGGCATCAAACTCAACG	MKNK2	26.08	184.35	26.08	184.35	2.7749	12524	172.89	12.036	1	1.1707e-33	2.3414e-33	1.3332e-30	TRUE
SLITRK3_31039_ACCTCAGAGTCAGACAACAA	SLITRK3	49.831	346.48	49.831	346.48	2.7731	44000	383.1	15.156	1	3.4688e-52	6.9376e-52	7.4618e-49	TRUE
NCL_12253_AAGAGATTGAAAGCCGTAGT	NCL	20.026	142.15	20.026	142.15	2.7673	7456.7	125.1	10.918	1	4.8966e-28	9.7932e-28	4.2368e-25	TRUE
FBXW7_42233_ACATTAGTGGGACATACAGG	FBXW7	74.98	515.28	74.98	515.28	2.7645	96931	634.03	17.486	1	9.1649e-69	1.833e-68	2.9572e-65	TRUE
MAFF_33541_TCTCCGCCGAGGAGGTGACA	MAFF	3.7257	31.094	3.7257	31.094	2.7637	374.52	16.222	6.7953	1	6.5715e-12	1.3143e-11	1.2045e-09	TRUE
PSMB5_15188_TTTGTACTGATACACCATGT	PSMB5	21.889	153.25	21.889	153.25	2.7526	8628	139.49	11.122	1	5.0463e-29	1.0093e-28	4.5975e-26	TRUE
DNAJC19_59916_TTCTTCTTTCAGGCCTTCAG	DNAJC19	24.217	168.8	24.217	168.8	2.7513	10452	157.88	11.507	1	6.2795e-31	1.2559e-30	6.1948e-28	TRUE
SUPT16H_30452_ATATACCATCGCTGTAAAGG	SUPT16H	17.697	124.38	17.697	124.38	2.7454	5690.4	107.55	10.287	1	4.2318e-25	8.4636e-25	3.0204e-22	TRUE
POLR2C_14372_TTCATTGCACCGCACATCGA	POLR2C	2.7943	24.431	2.7943	24.431	2.7447	234.08	11.475	6.3872	1	1.062e-10	2.1241e-10	1.6098e-08	TRUE
WDR74_40374_GGGATGCTGGATCATAAACA	WDR74	2.7943	24.431	2.7943	24.431	2.7447	234.08	11.475	6.3872	1	1.062e-10	2.1241e-10	1.6098e-08	TRUE
MRAS_30889_CAACCTCCCCACATACAAGC	MRAS	16.766	117.71	16.766	117.71	2.7403	5095.3	100.68	10.061	1	4.314e-24	8.6279e-24	2.8554e-21	TRUE
ALDOB_648_TCCATCAACCAGAGCATCGG	ALDOB	28.409	195.45	28.409	195.45	2.7399	13951	192.01	12.055	1	9.3274e-34	1.8655e-33	1.0701e-30	TRUE
HUNK_37063_AAGTCGCGGAGCCGCTCGCG	HUNK	17.231	119.94	17.231	119.94	2.7297	5274.1	104.1	10.066	1	4.092e-24	8.1839e-24	2.7201e-21	TRUE
NAA35_46962_TCAGATCCATGGACATAACA	NAA35	4.1914	33.315	4.1914	33.315	2.7247	424.1	18.697	6.7354	1	9.8003e-12	1.9601e-11	1.7328e-09	TRUE
EIF1AX_5414_AGGAGGTAAAAACAGACGCA	EIF1AX	10.246	73.294	10.246	73.294	2.7239	1987.5	55.225	8.4841	1	1.187e-17	2.3739e-17	4.5845e-15	TRUE
LRRC66_69070_AGTTCTATCAGGAATTACGG	LRRC66	29.806	202.11	29.806	202.11	2.721	14845	203.66	12.074	1	7.3803e-34	1.4761e-33	8.5304e-31	TRUE
AEBP2_58401_CTCCATCTACCAGTCAAAGT	AEBP2	7.9171	57.747	7.9171	57.747	2.7199	1241.5	40.369	7.8426	1	2.4685e-15	4.9369e-15	7.3101e-13	TRUE
KIF23_24998_GAAAACAACTACTATCTATG	KIF23	7.9171	57.747	7.9171	57.747	2.7199	1241.5	40.369	7.8426	1	2.4685e-15	4.9369e-15	7.3101e-13	TRUE
ATL2_47570_TTAGTTGCAACTTTAAGACC	ATL2	9.3143	66.631	9.3143	66.631	2.713	1642.6	49.181	8.173	1	1.6562e-16	3.3123e-16	5.6129e-14	TRUE
CCDC94_43085_TGAAAACACAGACTACACCA	CCDC94	1.8629	17.768	1.8629	17.768	2.7128	126.49	7.0583	5.9868	1	1.4112e-09	2.8225e-09	1.6711e-07	TRUE
DPH2_4989_AGAACGTTGACGAAGCACGA	DPH2	30.737	206.56	30.737	206.56	2.7093	15456	211.5	12.09	1	6.1024e-34	1.2205e-33	7.1064e-31	TRUE
CENPK_47380_ATGTCGAAAGGGAACAACGG	CENPK	6.9857	51.084	6.9857	51.084	2.7053	972.31	34.682	7.488	1	3.9626e-14	7.9252e-14	1.0045e-11	TRUE
CDH19_36185_TAAGAACTTGCACATACAGT	CDH19	28.874	193.23	28.874	193.23	2.7008	13506	195.88	11.743	1	3.8996e-32	7.7992e-32	4.1087e-29	TRUE
AURKB_24198_CATCAACCCATACTGCAGGT	AURKB	3.26	26.652	3.26	26.652	2.6985	273.6	13.812	6.2942	1	1.9074e-10	3.8149e-10	2.7153e-08	TRUE
RPS14_16561_CAACATAGCAGCATATGGTG	RPS14	3.26	26.652	3.26	26.652	2.6985	273.6	13.812	6.2942	1	1.9074e-10	3.8149e-10	2.7153e-08	TRUE
ELP6_40797_CTTTAGTTCCCAGCACACGG	ELP6	3.26	26.652	3.26	26.652	2.6985	273.6	13.812	6.2942	1	1.9074e-10	3.8149e-10	2.7153e-08	TRUE
AQP5_1034_GCTCAACAACAACACAACGC	AQP5	20.026	135.48	20.026	135.48	2.6985	6665.2	125.1	10.322	1	2.894e-25	5.7881e-25	2.1243e-22	TRUE
GPR137C_67409_AGTTCACCACTAAAAAGAGC	GPR137C	30.737	204.33	30.737	204.33	2.6937	15068	211.5	11.937	1	3.8702e-33	7.7404e-33	4.2512e-30	TRUE
COASY_51200_GAAATCAAGAACCTCAAACG	COASY	11.177	77.736	11.177	77.736	2.6928	2215	61.395	8.4945	1	1.0765e-17	2.153e-17	4.2211e-15	TRUE
SMAD7_10980_TCTCACCTAGTTCGCAGAGT	SMAD7	4.6571	35.536	4.6571	35.536	2.6912	476.77	21.233	6.7014	1	1.2231e-11	2.4461e-11	2.1236e-09	TRUE
ANO6_64446_CTTGATACTTGACCCGAGAG	ANO6	122.02	792.91	122.02	792.91	2.6901	225050	1157.6	19.718	1	7.5565e-87	1.5113e-86	3.0799e-83	TRUE
PDIA6_27101_AACAGACCAGAAGATTACCA	PDIA6	31.669	208.78	31.669	208.78	2.6829	15684	219.39	11.957	1	3.0292e-33	6.0583e-33	3.3997e-30	TRUE
PPP2R5D_14655_CAGCAAAATCAAGTACTCAG	PPP2R5D	11.643	79.957	11.643	79.957	2.6788	2333.4	64.525	8.5045	1	9.845e-18	1.969e-17	3.8898e-15	TRUE
GOSR1_25111_CCCTGATGCATACATTACAG	GOSR1	11.643	79.957	11.643	79.957	2.6788	2333.4	64.525	8.5045	1	9.845e-18	1.969e-17	3.8898e-15	TRUE
MRPL19_26020_CTGCAGGCGATAGAGGCCGG	MRPL19	18.629	124.38	18.629	124.38	2.6753	5591.4	114.51	9.8821	1	2.5948e-23	5.1895e-23	1.6403e-20	TRUE
NTSR1_12923_GAAGAGCGCCAGGTACACGG	NTSR1	294.8	1874.5	294.8	1874.5	2.6646	1247800	3459	26.861	1	3.1717e-159	6.3434e-159	2.7291e-155	TRUE
DUT_5180_TTTGCAGCCAAGCCTGACCG	DUT	6.52	46.642	6.52	46.642	2.6634	804.87	31.899	7.1037	1	6.9323e-13	1.3865e-12	1.4954e-10	TRUE
ATIC_1312_TGAATCTGGTCGCTTCCGGA	ATIC	5.1229	37.757	5.1229	37.757	2.6622	532.51	23.824	6.686	1	1.344e-11	2.688e-11	2.3155e-09	TRUE
DDX10_4663_TACTCGTGTGCACACCAGGT	DDX10	5.1229	37.757	5.1229	37.757	2.6622	532.51	23.824	6.686	1	1.344e-11	2.688e-11	2.3155e-09	TRUE
SRPK1_18222_CTTATGGAACGTGATACAGA	SRPK1	63.803	408.67	63.803	408.67	2.6603	59466	519.52	15.13	1	5.1133e-52	1.0227e-51	1.0849e-48	TRUE
RPL18A_16364_GAAGTTCTTCACCCGCAGGG	RPL18A	2.3286	19.989	2.3286	19.989	2.6567	155.95	9.2203	5.8161	1	3.868e-09	7.736e-09	4.1545e-07	TRUE
GOPC_45040_GAACAGCTATATGTCTACGA	GOPC	106.65	677.41	106.65	677.41	2.6558	162890	979.98	18.233	1	1.4235e-74	2.8471e-74	5.011e-71	TRUE
TM7SF2_19322_AGGGTGGCGACAAACGCCAA	TM7SF2	20.491	133.26	20.491	133.26	2.6432	6358.6	128.67	9.9415	1	1.4242e-23	2.8485e-23	9.1912e-21	TRUE
THOC7_50781_CAGCACCATCTCCATCAATG	THOC7	11.643	77.736	11.643	77.736	2.6387	2184.2	64.525	8.228	1	1.0276e-16	2.0552e-16	3.5368e-14	TRUE
CREG2_64715_CGGTAGGAGAACATCCCGGG	CREG2	16.3	106.61	16.3	106.61	2.637	4077.9	97.27	9.1568	1	2.8109e-20	5.6219e-20	1.3691e-17	TRUE
POLE3_39786_TCAATGGGGTAACGAACCGC	POLE3	10.246	68.852	10.246	68.852	2.6349	1717.3	55.225	7.8863	1	1.6988e-15	3.3976e-15	5.1692e-13	TRUE
VWA5A_10741_CCACTCCAGAACATTTACAG	VWA5A	18.163	117.71	18.163	117.71	2.6311	4955.3	111.02	9.4481	1	1.8018e-21	3.6036e-21	1.0185e-18	TRUE
NUPR1L_71403_GCCACCCATAAGCTACGAGG	NUPR1L	8.8486	59.968	8.8486	59.968	2.6301	1306.6	46.208	7.5201	1	3.0286e-14	6.0572e-14	7.792e-12	TRUE
GOLGA6C_74376_CGGTGGTGGCCACTCACCTG	GOLGA6C	7.4514	51.084	7.4514	51.084	2.6236	951.89	37.506	7.1246	1	5.8779e-13	1.1756e-12	1.2786e-10	TRUE
SUSD1_47756_AGCTGTCTGGAAACCGATGA	SUSD1	45.174	282.07	45.174	282.07	2.616	28060	339.51	12.857	1	3.9646e-38	7.9291e-38	5.5319e-35	TRUE
AKIRIN2_41638_TGTGCATCAGAAGTACAACA	AKIRIN2	2.7943	22.21	2.7943	22.21	2.6129	188.49	11.475	5.7316	1	6.2557e-09	1.2511e-08	6.4722e-07	TRUE
RAB3GAP1_31270_TGTCACTAATATATATCCAG	RAB3GAP1	13.04	84.399	13.04	84.399	2.6047	2546.1	74.081	8.2908	1	6.0155e-17	1.2031e-16	2.1567e-14	TRUE
ATP13A1_45076_GCATCCCTGTAGAAACACAC	ATP13A1	9.78	64.41	9.78	64.41	2.6011	1492.2	52.187	7.5622	1	2.172e-14	4.3441e-14	5.6634e-12	TRUE
RPS17_16580_GAAAAGTACTACACGCGCCT	RPS17	11.643	75.515	11.643	75.515	2.5974	2039.8	64.525	7.9515	1	9.9464e-16	1.9893e-15	3.0872e-13	TRUE
ERICH3_59318_GGTGCAAAAAACGTATACAC	ERICH3	13.506	86.62	13.506	86.62	2.5946	2672.9	77.32	8.3149	1	4.8964e-17	9.7929e-17	1.7678e-14	TRUE
LDOC1_33393_TCTCGCCATTAAACGTTTCG	LDOC1	6.52	44.421	6.52	44.421	2.5945	718.23	31.899	6.7105	1	1.1074e-11	2.2147e-11	1.9402e-09	TRUE
DRAP1_28595_GACGGACGAAGAGATTGGGA	DRAP1	8.3829	55.526	8.3829	55.526	2.5908	1111.2	43.271	7.1667	1	4.2739e-13	8.5479e-13	9.5658e-11	TRUE
UBE2D2_19844_TTGATATTCTACGATCACAG	UBE2D2	19.56	122.16	19.56	122.16	2.5826	5263	121.55	9.3057	1	6.92e-21	1.384e-20	3.6767e-18	TRUE
NR2C2AP_59145_CAGTGCTGAATCGCAACACT	NR2C2AP	28.874	177.68	28.874	177.68	2.5804	11072	195.88	10.632	1	1.0739e-26	2.1478e-26	8.6629e-24	TRUE
RPS18_16584_TCAACACCAACATCGATGGG	RPS18	3.26	24.431	3.26	24.431	2.5777	224.11	13.812	5.6966	1	7.5457e-09	1.5091e-08	7.6787e-07	TRUE
ACLY_138_CGGTCACCTGTACACGACAG	ACLY	3.26	24.431	3.26	24.431	2.5777	224.11	13.812	5.6966	1	7.5457e-09	1.5091e-08	7.6787e-07	TRUE
OGT_22040_TGGCAATAGACACCTACAGG	OGT	6.9857	46.642	6.9857	46.642	2.5767	786.29	34.682	6.7337	1	9.3714e-12	1.8743e-11	1.6645e-09	TRUE
RBBP6_15895_TATGCTTTCATGTCATATGG	RBBP6	6.9857	46.642	6.9857	46.642	2.5767	786.29	34.682	6.7337	1	9.3714e-12	1.8743e-11	1.6645e-09	TRUE
C2orf16_53161_CAATATTGACTCATAAACAA	C2orf16	10.711	68.852	10.711	68.852	2.5764	1690.2	58.295	7.6149	1	1.435e-14	2.87e-14	3.8189e-12	TRUE
NUP107_45050_TAATCTGGATGACAGTAACT	NUP107	21.889	135.48	21.889	135.48	2.576	6451.8	139.49	9.6179	1	3.4703e-22	6.9406e-22	2.0359e-19	TRUE
RALGAPA1_66369_ACCTACCGTGCAGGACCAGA	RALGAPA1	40.517	246.53	40.517	246.53	2.5758	21221	296.97	11.955	1	3.0897e-33	6.1793e-33	3.4427e-30	TRUE
RPL34_16421_AACAAAGAAACATGTCAGCA	RPL34	13.04	82.178	13.04	82.178	2.5667	2390	74.081	8.0327	1	5.0968e-16	1.0194e-15	1.621e-13	TRUE
HIST1H2AI_21617_CCTGGAGCTGGCTGGCAACG	HIST1H2AI	20.957	128.82	20.957	128.82	2.5637	5817.2	132.26	9.3789	1	3.4498e-21	6.8997e-21	1.922e-18	TRUE
MYEF2_37332_AGTTGGTGAGGTTACATACG	MYEF2	7.4514	48.863	7.4514	48.863	2.5607	857.44	37.506	6.7619	1	7.6672e-12	1.5334e-11	1.3873e-09	TRUE
PLAT_14100_GCCTTAAAGACGTAGCACCA	PLAT	143.44	850.65	143.44	850.65	2.5598	250080	1414.5	18.804	1	3.4838e-79	6.9676e-79	1.3835e-75	TRUE
INTS12_45027_AACTTACCTACAAACAACGC	INTS12	15.369	95.504	15.369	95.504	2.5597	3210.9	90.525	8.4225	1	1.9461e-17	3.8921e-17	7.2804e-15	TRUE
SCN1A_16876_TGAGGAATAAATGTATACAA	SCN1A	21.423	131.04	21.423	131.04	2.5579	6008	135.87	9.4042	1	2.7105e-21	5.4211e-21	1.5266e-18	TRUE
MPLKIP_60450_CTCCCGTACGGCCTAGACCG	MPLKIP	51.229	306.5	51.229	306.5	2.5577	32582	396.37	12.822	1	6.2037e-38	1.2407e-37	8.579e-35	TRUE
SRGAP2C_74321_TGGTAAATCGGTAAAGCAGG	SRGAP2C	109.91	650.76	109.91	650.76	2.555	146260	1017.2	16.958	1	8.3705e-65	1.6741e-64	2.5929e-61	TRUE
OR11H2_49163_CCAATGCAAATAGTGGCCCT	OR11H2	32.134	193.23	32.134	193.23	2.5514	12976	223.36	10.779	1	2.1976e-27	4.3951e-27	1.8498e-24	TRUE
PON1_14420_TCTCCCAGGATTGTAAGTAG	PON1	20.026	122.16	20.026	122.16	2.5503	5215.4	125.1	9.1311	1	3.5208e-20	7.0416e-20	1.6883e-17	TRUE
UBFD1_43866_TGGCTACTGAGGCTCCCGCG	UBFD1	20.026	122.16	20.026	122.16	2.5503	5215.4	125.1	9.1311	1	3.5208e-20	7.0416e-20	1.6883e-17	TRUE
ANAPC1_47885_GTTGTCTGGATGACTAATGT	ANAPC1	13.971	86.62	13.971	86.62	2.549	2638.9	80.584	8.0929	1	3.0993e-16	6.1987e-16	1.0127e-13	TRUE
ZCRB1_54911_CTCTGCACAAAACTGTACCA	ZCRB1	3.7257	26.652	3.7257	26.652	2.5488	262.82	16.222	5.6924	1	7.6159e-09	1.5232e-08	7.7298e-07	TRUE
POLR3F_28697_ACTAGTATATCAAATCATAG	POLR3F	3.7257	26.652	3.7257	26.652	2.5488	262.82	16.222	5.6924	1	7.6159e-09	1.5232e-08	7.7298e-07	TRUE
TRIM43_59745_AATGTGTCATAAACCAGATG	TRIM43	3.7257	26.652	3.7257	26.652	2.5488	262.82	16.222	5.6924	1	7.6159e-09	1.5232e-08	7.7298e-07	TRUE
WDR48_45981_TCTCAGTAGACTTAAAAACA	WDR48	3.7257	26.652	3.7257	26.652	2.5488	262.82	16.222	5.6924	1	7.6159e-09	1.5232e-08	7.7298e-07	TRUE
LARS2_32682_TGGGCTGGCCTATCAAAAGG	LARS2	7.9171	51.084	7.9171	51.084	2.5462	931.67	40.369	6.7939	1	6.1049e-12	1.221e-11	1.123e-09	TRUE
RARS2_44882_GTGGTGAGTGAAATCAGTAC	RARS2	12.109	75.515	12.109	75.515	2.5452	2010.2	67.683	7.7072	1	6.9206e-15	1.3841e-14	1.9453e-12	TRUE
REST_16020_GATTAGTATTGTAGCCGCAG	REST	47.969	284.29	47.969	284.29	2.5425	27924	365.54	12.361	1	2.1479e-35	4.2958e-35	2.7047e-32	TRUE
DKC1_4789_CACACATAATGTCCGAATGT	DKC1	14.437	88.841	14.437	88.841	2.541	2768	83.874	8.1242	1	2.3881e-16	4.7761e-16	7.9201e-14	TRUE
UBE4B_27603_GCATTACTTAGAGCTCGGAA	UBE4B	20.957	126.6	20.957	126.6	2.5389	5580.1	132.26	9.1858	1	2.1144e-20	4.2287e-20	1.0462e-17	TRUE
DYNC1H1_4917_AAATGCGCCCCGAGACACCG	DYNC1H1	6.0543	39.979	6.0543	39.979	2.5383	575.43	29.161	6.2822	1	1.9211e-10	3.8421e-10	2.7272e-08	TRUE
ECD_30748_GCAGTGTGCTCGATGAAGTG	ECD	6.0543	39.979	6.0543	39.979	2.5383	575.43	29.161	6.2822	1	1.9211e-10	3.8421e-10	2.7272e-08	TRUE
SLC7A5_21335_CATCACGCTGCTCAACGGCG	SLC7A5	67.994	399.79	67.994	399.79	2.5383	55043	561.94	13.997	1	8.1998e-45	1.64e-44	1.3956e-41	TRUE
H2AFB3_52447_CTGCTCTCGCACCGTCCGAG	H2AFB3	91.28	533.05	91.28	533.05	2.5329	97579	808.44	15.537	1	9.7435e-55	1.9487e-54	2.2524e-51	TRUE
CCDC84_68761_AGCAACCAACAAATTCTGGT	CCDC84	1.8629	15.547	1.8629	15.547	2.5311	93.631	7.0583	5.1508	1	1.7103e-07	3.4206e-07	1.2386e-05	TRUE
LOC101060389_76327_GGAGGAACAAGGCGGCGATG	LOC101060389	1.8629	15.547	1.8629	15.547	2.5311	93.631	7.0583	5.1508	1	1.7103e-07	3.4206e-07	1.2386e-05	TRUE
MIS12_48682_TAAGGAGACACCTTATAGTG	MIS12	13.04	79.957	13.04	79.957	2.5276	2238.9	74.081	7.7747	1	4.0441e-15	8.0881e-15	1.1621e-12	TRUE
KHK_10149_GGTGGACAAGTACCCTAAGG	KHK	6.52	42.2	6.52	42.2	2.5222	636.51	31.899	6.3172	1	1.5201e-10	3.0402e-10	2.2169e-08	TRUE
GALNT12_49660_CTGACCTGATGACATCGACG	GALNT12	114.57	659.65	114.57	659.65	2.5152	148560	1070.8	16.657	1	1.3356e-62	2.6713e-62	3.7612e-59	TRUE
CFAP20_36493_GCAGATGAAGGGTTTGACCC	CFAP20	23.286	137.7	23.286	137.7	2.5138	6545.7	150.47	9.3275	1	5.582e-21	1.1164e-20	3.0124e-18	TRUE
TAF1A_23589_ATAGATGCTGGAATTCTATG	TAF1A	11.643	71.073	11.643	71.073	2.5111	1766	64.525	7.3985	1	7.4342e-14	1.4868e-13	1.8423e-11	TRUE
MST1_11792_TGTAGCACCAAGGACCTCCG	MST1	9.3143	57.747	9.3143	57.747	2.5099	1172.9	49.181	6.9062	1	2.7414e-12	5.4827e-12	5.2941e-10	TRUE
MOB3C_62100_TGACACTCACCAACACGCGT	MOB3C	9.3143	57.747	9.3143	57.747	2.5099	1172.9	49.181	6.9062	1	2.7414e-12	5.4827e-12	5.2941e-10	TRUE
TBC1D3B_72729_CGTCACAATCCAAGACCATG	TBC1D3B	6.9857	44.421	6.9857	44.421	2.5079	700.68	34.682	6.3566	1	1.169e-10	2.338e-10	1.7527e-08	TRUE
WDR60_41605_CTTCACACCGTCAAAAGAGT	WDR60	86.157	490.85	86.157	490.85	2.4965	81887	752.75	14.75	1	1.5346e-49	3.0691e-49	3.0867e-46	TRUE
APOH_992_TTCCCATCAAGACCAGACAA	APOH	74.049	422	74.049	422	2.4947	60533	624.32	13.925	1	2.223e-44	4.446e-44	3.7022e-41	TRUE
NF2_12487_GCTTGGTACGCAGAGCACCG	NF2	61.474	350.92	61.474	350.92	2.4939	41890	496.23	12.994	1	6.6729e-39	1.3346e-38	9.5696e-36	TRUE
APOPT1_53522_CCGCGGCTGTCAACTCGCTC	APOPT1	28.409	164.36	28.409	164.36	2.4913	9240.9	192.01	9.8109	1	5.1571e-23	1.0314e-22	3.1822e-20	TRUE
PTGR1_31318_TGTCGTCTTTAACTACAAGA	PTGR1	26.546	153.25	26.546	153.25	2.4854	8027.1	176.69	9.5322	1	7.8773e-22	1.5755e-21	4.5187e-19	TRUE
DDX20_30499_AAGCAGCAGTGACTCGAAGT	DDX20	7.9171	48.863	7.9171	48.863	2.4833	838.27	40.369	6.4444	1	6.4947e-11	1.2989e-10	1.0264e-08	TRUE
SSX2_18305_AAACGGGCCGAAGACTTCCA	SSX2	106.18	597.46	106.18	597.46	2.4812	120670	974.69	15.736	1	4.2972e-56	8.5944e-56	1.0239e-52	TRUE
TJP2_24766_AATGCCCAGAGAGACAACGC	TJP2	25.149	144.37	25.149	144.37	2.4749	7106.5	165.35	9.2712	1	9.4424e-21	1.8885e-20	4.9241e-18	TRUE
CLVS2_60306_TACAGGGCATGGATATACCA	CLVS2	50.763	286.51	50.763	286.51	2.4736	27789	391.93	11.908	1	5.3938e-33	1.0788e-32	5.8419e-30	TRUE
GMPS_23135_CCACCACTGAGTAAAACCTA	GMPS	5.5886	35.536	5.5886	35.536	2.4713	448.44	26.468	5.8211	1	3.3937e-09	6.7873e-09	3.6808e-07	TRUE
LVRN_65184_TGCCTGGTGTCCAATCTCGT	LVRN	43.311	244.31	43.311	244.31	2.4689	20201	322.36	11.195	1	2.1716e-29	4.3432e-29	1.9902e-26	TRUE
NPIPB3_31779_AAGTTAGTATACTCACCCAA	NPIPB3	2.7943	19.989	2.7943	19.989	2.4678	147.83	11.475	5.0759	1	2.4243e-07	4.8486e-07	1.6853e-05	TRUE
ANKRD13D_68781_CATCTCAACGTAGAAATCGG	ANKRD13D	34.929	197.67	34.929	197.67	2.4672	13243	247.45	10.346	1	2.2177e-25	4.4353e-25	1.6434e-22	TRUE
MVD_11947_CTGGTGCAGAGTGACGCTCA	MVD	8.8486	53.305	8.8486	53.305	2.4631	988.17	46.208	6.5399	1	3.4064e-11	6.8128e-11	5.583e-09	TRUE
MS4A7_46523_AGGTGGACTTACCCCAAGAA	MS4A7	29.806	168.8	29.806	168.8	2.4626	9659.4	203.66	9.7395	1	1.0417e-22	2.0834e-22	6.3024e-20	TRUE
PAK1IP1_41286_TTTATCTGTACCAACCGACA	PAK1IP1	12.109	71.073	12.109	71.073	2.4589	1738.4	67.683	7.1672	1	4.1172e-13	8.2345e-13	9.2418e-11	TRUE
ABHD17A_52039_ACCGTAGCCGGAGTAGTCGT	ABHD17A	6.0543	37.757	6.0543	37.757	2.4579	502.55	29.161	5.8709	1	2.4943e-09	4.9886e-09	2.7753e-07	TRUE
NSMCE4A_40556_TGAGCGCCCGGTACTGATGG	NSMCE4A	3.26	22.21	3.26	22.21	2.4458	179.56	13.812	5.099	1	2.1083e-07	4.2166e-07	1.4904e-05	TRUE
TTK_19698_AAATGCTGGAAATTGCCCTG	TTK	3.26	22.21	3.26	22.21	2.4458	179.56	13.812	5.099	1	2.1083e-07	4.2166e-07	1.4904e-05	TRUE
HSCB_62291_GGCCGCCGCAGTTCCAACAG	HSCB	3.26	22.21	3.26	22.21	2.4458	179.56	13.812	5.099	1	2.1083e-07	4.2166e-07	1.4904e-05	TRUE
HECTD1_33843_ACTACCACTTGAATACATGG	HECTD1	16.766	95.504	16.766	95.504	2.4415	3099.9	100.68	7.8474	1	2.2294e-15	4.4589e-15	6.6532e-13	TRUE
CREBBP_3865_ATTGCCCCCCTCCAAACACG	CREBBP	13.971	79.957	13.971	79.957	2.4349	2177	80.584	7.3506	1	1.0493e-13	2.0985e-13	2.5552e-11	TRUE
MRPL24_49337_GGCAAGACCATGGATTACCG	MRPL24	10.711	62.189	10.711	62.189	2.4318	1325	58.295	6.7422	1	8.4825e-12	1.6965e-11	1.5224e-09	TRUE
TRA2A_36728_CATATACACCAGAATACCGG	TRA2A	10.711	62.189	10.711	62.189	2.4318	1325	58.295	6.7422	1	8.4825e-12	1.6965e-11	1.5224e-09	TRUE
CCDC152_75237_AAGTGAAATGAAAATCAAAG	CCDC152	29.34	162.14	29.34	162.14	2.4268	8817.3	199.76	9.3956	1	2.8994e-21	5.7988e-21	1.6212e-18	TRUE
FAM58A_56086_AGGGTCATAGGCGTCCAGGT	FAM58A	33.066	182.12	33.066	182.12	2.4264	11109	231.34	9.8002	1	5.7043e-23	1.1409e-22	3.4921e-20	TRUE
HMGCS1_8508_TAATAGCTCCTCTTACCCAA	HMGCS1	14.903	84.399	14.903	84.399	2.4249	2414.9	87.188	7.4428	1	5.2186e-14	1.0437e-13	1.3058e-11	TRUE
ACP6_38137_ACCAACCTTCAACCCACAGG	ACP6	41.914	228.77	41.914	228.77	2.4206	17457	309.62	10.619	1	1.2259e-26	2.4518e-26	9.8378e-24	TRUE
SPTLC2_25076_TCTCTCCATGATGTCCACCC	SPTLC2	7.9171	46.642	7.9171	46.642	2.4176	749.79	40.369	6.0948	1	6.1305e-10	1.2261e-09	7.8517e-08	TRUE
DHX9_4658_GGAGATTTACCAACAACCAT	DHX9	31.669	173.24	31.669	173.24	2.4151	10021	219.39	9.5579	1	6.1056e-22	1.2211e-21	3.5418e-19	TRUE
BUD31_23337_AGAGGAAAGTGGAATCTCTG	BUD31	20.026	111.05	20.026	111.05	2.4139	4142.8	125.1	8.1382	1	2.0824e-16	4.1649e-16	6.9812e-14	TRUE
POTEG_72694_GGGGAGCAGCAAGAGCAACG	POTEG	4.1914	26.652	4.1914	26.652	2.4132	252.25	18.697	5.1945	1	1.231e-07	2.462e-07	9.2599e-06	TRUE
SDHC_17096_TACCTGTAGATAGTAATGTG	SDHC	4.1914	26.652	4.1914	26.652	2.4132	252.25	18.697	5.1945	1	1.231e-07	2.462e-07	9.2599e-06	TRUE
SLC35B3_37486_TTCTAACTGTGGGTACTATG	SLC35B3	199.33	1063.9	199.33	1063.9	2.4103	373720	2127.2	18.745	1	1.0607e-78	2.1215e-78	4.1072e-75	TRUE
DNMT1_4939_GCTCTACTGGAGCGACGAGG	DNMT1	8.3829	48.863	8.3829	48.863	2.4099	819.31	43.271	6.1538	1	4.2092e-10	8.4183e-10	5.5672e-08	TRUE
MRPL52_58511_GCTCCCAGACTGGTCATATG	MRPL52	16.766	93.283	16.766	93.283	2.4079	2927.5	100.68	7.626	1	1.2706e-14	2.5412e-14	3.4106e-12	TRUE
OR4M2_71807_GAAGTCTATGAGCATTTCAG	OR4M2	41.914	226.54	41.914	226.54	2.4066	17044	309.62	10.493	1	4.7013e-26	9.4025e-26	3.6407e-23	TRUE
GATC_67378_CCAGTCGCGCCACTGCCTCG	GATC	17.231	95.504	17.231	95.504	2.4042	3063.3	104.1	7.6715	1	8.9076e-15	1.7815e-14	2.4375e-12	TRUE
RRP15_37547_ATCTTCAGAGAATTGCAACA	RRP15	13.04	73.294	13.04	73.294	2.4037	1815.3	74.081	7.0005	1	1.3633e-12	2.7266e-12	2.7893e-10	TRUE
INO80B_52102_TCATTATCCACAACCATAAG	INO80B	8.8486	51.084	8.8486	51.084	2.4028	891.9	46.208	6.2132	1	2.8734e-10	5.7469e-10	3.9489e-08	TRUE
CCDC59_36405_CCTGGTGGTATTGAGGCGCG	CCDC59	26.08	142.15	26.08	142.15	2.4022	6735.6	172.89	8.8271	1	5.5028e-19	1.1006e-18	2.3874e-16	TRUE
IK_9368_TGGGGCAATCAGCCTTGCTG	IK	26.08	142.15	26.08	142.15	2.4022	6735.6	172.89	8.8271	1	5.5028e-19	1.1006e-18	2.3874e-16	TRUE
HIST1H2AI_21619_GGCAACTATGCGGAGCGGGT	HIST1H2AI	4.6571	28.873	4.6571	28.873	2.4007	293.21	21.233	5.2554	1	8.7518e-08	1.7504e-07	6.8633e-06	TRUE
AQP2_1024_TCTCCGAGCCGCCTTCTACG	AQP2	4.6571	28.873	4.6571	28.873	2.4007	293.21	21.233	5.2554	1	8.7518e-08	1.7504e-07	6.8633e-06	TRUE
SCYL3_45121_TGAATCCCATTCCAAAATGT	SCYL3	35.86	193.23	35.86	193.23	2.3976	12383	255.58	9.8437	1	3.696e-23	7.3921e-23	2.3176e-20	TRUE
CSDE1_20952_TTGAAGTATCATCGGACCGA	CSDE1	23.286	126.6	23.286	126.6	2.3934	5336.8	150.47	8.4222	1	1.9027e-17	3.8053e-17	7.1526e-15	TRUE
C1QBP_1950_ATTAGTGCGGAAAGTTGCCG	C1QBP	9.78	55.526	9.78	55.526	2.3905	1046.3	52.187	6.3324	1	1.3229e-10	2.6459e-10	1.9626e-08	TRUE
NUBP1_12222_CTCCCCAGTCCACATCTCGG	NUBP1	5.1229	31.094	5.1229	31.094	2.39	337.26	23.824	5.3209	1	6.0511e-08	1.2102e-07	4.9949e-06	TRUE
EBNA1BP2_29707_CATATCACAGGTGCAAACGG	EBNA1BP2	5.1229	31.094	5.1229	31.094	2.39	337.26	23.824	5.3209	1	6.0511e-08	1.2102e-07	4.9949e-06	TRUE
LSM10_54640_CCAGGGCCGGGTAACCACTG	LSM10	5.1229	31.094	5.1229	31.094	2.39	337.26	23.824	5.3209	1	6.0511e-08	1.2102e-07	4.9949e-06	TRUE
DDX23_24774_ATGACCTCCAAGATGTGTGG	DDX23	0	6.6631	0.46571	6.6631	2.3863	22.198	1.3639	5.3067	1	8.5227e-08	1.7045e-07	6.7074e-06	TRUE
PSMC3_15224_GTTGGAGACAAGGTACGGCA	PSMC3	0.46571	6.6631	0.46571	6.6631	2.3863	19.204	1.3639	5.3067	1	8.5227e-08	1.7045e-07	6.7074e-06	TRUE
TOPBP1_30034_GGTGTATCCAGGTGTAACGA	TOPBP1	15.369	84.399	15.369	84.399	2.3833	2382.6	90.525	7.2553	1	2.116e-13	4.2321e-13	4.9582e-11	TRUE
CDK1_2780_GTATTCCAAAAGCTCTGGCA	CDK1	5.5886	33.315	5.5886	33.315	2.3808	384.39	26.468	5.3894	1	4.104e-08	8.208e-08	3.553e-06	TRUE
CTNNBL1_44171_AGCTCGGATTCCATGAACCT	CTNNBL1	5.5886	33.315	5.5886	33.315	2.3808	384.39	26.468	5.3894	1	4.104e-08	8.208e-08	3.553e-06	TRUE
COL27A1_54787_CGAAGTTGGAGGTACCATCG	COL27A1	40.983	217.66	40.983	217.66	2.3808	15608	301.18	10.181	1	1.2217e-24	2.4433e-24	8.4095e-22	TRUE
RNF146_51951_CATTCAGGGACGGTTAAAGA	RNF146	15.834	86.62	15.834	86.62	2.3799	2505.3	93.886	7.3054	1	1.4563e-13	2.9127e-13	3.4916e-11	TRUE
NIP7_38671_AAACCTTGGCATAAGGTGCA	NIP7	15.834	86.62	15.834	86.62	2.3799	2505.3	93.886	7.3054	1	1.4563e-13	2.9127e-13	3.4916e-11	TRUE
ZNF548_61831_TCTCTGATGTCTAACAAATG	ZNF548	6.0543	35.536	6.0543	35.536	2.3728	434.6	29.161	5.4596	1	2.7462e-08	5.4923e-08	2.483e-06	TRUE
RP1L1_56723_CTGTAACCAAGCAAGTGCCG	RP1L1	6.0543	35.536	6.0543	35.536	2.3728	434.6	29.161	5.4596	1	2.7462e-08	5.4923e-08	2.483e-06	TRUE
FAM209B_71196_TGACACTGCAGTATCACAAA	FAM209B	55.42	290.95	55.42	290.95	2.3715	27738	436.69	11.271	1	9.1511e-30	1.8302e-29	8.6423e-27	TRUE
MICU1_27863_TACTGGAAAGAACAGTTGTG	MICU1	88.951	464.19	88.951	464.19	2.3706	70404	783.03	13.41	1	2.6489e-41	5.2978e-41	4.1441e-38	TRUE
CT45A3_73156_GTTTCACCAGAGCTTATGAC	CT45A3	67.994	355.36	67.994	355.36	2.3688	41291	561.94	12.123	1	4.014e-34	8.028e-34	4.7458e-31	TRUE
NPM2_27847_CCTGCCCCCAGCAAACCAGG	NPM2	34.929	184.35	34.929	184.35	2.367	11163	247.45	9.4986	1	1.0784e-21	2.1568e-21	6.1181e-19	TRUE
C6orf118_63986_CCAGGTAGGAGCTGACATAG	C6orf118	70.323	366.47	70.323	366.47	2.3652	43851	585.78	12.236	1	9.9985e-35	1.9997e-34	1.2194e-31	TRUE
HPSE_29328_TAAAAATGTCCAATACATCA	HPSE	12.574	68.852	12.574	68.852	2.3634	1583.6	70.868	6.6851	1	1.2374e-11	2.4747e-11	2.1461e-09	TRUE
FBXW7_42231_AAGAGCGGACCTCAGAACCA	FBXW7	142.51	737.38	142.51	737.38	2.3632	176940	1403.1	15.881	1	4.2778e-57	8.5557e-57	1.0517e-53	TRUE
MCM8_53711_AATGACCTGCCTCGACACAC	MCM8	48.434	253.2	48.434	253.2	2.3624	20964	369.91	10.646	1	9.1189e-27	1.8238e-26	7.4334e-24	TRUE
BCL2_1636_TGTCGCAGAGGGGCTACGAG	BCL2	36.791	193.23	36.791	193.23	2.3616	12236	263.76	9.6324	1	2.9512e-22	5.9023e-22	1.7446e-19	TRUE
SMIM18_75961_CTGTAAATATAAATAAAAGC	SMIM18	6.9857	39.979	6.9857	39.979	2.3594	544.26	34.682	5.6023	1	1.1987e-08	2.3973e-08	1.1765e-06	TRUE
INTS8_42938_CTACTTATAAGGTCGGATGG	INTS8	6.9857	39.979	6.9857	39.979	2.3594	544.26	34.682	5.6023	1	1.1987e-08	2.3973e-08	1.1765e-06	TRUE
CAPZA3_56590_GAAAAACTTATGCACCACCA	CAPZA3	70.789	366.47	70.789	366.47	2.3558	43714	590.57	12.167	1	2.3306e-34	4.6611e-34	2.7982e-31	TRUE
FAM103A1_52308_CAATTGGAGGAGACTCAGGA	FAM103A1	33.997	177.68	33.997	177.68	2.3521	10323	239.37	9.2871	1	8.0406e-21	1.6081e-20	4.2215e-18	TRUE
NELFB_34084_TGATGGCGAAGGGGTCACAC	NELFB	14.437	77.736	14.437	77.736	2.3506	2003.4	83.874	6.9117	1	2.5411e-12	5.0821e-12	4.9443e-10	TRUE
TMEM246_53410_TCTCAAACGAGTTGGTCGAA	TMEM246	14.437	77.736	14.437	77.736	2.3506	2003.4	83.874	6.9117	1	2.5411e-12	5.0821e-12	4.9443e-10	TRUE
GNAZ_7344_TCTCGCCCTTGCTCTCAGCG	GNAZ	7.9171	44.421	7.9171	44.421	2.3487	666.25	40.369	5.7452	1	5.1357e-09	1.0271e-08	5.4074e-07	TRUE
NEURL3_56431_CGCTTCTGGGTGGACCGCCG	NEURL3	7.9171	44.421	7.9171	44.421	2.3487	666.25	40.369	5.7452	1	5.1357e-09	1.0271e-08	5.4074e-07	TRUE
AP3M1_35352_TATCCCGGTAGATACTGATG	AP3M1	93.143	477.52	93.143	477.52	2.3457	73873	828.89	13.351	1	5.8528e-41	1.1706e-40	8.9752e-38	TRUE
NPIPB6_74774_AAGACGTCATTACTCTACGG	NPIPB6	8.3829	46.642	8.3829	46.642	2.3441	731.87	43.271	5.8161	1	3.3505e-09	6.701e-09	3.6365e-07	TRUE
ZC3H18_58709_ACACCCTGGAGTGAACGACA	ZC3H18	38.654	199.89	38.654	199.89	2.3409	12999	280.27	9.6311	1	2.9846e-22	5.9692e-22	1.7576e-19	TRUE
MTBP_35529_TGACTCAAAGGAATTATGGA	MTBP	8.8486	48.863	8.8486	48.863	2.34	800.56	46.208	5.8864	1	2.1837e-09	4.3673e-09	2.4777e-07	TRUE
DNAJC11_43191_AACAGCTTGAGACCGAACAA	DNAJC11	8.8486	48.863	8.8486	48.863	2.34	800.56	46.208	5.8864	1	2.1837e-09	4.3673e-09	2.4777e-07	TRUE
MAD2L2_28149_AGACGAATTTCTCCACTGGG	MAD2L2	1.3971	11.105	1.3971	11.105	2.3362	47.123	5.0066	4.3387	0.99999	9.7661e-06	1.9532e-05	0.0004268	TRUE
MDC1_25509_AATGATACAAAAGTCAAGAG	MDC1	17.231	91.062	17.231	91.062	2.3362	2725.5	104.1	7.2361	1	2.419e-13	4.8379e-13	5.6002e-11	TRUE
ACTR2_26995_GGACGTATCATCAAAGTTGG	ACTR2	17.697	93.283	17.697	93.283	2.3342	2856.6	107.55	7.2884	1	1.6404e-13	3.2808e-13	3.9148e-11	TRUE
KRCC1_38478_TGGTCAAACATTCTATACGT	KRCC1	19.094	99.946	19.094	99.946	2.3287	3268.5	118.02	7.4423	1	5.1507e-14	1.0301e-13	1.2909e-11	TRUE
EXOC4_46859_AATGAGGATACCCATAAACA	EXOC4	10.711	57.747	10.711	57.747	2.3266	1106.2	58.295	6.1604	1	3.9452e-10	7.8903e-10	5.2494e-08	TRUE
FCF1_37718_TTACACAATCGGTTATACAT	FCF1	10.711	57.747	10.711	57.747	2.3266	1106.2	58.295	6.1604	1	3.9452e-10	7.8903e-10	5.2494e-08	TRUE
RPS23_16598_GTCACCGACGAGACCAGAAG	RPS23	10.711	57.747	10.711	57.747	2.3266	1106.2	58.295	6.1604	1	3.9452e-10	7.8903e-10	5.2494e-08	TRUE
POLR2C_14369_ACAATGTCATCACTAATGAG	POLR2C	11.177	59.968	11.177	59.968	2.3239	1190.3	61.395	6.2269	1	2.5774e-10	5.1549e-10	3.5747e-08	TRUE
FUT7_6668_GTGGTGGAAGACCACGGCGT	FUT7	30.737	157.69	30.737	157.69	2.322	8058.9	211.5	8.7297	1	1.2994e-18	2.5988e-18	5.5138e-16	TRUE
HELZ_26475_CTTCCACGTGATATCCAGAG	HELZ	129.93	652.98	129.93	652.98	2.3204	136790	1251.4	14.786	1	9.0282e-50	1.8056e-49	1.8399e-46	TRUE
ANO6_64448_TGTAAAAGTACACGCACCAT	ANO6	180.7	906.18	180.7	906.18	2.3199	263160	1883.3	16.717	1	4.9062e-63	9.8123e-63	1.4613e-59	TRUE
METTL16_48841_GTATTAACAGAACTAGGCGG	METTL16	12.109	64.41	12.109	64.41	2.319	1367.7	67.683	6.3573	1	1.1045e-10	2.209e-10	1.6625e-08	TRUE
MASP1_15049_AAGATGCTCAACAATAACAC	MASP1	12.109	64.41	12.109	64.41	2.319	1367.7	67.683	6.3573	1	1.1045e-10	2.209e-10	1.6625e-08	TRUE
PPP1CB_14568_TCTGCCTATAGCAGCCATTG	PPP1CB	33.066	168.8	33.066	168.8	2.3174	9211.6	231.34	8.924	1	2.2823e-19	4.5645e-19	1.0276e-16	TRUE
CCNC_2488_TGTTCTAATTACCATGCAAG	CCNC	33.531	171.02	33.531	171.02	2.3166	9451.4	235.35	8.9621	1	1.6158e-19	3.2315e-19	7.4259e-17	TRUE
COX6C_3723_TGTGGCTGATCAAAGAAAGA	COX6C	13.506	71.073	13.506	71.073	2.3128	1657	77.32	6.5468	1	3.1343e-11	6.2686e-11	5.1643e-09	TRUE
PPM1A_14545_AGATCACATCACCAATAACC	PPM1A	35.86	182.12	35.86	182.12	2.3127	10697	255.58	9.149	1	2.9087e-20	5.8173e-20	1.4122e-17	TRUE
BSCL2_35198_GGGCTGAGGTGGCTGACTGT	BSCL2	13.971	73.294	13.971	73.294	2.311	1759.6	80.584	6.6084	1	2.0666e-11	4.1331e-11	3.4866e-09	TRUE
PIP5K1A_21818_GACAGTCCAACATAAAGAGG	PIP5K1A	26.08	133.26	26.08	133.26	2.3097	5744	172.89	8.1514	1	1.842e-16	3.6841e-16	6.2022e-14	TRUE
MED31_37496_CCAATATGAACACTTCCGAA	MED31	2.7943	17.768	2.7943	17.768	2.3064	112.11	11.475	4.4203	0.99999	6.1971e-06	1.2394e-05	0.0002878	TRUE
NAA60_50319_AGCTACTATCATTCCCACAA	NAA60	42.846	215.44	42.846	215.44	2.3035	14894	318.1	9.677	1	1.9029e-22	3.8058e-22	1.1292e-19	TRUE
PCDHA8_44025_GGTGGCGTCCAAAAGACACC	PCDHA8	16.3	84.399	16.3	84.399	2.3034	2318.7	97.27	6.9048	1	2.6433e-12	5.2866e-12	5.1239e-10	TRUE
SACM1L_31196_AGACATGGTTTAGCATCGCT	SACM1L	3.26	19.989	3.26	19.989	2.3007	139.93	13.812	4.5014	1	4.1686e-06	8.3371e-06	0.00020303	TRUE
APOL2_33571_ATTGGTACCAAGTCACACAA	APOL2	33.997	171.02	33.997	171.02	2.2973	9387.5	239.37	8.8564	1	4.1898e-19	8.3796e-19	1.828e-16	TRUE
BEST2_40705_TCCAGGGTTTATGACCCGCG	BEST2	50.297	250.98	50.297	250.98	2.2963	20136	387.51	10.194	1	1.0561e-24	2.1123e-24	7.3682e-22	TRUE
SETD1A_25807_GAGATCTCCGACGACGACCG	SETD1A	3.7257	22.21	3.7257	22.21	2.2962	170.84	16.222	4.5895	1	2.7013e-06	5.4025e-06	0.00013895	TRUE
FAM157B_75438_CTCCTCAGGACCTACGCAGG	FAM157B	19.56	99.946	19.56	99.946	2.2957	3231	121.55	7.2912	1	1.5971e-13	3.1942e-13	3.8173e-11	TRUE
UBE2D3_19845_AATGACAGCCCATATCAAGG	UBE2D3	20.026	102.17	20.026	102.17	2.2948	3373.6	125.1	7.3439	1	1.0767e-13	2.1535e-13	2.6139e-11	TRUE
FITM1_63406_AGACGGTGTAGCCTCGCCAC	FITM1	4.1914	24.431	4.1914	24.431	2.2924	204.83	18.697	4.6808	1	1.7133e-06	3.4266e-06	9.4098e-05	TRUE
AK2_564_GTGAGGCAGGCAGAAATGGT	AK2	4.1914	24.431	4.1914	24.431	2.2924	204.83	18.697	4.6808	1	1.7133e-06	3.4266e-06	9.4098e-05	TRUE
RFC4_16042_ACAGATAAGACAGAATCGGG	RFC4	4.1914	24.431	4.1914	24.431	2.2924	204.83	18.697	4.6808	1	1.7133e-06	3.4266e-06	9.4098e-05	TRUE
NOC4L_48807_AGAGCTTCCGGTAGAAGTCA	NOC4L	4.1914	24.431	4.1914	24.431	2.2924	204.83	18.697	4.6808	1	1.7133e-06	3.4266e-06	9.4098e-05	TRUE
ZCCHC9_53194_GTGTAAGGCTAAAGTAGACC	ZCCHC9	38.654	193.23	38.654	193.23	2.2922	11947	280.27	9.2331	1	1.3279e-20	2.6558e-20	6.6993e-18	TRUE
GALNT5_30529_CCTTAGCGATTTGATCCCAG	GALNT5	162.53	799.57	162.53	799.57	2.2914	202910	1651.4	15.676	1	1.1056e-55	2.2113e-55	2.5946e-52	TRUE
SMU1_42029_TACCACAGTCATACCTCACG	SMU1	4.6571	26.652	4.6571	26.652	2.2893	241.89	21.233	4.7734	1	1.0733e-06	2.1467e-06	6.203e-05	TRUE
SNRNP25_49413_GACGGTCCGAGTGTGCAAGA	SNRNP25	4.6571	26.652	4.6571	26.652	2.2893	241.89	21.233	4.7734	1	1.0733e-06	2.1467e-06	6.203e-05	TRUE
GDF10_7040_TCTCATAGAGCCTGTGCATG	GDF10	5.1229	28.873	5.1229	28.873	2.2866	282.04	23.824	4.8659	1	6.6784e-07	1.3357e-06	4.0851e-05	TRUE
SAP30BP_36523_ATATGAACTACATTATCCAA	SAP30BP	5.5886	31.094	5.5886	31.094	2.2843	325.27	26.468	4.9577	1	4.1413e-07	8.2826e-07	2.7104e-05	TRUE
TUBB_65032_GCTGACCACACCAACCTACG	TUBB	5.5886	31.094	5.5886	31.094	2.2843	325.27	26.468	4.9577	1	4.1413e-07	8.2826e-07	2.7104e-05	TRUE
SNRPC_17878_GATGCCAGCACCCCATATGG	SNRPC	6.0543	33.315	6.0543	33.315	2.2823	371.58	29.161	5.0483	1	2.5651e-07	5.1302e-07	1.776e-05	TRUE
TLE3_19250_CCCACGAGGCACGTCTACAC	TLE3	30.271	151.03	30.271	151.03	2.2814	7291.3	207.57	8.3817	1	2.6556e-17	5.3112e-17	9.7929e-15	TRUE
SCN8A_16909_CGATCAAGGCAAAAACACTC	SCN8A	31.203	155.47	31.203	155.47	2.2806	7721.4	215.44	8.4664	1	1.2867e-17	2.5733e-17	4.9449e-15	TRUE
SLC9B1_62261_AAACACACATAGTCAAAACA	SLC9B1	33.531	166.58	33.531	166.58	2.2788	8850.6	235.35	8.6726	1	2.1434e-18	4.2867e-18	8.8761e-16	TRUE
CDC123_23253_AAAGCAGAAAGATGTCGCTG	CDC123	7.4514	39.979	7.4514	39.979	2.2776	529.01	37.506	5.3112	1	6.1296e-08	1.2259e-07	5.0364e-06	TRUE
PDAP1_30789_CATCGAGAACCCCAACCGGG	PDAP1	7.4514	39.979	7.4514	39.979	2.2776	529.01	37.506	5.3112	1	6.1296e-08	1.2259e-07	5.0364e-06	TRUE
POLRMT_14411_CTAGAGCGCGAGGTGTACGA	POLRMT	7.9171	42.2	7.9171	42.2	2.2764	587.64	40.369	5.3957	1	3.8196e-08	7.6391e-08	3.3291e-06	TRUE
C19orf52_55541_GCTCTGCTCGCTGGTGTACG	C19orf52	8.3829	44.421	8.3829	44.421	2.2752	649.36	43.271	5.4785	1	2.3865e-08	4.773e-08	2.1884e-06	TRUE
VPRBP_25772_TAATTGGTGCCAATCACCCA	VPRBP	8.3829	44.421	8.3829	44.421	2.2752	649.36	43.271	5.4785	1	2.3865e-08	4.773e-08	2.1884e-06	TRUE
ZBTB11_35583_AATAAGATGTGCTCGCAAAG	ZBTB11	8.8486	46.642	8.8486	46.642	2.2742	714.16	46.208	5.5597	1	1.4954e-08	2.9908e-08	1.4368e-06	TRUE
AATF_35173_AGGCACTTAAAGCATTGTTG	AATF	8.8486	46.642	8.8486	46.642	2.2742	714.16	46.208	5.5597	1	1.4954e-08	2.9908e-08	1.4368e-06	TRUE
CUL1_21988_TCGCTTCATAAACAACAACG	CUL1	8.8486	46.642	8.8486	46.642	2.2742	714.16	46.208	5.5597	1	1.4954e-08	2.9908e-08	1.4368e-06	TRUE
MYBPC2_11982_CCTCGAGGCGGTAATACCCA	MYBPC2	41.449	204.33	41.449	204.33	2.2742	13266	305.39	9.3209	1	5.8212e-21	1.1642e-20	3.1197e-18	TRUE
PISD_33534_GGGCCCGCGTATGTGCACAG	PISD	9.3143	48.863	9.3143	48.863	2.2733	782.04	49.181	5.6394	1	9.3986e-09	1.8797e-08	9.3914e-07	TRUE
POM121_26299_GCTGTGACTGAAGGGCCAGG	POM121	9.78	51.084	9.78	51.084	2.2725	853	52.187	5.7175	1	5.925e-09	1.185e-08	6.163e-07	TRUE
DSCC1_48867_ACCTGACAGTCAAAAAGAGA	DSCC1	10.711	55.526	10.711	55.526	2.271	1004.2	58.295	5.8695	1	2.3765e-09	4.753e-09	2.6634e-07	TRUE
DPH5_39140_GCCTCCATAATGAATGCTGT	DPH5	10.711	55.526	10.711	55.526	2.271	1004.2	58.295	5.8695	1	2.3765e-09	4.753e-09	2.6634e-07	TRUE
FAM50A_23958_CTTGCCTGATCGAGACCGTG	FAM50A	13.506	68.852	13.506	68.852	2.2677	1531.6	77.32	6.2942	1	1.6474e-10	3.2948e-10	2.3913e-08	TRUE
SNRPC_17877_CACTTACAGAGTCATGGGTG	SNRPC	13.506	68.852	13.506	68.852	2.2677	1531.6	77.32	6.2942	1	1.6474e-10	3.2948e-10	2.3913e-08	TRUE
ATXN7L3_44738_GCTTCGCAGCCTGCTAACCA	ATXN7L3	13.971	71.073	13.971	71.073	2.2672	1630.3	80.584	6.3609	1	1.0664e-10	2.1327e-10	1.6129e-08	TRUE
USP45_54728_AGATTAATTATAATACAATG	USP45	13.971	71.073	13.971	71.073	2.2672	1630.3	80.584	6.3609	1	1.0664e-10	2.1327e-10	1.6129e-08	TRUE
GEMIN7_49874_GTGAGCTTCACGTTGCACGA	GEMIN7	14.437	73.294	14.437	73.294	2.2668	1732.1	83.874	6.4266	1	6.9209e-11	1.3842e-10	1.0872e-08	TRUE
PRR4_30662_TCTTGGTTACCACTATCACC	PRR4	19.56	97.725	19.56	97.725	2.2636	3054.9	121.55	7.0897	1	6.9848e-13	1.397e-12	1.5046e-10	TRUE
CNOT10_34045_TATACAGAAGCCATATCAGT	CNOT10	23.751	117.71	23.751	117.71	2.2619	4414.5	154.17	7.5676	1	1.9552e-14	3.9104e-14	5.1413e-12	TRUE
NDUFAF4_36395_CACGACTAATCTGCTCTCGC	NDUFAF4	27.011	133.26	27.011	133.26	2.261	5644.6	180.49	7.9086	1	1.3311e-15	2.6622e-15	4.0906e-13	TRUE
DDX60_42752_GCTGAAGGAGAGCGACGACG	DDX60	40.983	199.89	40.983	199.89	2.2586	12626	301.18	9.1567	1	2.6991e-20	5.3982e-20	1.3187e-17	TRUE
GIF_7130_ATGTACAACAAGATCCCTGT	GIF	71.72	346.48	71.72	346.48	2.2565	37747	600.18	11.215	1	1.7163e-29	3.4326e-29	1.5823e-26	TRUE
LUC7L2_39175_AGGAGCTGAAGGGAATGTGG	LUC7L2	99.197	477.52	99.197	477.52	2.2557	71564	896.01	12.639	1	6.4472e-37	1.2894e-36	8.6083e-34	TRUE
FAM76B_61217_AAAGAACAAAGGAAGAGCCT	FAM76B	42.846	206.56	42.846	206.56	2.243	13400	318.1	9.1789	1	2.195e-20	4.39e-20	1.0827e-17	TRUE
TECTA_18962_CACATACTTCAATTGCACAG	TECTA	41.449	199.89	41.449	199.89	2.2426	12552	305.39	9.0667	1	6.1898e-20	1.238e-19	2.9228e-17	TRUE
TMEM101_53530_GCTAATGGCCAATTGGAGTG	TMEM101	153.69	730.72	153.69	730.72	2.2419	166480	1540.7	14.701	1	3.189e-49	6.378e-49	6.2522e-46	TRUE
REPIN1_36650_GAGGCCCGGCCCTTCATATG	REPIN1	35.86	173.24	35.86	173.24	2.2409	9436.7	255.58	8.5933	1	4.2781e-18	8.5562e-18	1.73e-15	TRUE
OR6X1_71730_CATCGTCTGACAAAAGACAA	OR6X1	67.529	322.05	67.529	322.05	2.237	32390	557.19	10.783	1	2.0859e-27	4.1718e-27	1.7654e-24	TRUE
PTPRC_15466_GGAAACTTGCTGAACACCCG	PTPRC	63.337	302.06	63.337	302.06	2.2359	28494	514.84	10.521	1	3.4661e-26	6.9323e-26	2.7113e-23	TRUE
RPL35A_16427_GCGGGGTCTCCGGAACCAAA	RPL35A	25.149	122.16	25.149	122.16	2.2357	4705.3	165.35	7.544	1	2.3383e-14	4.6767e-14	6.0766e-12	TRUE
CD101_24711_CTTACGCAGTATATACGCAG	CD101	61.009	290.95	61.009	290.95	2.2352	26438	491.6	10.371	1	1.6852e-25	3.3704e-25	1.2548e-22	TRUE
ALKBH5_40909_CGTGGACGAGATCCCCGAGT	ALKBH5	21.423	104.39	21.423	104.39	2.2327	3441.6	135.87	7.1177	1	5.6752e-13	1.135e-12	1.2398e-10	TRUE
RPL37_16436_TTTAGATAACTGGAGTGCCA	RPL37	20.957	102.17	20.957	102.17	2.2322	3297.5	132.26	7.0614	1	8.5306e-13	1.7061e-12	1.8074e-10	TRUE
MBD6_57188_TCAGCACACCAAATAAACTG	MBD6	20.026	97.725	20.026	97.725	2.2313	3018.6	125.1	6.9468	1	1.94e-12	3.8799e-12	3.877e-10	TRUE
CETP_3061_ACGTGTCTGTGGTCTTCAAG	CETP	45.174	215.44	45.174	215.44	2.2288	14495	339.51	9.2407	1	1.2338e-20	2.4676e-20	6.2448e-18	TRUE
CAPZB_2322_CTGCTGGGATTCCATCCACG	CAPZB	15.834	77.736	15.834	77.736	2.2256	1915.9	93.886	6.3885	1	8.8244e-11	1.7649e-10	1.3599e-08	TRUE
DYRK2_21952_TTGAGGATAACAGTAACAAG	DYRK2	62.871	297.62	62.871	297.62	2.2251	27553	510.18	10.393	1	1.3386e-25	2.6771e-25	1.0064e-22	TRUE
TIMM13_35106_GGTGAAAGTGCAGATCGCCG	TIMM13	15.369	75.515	15.369	75.515	2.2248	1808.8	90.525	6.3216	1	1.3672e-10	2.7345e-10	2.0168e-08	TRUE
UBE3A_19886_ATTAATCTTATAAAGCTCGA	UBE3A	15.369	75.515	15.369	75.515	2.2248	1808.8	90.525	6.3216	1	1.3672e-10	2.7345e-10	2.0168e-08	TRUE
LANCL3_69809_CATACCAATTCCCGATCTGA	LANCL3	33.997	162.14	33.997	162.14	2.2208	8209.7	239.37	8.2822	1	6.132e-17	1.2264e-16	2.1934e-14	TRUE
EIF2B5_23325_CCGCCCTACATCTCTCAATG	EIF2B5	13.04	64.41	13.04	64.41	2.22	1319.4	74.081	5.9684	1	1.2815e-09	2.5629e-09	1.5291e-07	TRUE
LDHAL6A_63315_TCTCTTTCTTAGTTCCTGTG	LDHAL6A	12.574	62.189	12.574	62.189	2.2188	1230.8	70.868	5.8936	1	2.0261e-09	4.0522e-09	2.3176e-07	TRUE
INTS5_51368_ATGGACCATGCACTAATCAC	INTS5	51.229	242.09	51.229	242.09	2.2186	18214	396.37	9.5868	1	4.5659e-22	9.1318e-22	2.6686e-19	TRUE
GINS2_39244_GATGAGGGATCATGAACGAA	GINS2	12.109	59.968	12.109	59.968	2.2175	1145.3	67.683	5.8174	1	3.2159e-09	6.4318e-09	3.5027e-07	TRUE
AP5M1_43229_TCCATGCAATATGATAAACA	AP5M1	29.34	139.92	29.34	139.92	2.2156	6114.5	199.76	7.8242	1	2.6045e-15	5.2089e-15	7.6689e-13	TRUE
REST_16018_AATAGTCAGGAAGTGCCAAA	REST	28.409	135.48	28.409	135.48	2.2144	5732.4	192.01	7.7272	1	5.6099e-15	1.122e-14	1.5943e-12	TRUE
UBA1_19821_CACTAAGGAAGTCCTCAACG	UBA1	10.711	53.305	10.711	53.305	2.2132	907.09	58.295	5.5786	1	1.3182e-08	2.6364e-08	1.2841e-06	TRUE
WDR1_26534_CTGACGGTGCATAAAAACGG	WDR1	10.246	51.084	10.246	51.084	2.2115	833.87	55.225	5.4953	1	2.1285e-08	4.257e-08	1.9722e-06	TRUE
RSRC1_38494_GGAAATCCTATAGAGTTCAG	RSRC1	74.049	346.48	74.049	346.48	2.211	37110	624.32	10.903	1	5.5732e-28	1.1146e-27	4.7955e-25	TRUE
TANC1_54997_TCAGCACTGATAGACCCAAG	TANC1	40.051	188.79	40.051	188.79	2.2089	11061	292.78	8.6925	1	1.7896e-18	3.5793e-18	7.4512e-16	TRUE
PUS7_40133_TATTTCATGAACAACGAAGT	PUS7	23.751	113.27	23.751	113.27	2.2069	4007	154.17	7.2099	1	2.8808e-13	5.7615e-13	6.6003e-11	TRUE
OR51V1_67202_TCTCTCGAATGATCCCCCAC	OR51V1	8.8486	44.421	8.8486	44.421	2.2054	632.68	46.208	5.233	1	9.2309e-08	1.8462e-07	7.1952e-06	TRUE
AKIRIN2_41636_GCCGCAGAAGTATCTCCGAA	AKIRIN2	8.3829	42.2	8.3829	42.2	2.2029	571.78	43.271	5.1408	1	1.5216e-07	3.0432e-07	1.1201e-05	TRUE
MEPCE_44170_TGGGGCTGATAGCCATTGCG	MEPCE	48.434	226.54	48.434	226.54	2.2026	15862	369.91	9.2606	1	1.0223e-20	2.0446e-20	5.3039e-18	TRUE
RNMTL1_41824_AGGCTTGGGACCTTGACGCG	RNMTL1	21.423	102.17	21.423	102.17	2.2019	3259.8	135.87	6.9271	1	2.2205e-12	4.441e-12	4.3699e-10	TRUE
PDRG1_51723_AAAAGGAATCAGAATCGAGA	PDRG1	21.423	102.17	21.423	102.17	2.2019	3259.8	135.87	6.9271	1	2.2205e-12	4.441e-12	4.3699e-10	TRUE
SLC11A2_12832_TCCTAAAGATAACTCGACAC	SLC11A2	59.611	277.63	59.611	277.63	2.2007	23766	477.76	9.9744	1	9.8948e-24	1.979e-23	6.4392e-21	TRUE
PAFAH1B1_13245_ACACAGAGAATGGGTACGTA	PAFAH1B1	20.491	97.725	20.491	97.725	2.1997	2982.5	128.67	6.8087	1	5.1056e-12	1.0211e-11	9.4589e-10	TRUE
RPRD1B_46569_GTGGATGAGCCAAAGGGACA	RPRD1B	20.491	97.725	20.491	97.725	2.1997	2982.5	128.67	6.8087	1	5.1056e-12	1.0211e-11	9.4589e-10	TRUE
PSMA1_15141_AAGTACGAGCTGATTGGGAA	PSMA1	32.6	153.25	32.6	153.25	2.1987	7278.3	227.34	8.0018	1	6.2238e-16	1.2448e-15	1.9633e-13	TRUE
CKM_3295_CAGCAAACATAACAACCACA	CKM	19.56	93.283	19.56	93.283	2.1972	2717.6	121.55	6.6868	1	1.1855e-11	2.3709e-11	2.0607e-09	TRUE
SPAG5_28678_GCCCAGTTAGAGGAGTGCAA	SPAG5	19.094	91.062	19.094	91.062	2.1958	2589.7	118.02	6.6245	1	1.8133e-11	3.6266e-11	3.0829e-09	TRUE
TBC1D29_34520_CCAGCAAATACATATCCCAC	TBC1D29	42.38	197.67	42.38	197.67	2.1953	12058	313.85	8.7657	1	9.3635e-19	1.8727e-18	4.0173e-16	TRUE
DTL_38922_TTTCCAGCAAAGTGTTACTG	DTL	6.9857	35.536	6.9857	35.536	2.1938	407.57	34.682	4.848	1	7.0666e-07	1.4133e-06	4.2837e-05	TRUE
RTEL1_39426_GTTGTCATACACCCTGACGT	RTEL1	6.9857	35.536	6.9857	35.536	2.1938	407.57	34.682	4.848	1	7.0666e-07	1.4133e-06	4.2837e-05	TRUE
NOP16_38869_TCTGCCGTACCGATTTAGCG	NOP16	6.9857	35.536	6.9857	35.536	2.1938	407.57	34.682	4.848	1	7.0666e-07	1.4133e-06	4.2837e-05	TRUE
SMC3_23941_ACAAAAGCAGAAATAACACG	SMC3	18.163	86.62	18.163	86.62	2.1929	2343.2	111.02	6.497	1	4.2774e-11	8.5547e-11	6.8865e-09	TRUE
POM121_26298_ACTTGCGTAAGCGCCTGTCA	POM121	29.34	137.7	29.34	137.7	2.1927	5871.4	199.76	7.667	1	8.9716e-15	1.7943e-14	2.4507e-12	TRUE
NKX3-1_12639_CCACACTCAGGTGATCGAGT	NKX3-1	73.583	339.82	73.583	339.82	2.1921	35440	619.48	10.697	1	5.2798e-27	1.056e-26	4.373e-24	TRUE
C10orf2_44326_GTCCCTTCAAGATACGATTG	C10orf2	28.874	135.48	28.874	135.48	2.1917	5682.7	195.88	7.6172	1	1.3217e-14	2.6433e-14	3.5354e-12	TRUE
RUVBL2_29331_AGATTGATCGACCAGCAACA	RUVBL2	6.52	33.315	6.52	33.315	2.1901	359	31.899	4.7443	1	1.1947e-06	2.3893e-06	6.8353e-05	TRUE
HIST1H2BM_21667_CGCCGGAGAAGCGTCACGCC	HIST1H2BM	17.231	82.178	17.231	82.178	2.1898	2109	104.1	6.3654	1	1.0206e-10	2.0411e-10	1.5542e-08	TRUE
C9orf78_39444_CTTGAGGAAGAGGCCCAACG	C9orf78	38.654	179.9	38.654	179.9	2.1897	9975.6	280.27	8.4371	1	1.6432e-17	3.2864e-17	6.2073e-15	TRUE
TPR_19524_TAGAAGAGGATGTCAAACGT	TPR	47.969	222.1	47.969	222.1	2.1878	15161	365.54	9.1079	1	4.2258e-20	8.4515e-20	2.02e-17	TRUE
VEZT_42731_ACATCAGATAAGATACGATG	VEZT	16.3	77.736	16.3	77.736	2.1863	1887.2	97.27	6.2292	1	2.4649e-10	4.9298e-10	3.4394e-08	TRUE
MIR205HG_73693_TCTCAAGTACCCATCTTGGA	MIR205HG	6.0543	31.094	6.0543	31.094	2.1857	313.5	29.161	4.637	1	2.0342e-06	4.0684e-06	0.0001089	TRUE
RPL7A_16321_ACACGACGTGGATCCCATCG	RPL7A	6.0543	31.094	6.0543	31.094	2.1857	313.5	29.161	4.637	1	2.0342e-06	4.0684e-06	0.0001089	TRUE
DERL2_37517_GGAGTACCTGCAGATCCCAC	DERL2	35.86	166.58	35.86	166.58	2.1847	8543.5	255.58	8.1765	1	1.4791e-16	2.9582e-16	5.0238e-14	TRUE
LRRC43_66399_GTGACCATCGGAAACATCAG	LRRC43	45.174	208.78	45.174	208.78	2.1837	13383	339.51	8.879	1	3.3964e-19	6.7927e-19	1.4944e-16	TRUE
EEF2_5326_GGACATCAAACTGGACAGCG	EEF2	74.514	342.04	74.514	342.04	2.1835	35785	629.17	10.665	1	7.3983e-27	1.4797e-26	6.0951e-24	TRUE
GHITM_35497_CCACCTATATGTACTTAGCA	GHITM	25.149	117.71	25.149	117.71	2.1827	4284.2	165.35	7.1985	1	3.1221e-13	6.2441e-13	7.1006e-11	TRUE
FANCB_6066_GCTTCCAATCCTATTTCACA	FANCB	15.369	73.294	15.369	73.294	2.1823	1677.7	90.525	6.0881	1	6.0323e-10	1.2065e-09	7.747e-08	TRUE
TAF1C_23584_TGGAGCCTAAGATCCAGTGG	TAF1C	15.369	73.294	15.369	73.294	2.1823	1677.7	90.525	6.0881	1	6.0323e-10	1.2065e-09	7.747e-08	TRUE
USP17L28_74689_TGATCTACCTGCTTGTGCCC	USP17L28	5.5886	28.873	5.5886	28.873	2.1808	271.09	26.468	4.526	1	3.49e-06	6.9799e-06	0.00017336	TRUE
OSGEP_42900_CTGTGGAATAAGCCATTGGT	OSGEP	5.5886	28.873	5.5886	28.873	2.1808	271.09	26.468	4.526	1	3.49e-06	6.9799e-06	0.00017336	TRUE
GLO1_7235_GAGGGTCTGAATTGCCATTG	GLO1	171.38	779.58	171.38	779.58	2.1789	184950	1763.7	14.482	1	7.8356e-48	1.5671e-47	1.4448e-44	TRUE
IL1B_9380_GGTGGTCGGAGATTCGTAGC	IL1B	51.229	235.43	51.229	235.43	2.1785	16965	396.37	9.2521	1	1.1059e-20	2.2119e-20	5.6719e-18	TRUE
CPSF1_36720_GACAGGAGGACAATCCCAAG	CPSF1	41.914	193.23	41.914	193.23	2.1782	11448	309.62	8.5994	1	4.0398e-18	8.0796e-18	1.6422e-15	TRUE
TAF1C_23583_TCCGCAAGGCCATGGCCCGA	TAF1C	14.437	68.852	14.437	68.852	2.1779	1480.5	83.874	5.9416	1	1.4973e-09	2.9947e-09	1.7596e-07	TRUE
NOLC1_24229_CCGGAAGAGTTCTAGCAGTG	NOLC1	14.437	68.852	14.437	68.852	2.1779	1480.5	83.874	5.9416	1	1.4973e-09	2.9947e-09	1.7596e-07	TRUE
PELO_39694_TGACTAAGCAGATATGGGCG	PELO	13.971	66.631	13.971	66.631	2.1755	1386.5	80.584	5.8661	1	2.3725e-09	4.7451e-09	2.6634e-07	TRUE
XRCC5_20377_AGTAAGAAATATGCTCCCAC	XRCC5	5.1229	26.652	5.1229	26.652	2.1751	231.76	23.824	4.4109	0.99999	6.0348e-06	1.207e-05	0.00028145	TRUE
CDK13_22461_AGAATATGTGGGCCTCGCTA	CDK13	31.203	144.37	31.203	144.37	2.1744	6403	215.44	7.7098	1	6.406e-15	1.2812e-14	1.8105e-12	TRUE
IDH3A_9148_TGGGTGACCGGCTGCTATTG	IDH3A	264.99	1199.4	264.99	1199.4	2.174	436520	3029.7	16.975	1	6.2596e-65	1.2519e-64	1.9786e-61	TRUE
ITPK1_9862_GCTATCGTGTTCAACCAGGA	ITPK1	91.28	415.33	91.28	415.33	2.1736	52505	808.44	11.397	1	2.1653e-30	4.3305e-30	2.083e-27	TRUE
AURKB_24197_ATTCTAGAGTATGCCCCCCG	AURKB	13.04	62.189	13.04	62.189	2.1701	1207.8	74.081	5.7103	1	6.03e-09	1.206e-08	6.2554e-07	TRUE
PSMB6_15191_CCTACCAGCTCGGTTTCCAC	PSMB6	20.957	97.725	20.957	97.725	2.1687	2946.7	132.26	6.6752	1	1.2782e-11	2.5564e-11	2.212e-09	TRUE
PRY_23798_TCTCCATTCTAGATATGGGA	PRY	4.6571	24.431	4.6571	24.431	2.1685	195.51	21.233	4.2914	0.99999	1.0521e-05	2.1041e-05	0.0004544	TRUE
NUP205_31927_CAGTGAAAAACATCGCAAAG	NUP205	4.6571	24.431	4.6571	24.431	2.1685	195.51	21.233	4.2914	0.99999	1.0521e-05	2.1041e-05	0.0004544	TRUE
SKP1_17412_TGTTGTTGTAGGTCATTCAG	SKP1	36.326	166.58	36.326	166.58	2.1666	8482.7	259.66	8.0831	1	3.1967e-16	6.3935e-16	1.0424e-13	TRUE
PPIH_28175_GGAGTCGCCAGTATTTACCG	PPIH	20.026	93.283	20.026	93.283	2.1648	2683.3	125.1	6.5496	1	2.994e-11	5.9881e-11	4.9516e-09	TRUE
C12orf45_58318_CTGTACCTGGTCCAATACTG	C12orf45	12.109	57.747	12.109	57.747	2.164	1041.4	67.683	5.5474	1	1.5598e-08	3.1195e-08	1.4931e-06	TRUE
FNDC9_72728_TGAGCCGCGATGGTCTTACA	FNDC9	12.109	57.747	12.109	57.747	2.164	1041.4	67.683	5.5474	1	1.5598e-08	3.1195e-08	1.4931e-06	TRUE
LRRC37A_26301_AACTTCTCTAGTCCACCAGG	LRRC37A	12.109	57.747	12.109	57.747	2.164	1041.4	67.683	5.5474	1	1.5598e-08	3.1195e-08	1.4931e-06	TRUE
ZNF681_61977_AAGGTGTGAGGACTGCCTAA	ZNF681	57.749	262.08	57.749	262.08	2.1629	20876	459.42	9.5331	1	7.6603e-22	1.5321e-21	4.4106e-19	TRUE
NARS_12205_AGAGATCACTTCTTTGATAG	NARS	42.38	193.23	42.38	193.23	2.1627	11378	313.85	8.5149	1	8.4062e-18	1.6812e-17	3.347e-15	TRUE
AGPAT4_44494_TACATACAAAATACTTCTCG	AGPAT4	125.74	566.36	125.74	566.36	2.1624	97073	1201.6	12.711	1	2.5609e-37	5.1218e-37	3.4792e-34	TRUE
XG_20333_CACATCATTGAAGTAACCTG	XG	102.46	461.97	102.46	461.97	2.1619	64626	932.56	11.773	1	2.6964e-32	5.3928e-32	2.8802e-29	TRUE
HIST1H3I_21714_CCGCTACCGCCCCGGCACCG	HIST1H3I	11.643	55.526	11.643	55.526	2.1606	962.85	64.525	5.463	1	2.5266e-08	5.0532e-08	2.3046e-06	TRUE
HSD17B12_37951_ATGACACAATTGGTACTGCC	HSD17B12	19.094	88.841	19.094	88.841	2.1606	2432.3	118.02	6.4201	1	7.0895e-11	1.4179e-10	1.1102e-08	TRUE
EAPP_43532_AAGTTTACCAGTTCCCAGAG	EAPP	33.531	153.25	33.531	153.25	2.1593	7166.4	235.35	7.8039	1	3.045e-15	6.09e-15	8.8984e-13	TRUE
SEL1L_17120_GCAACCCAGTTGGACAGAGT	SEL1L	55.42	250.98	55.42	250.98	2.159	19121	436.69	9.358	1	4.0796e-21	8.1591e-21	2.2486e-18	TRUE
URM1_51760_CATGGCTGCGCCCTTGTCAG	URM1	18.629	86.62	18.629	86.62	2.1583	2311.4	114.51	6.3537	1	1.0956e-10	2.1912e-10	1.6523e-08	TRUE
PSMB1_15169_ATAATAAGGCCATGACTACG	PSMB1	33.066	151.03	33.066	151.03	2.158	6957.8	231.34	7.7558	1	4.4553e-15	8.9107e-15	1.2732e-12	TRUE
KIAA1429_34208_ATGTTAACGGAACTCCTGAG	KIAA1429	32.6	148.81	32.6	148.81	2.1566	6752.3	227.34	7.7072	1	6.5286e-15	1.3057e-14	1.8385e-12	TRUE
KCND2_9997_CGCGGATACCGACACCGCTG	KCND2	93.609	419.77	93.609	419.77	2.153	53192	834.01	11.294	1	7.0199e-30	1.404e-29	6.6702e-27	TRUE
NOP56_28387_CTTACCTTCAGACACGGCGT	NOP56	10.711	51.084	10.711	51.084	2.1529	814.96	58.295	5.2877	1	6.734e-08	1.3468e-07	5.4664e-06	TRUE
CPA1_3762_GATCACTCAAGACTACGGGC	CPA1	45.174	204.33	45.174	204.33	2.1528	12666	339.51	8.638	1	2.882e-18	5.7639e-18	1.184e-15	TRUE
THSD1_43694_GGACAAGCCCAACATCGTAG	THSD1	44.709	202.11	44.709	202.11	2.1517	12388	335.2	8.5973	1	4.1094e-18	8.2189e-18	1.6662e-15	TRUE
SYNC_51608_CCGGGAAGTGCTGACTACAA	SYNC	71.72	322.05	71.72	322.05	2.1513	31332	600.18	10.218	1	8.2379e-25	1.6476e-24	5.7733e-22	TRUE
MEPCE_44168_CGGAAGCGGCATAGACACCG	MEPCE	3.7257	19.989	3.7257	19.989	2.151	132.25	16.222	4.038	0.99997	3.2768e-05	6.5535e-05	0.0012023	TRUE
FOXL1_6397_GCGTCCCCGAACGAGGACGC	FOXL1	23.286	106.61	23.286	106.61	2.1476	3471.4	150.47	6.7926	1	5.6688e-12	1.1338e-11	1.0465e-09	TRUE
FTH1_6611_TCTTCAAAGCCACATCATCG	FTH1	16.3	75.515	16.3	75.515	2.145	1753.2	97.27	6.004	1	1.0122e-09	2.0244e-09	1.2383e-07	TRUE
USP17L22_75642_TACATGTCTCAGCAGAACAC	USP17L22	9.78	46.642	9.78	46.642	2.1439	679.39	52.187	5.1026	1	1.8362e-07	3.6725e-07	1.3173e-05	TRUE
POLD1_14340_TGTAACCGGTGATCACGTCG	POLD1	9.78	46.642	9.78	46.642	2.1439	679.39	52.187	5.1026	1	1.8362e-07	3.6725e-07	1.3173e-05	TRUE
SLC13A3_48165_GATGGTGACAATAGCCACGC	SLC13A3	72.651	324.27	72.651	324.27	2.1429	31656	609.81	10.189	1	1.1085e-24	2.217e-24	7.6991e-22	TRUE
NEDD8_12417_ATGCTAATTAAAGTGAAGGT	NEDD8	15.834	73.294	15.834	73.294	2.1418	1650.8	93.886	5.9301	1	1.5952e-09	3.1904e-09	1.8619e-07	TRUE
MFSD11_49036_GATTTCCAAAGAACAAGCTG	MFSD11	71.254	317.61	71.254	317.61	2.1406	30345	595.37	10.096	1	2.8723e-24	5.7446e-24	1.9342e-21	TRUE
FAM50A_23960_GTTCTCTGCGCACTACGACG	FAM50A	27.943	126.6	27.943	126.6	2.1403	4866.5	188.16	7.1922	1	3.2551e-13	6.5102e-13	7.3815e-11	TRUE
CSE1L_4006_ATAATGAATGTGCTGTACGG	CSE1L	3.26	17.768	3.26	17.768	2.1394	105.24	13.812	3.9038	0.99994	5.8477e-05	0.00011695	0.0019547	TRUE
METTL18_56214_CTACTGATAACTTAACATGC	METTL18	100.59	446.43	100.59	446.43	2.1388	59800	911.64	11.454	1	1.1242e-30	2.2483e-30	1.0951e-27	TRUE
RBM8A_26502_CTTTGTAACTGGAGTCCATG	RBM8A	9.3143	44.421	9.3143	44.421	2.1387	616.23	49.181	5.006	1	3.061e-07	6.1219e-07	2.0693e-05	TRUE
MKS1_40953_TCTCAAAGTCGGTGCCTACG	MKS1	27.477	124.38	27.477	124.38	2.1384	4694.8	184.32	7.1374	1	4.8586e-13	9.7171e-13	1.0735e-10	TRUE
CT47A11_66598_CGGCCTCCTGGATCAGGCCC	CT47A11	45.64	204.33	45.64	204.33	2.1383	12592	343.82	8.5585	1	5.7577e-18	1.1515e-17	2.3163e-15	TRUE
ZNF212_21154_CACACTCAGAACATTCGTAG	ZNF212	51.229	228.77	51.229	228.77	2.1373	15760	396.37	8.9174	1	2.3979e-19	4.7958e-19	1.0703e-16	TRUE
AGO1_35119_AAGAGAACTGTACCATACAC	AGO1	45.174	202.11	45.174	202.11	2.1371	12315	339.51	8.5174	1	8.2162e-18	1.6432e-17	3.2798e-15	TRUE
EWSR1_5896_TGGGTCTTCATAGGACACTG	EWSR1	56.817	253.2	56.817	253.2	2.1364	19283	450.3	9.2543	1	1.0818e-20	2.1636e-20	5.5665e-18	TRUE
HNRNPK_8610_CTGTTGGGACATACCGCTCG	HNRNPK	8.8486	42.2	8.8486	42.2	2.133	556.14	46.208	4.9062	1	5.1377e-07	1.0275e-06	3.2519e-05	TRUE
MAK16_53794_TATGAAGGTTATAGAACGAG	MAK16	8.8486	42.2	8.8486	42.2	2.133	556.14	46.208	4.9062	1	5.1377e-07	1.0275e-06	3.2519e-05	TRUE
UBE2L3_19873_AAGGCTCCCTTATCATATGG	UBE2L3	8.8486	42.2	8.8486	42.2	2.133	556.14	46.208	4.9062	1	5.1377e-07	1.0275e-06	3.2519e-05	TRUE
ATP6V1A_1451_GTAATCATCTATGTAGGATG	ATP6V1A	8.8486	42.2	8.8486	42.2	2.133	556.14	46.208	4.9062	1	5.1377e-07	1.0275e-06	3.2519e-05	TRUE
PTPN11_15444_TTATAAGAAGAATCCTATGG	PTPN11	8.8486	42.2	8.8486	42.2	2.133	556.14	46.208	4.9062	1	5.1377e-07	1.0275e-06	3.2519e-05	TRUE
ZNF431_64242_ACATAAGATAATTCATACTG	ZNF431	31.669	142.15	31.669	142.15	2.1315	6102.6	219.39	7.4587	1	4.4426e-14	8.8852e-14	1.1243e-11	TRUE
BRE_25265_AAACTGCACATACCATATGC	BRE	25.614	115.49	25.614	115.49	2.13	4039.1	169.12	6.9114	1	2.459e-12	4.9181e-12	4.8089e-10	TRUE
EXOC1_43298_TGAATATGCAATCTCGAATG	EXOC1	25.614	115.49	25.614	115.49	2.13	4039.1	169.12	6.9114	1	2.459e-12	4.9181e-12	4.8089e-10	TRUE
ZNF556_50647_ATATGATCATGCACGCCGGA	ZNF556	195.13	857.32	195.13	857.32	2.1297	219240	2071.8	14.548	1	3.0037e-48	6.0075e-48	5.7435e-45	TRUE
OR13F1_60632_TTCTCCTATTCATGATGACA	OR13F1	53.557	237.65	53.557	237.65	2.1291	16945	418.68	8.997	1	1.1652e-19	2.3304e-19	5.4195e-17	TRUE
FLNA_6454_AGTCGATGTCAGCTTCGGCG	FLNA	108.98	479.74	108.98	479.74	2.1281	68733	1006.5	11.687	1	7.4686e-32	1.4937e-31	7.8158e-29	TRUE
KIF5A_10164_GGAGATCAGTGGGGCCATCG	KIF5A	13.971	64.41	13.971	64.41	2.1273	1272	80.584	5.6187	1	1.0232e-08	2.0464e-08	1.0152e-06	TRUE
LSM7_39300_CAAGCCAGTGGAATCCTGAA	LSM7	8.3829	39.979	8.3829	39.979	2.1268	499.14	43.271	4.8032	1	8.687e-07	1.7374e-06	5.1589e-05	TRUE
MYT1_12160_TCTGTTTCGGATGAATCGGA	MYT1	57.283	253.2	57.283	253.2	2.1248	19191	454.86	9.1861	1	2.0448e-20	4.0896e-20	1.0151e-17	TRUE
MVK_11949_CAAAGTCCCTCGCAATACCA	MVK	2.7943	15.547	2.7943	15.547	2.1247	81.318	11.475	3.7646	0.9999	0.00010486	0.00020972	0.0031671	TRUE
ANXA8L1_74571_CCCTCTACAAAGCCATGAAG	ANXA8L1	13.506	62.189	13.506	62.189	2.123	1185	77.32	5.5365	1	1.6457e-08	3.2914e-08	1.5657e-06	TRUE
SENP3_34718_GGGCTCCTTACTCTGTACGC	SENP3	24.217	108.83	24.217	108.83	2.1228	3579.7	157.88	6.734	1	8.4809e-12	1.6962e-11	1.5224e-09	TRUE
COL21A1_51744_CCTGTGCTGGAGATTCCTCT	COL21A1	77.774	342.04	77.774	342.04	2.1226	34918	663.33	10.261	1	5.3104e-25	1.0621e-24	3.7386e-22	TRUE
NECAB1_47488_CCTGAATCTTTCCATCCTGA	NECAB1	29.34	131.04	29.34	131.04	2.1217	5171.5	199.76	7.1956	1	3.1695e-13	6.3391e-13	7.198e-11	TRUE
SURF6_18530_ACCTCACGCCGCTGACCGGG	SURF6	7.9171	37.757	7.9171	37.757	2.1198	445.22	40.369	4.6965	1	1.4805e-06	2.9609e-06	8.263e-05	TRUE
LRRC49_40723_CATGTTGTAAAAGTCTACCG	LRRC49	44.709	197.67	44.709	197.67	2.1198	11699	335.2	8.3547	1	3.3037e-17	6.6074e-17	1.2097e-14	TRUE
MIA_21378_CGATTCCTGACCATTCACCG	MIA	49.831	219.88	49.831	219.88	2.1195	14459	383.1	8.6881	1	1.8532e-18	3.7065e-18	7.6953e-16	TRUE
ESYT1_32518_TGAGATCTTCCCGAACAACA	ESYT1	13.04	59.968	13.04	59.968	2.1185	1101.1	74.081	5.4523	1	2.6593e-08	5.3185e-08	2.41e-06	TRUE
ISCU_32915_ATGTTGGAACTGGACTGGTG	ISCU	28.409	126.6	28.409	126.6	2.1173	4820.6	192.01	7.0861	1	7.041e-13	1.4082e-12	1.5146e-10	TRUE
MPP5_47705_CTGCTCAGCAACCTTATCGT	MPP5	54.023	237.65	54.023	237.65	2.1168	16859	423.17	8.9265	1	2.2084e-19	4.4168e-19	9.9721e-17	TRUE
NPTX1_12811_TCCAGCGCCACGCCAGGTGT	NPTX1	64.269	282.07	64.269	282.07	2.1167	23719	524.2	9.5129	1	9.2905e-22	1.8581e-21	5.3097e-19	TRUE
PRC1_23719_ACTACAAAAGTTGCTACGGC	PRC1	27.943	124.38	27.943	124.38	2.115	4649.8	188.16	7.0303	1	1.0523e-12	2.1047e-12	2.2055e-10	TRUE
KIAA0100_25676_TAGTATCTTCAACTTCAAGG	KIAA0100	17.697	79.957	17.697	79.957	2.1143	1938.1	107.55	6.0034	1	1.0104e-09	2.0209e-09	1.2371e-07	TRUE
NLE1_40026_TGACCCTTGCATGTGAAATG	NLE1	12.574	57.747	12.574	57.747	2.1136	1020.3	70.868	5.366	1	4.318e-08	8.6361e-08	3.7167e-06	TRUE
CENPL_55953_ACCTGCAACTGCGAACACTG	CENPL	12.574	57.747	12.574	57.747	2.1136	1020.3	70.868	5.366	1	4.318e-08	8.6361e-08	3.7167e-06	TRUE
AURKAIP1_41274_GGCCTCTCTCCCTCGCAAGG	AURKAIP1	12.574	57.747	12.574	57.747	2.1136	1020.3	70.868	5.366	1	4.318e-08	8.6361e-08	3.7167e-06	TRUE
ING1_9592_TCTCTGCAAGTCGAAAGGCA	ING1	7.4514	35.536	7.4514	35.536	2.1121	394.38	37.506	4.5859	1	2.5447e-06	5.0893e-06	0.0001319	TRUE
SLC5A1_17496_TTGGTGGAAAACATAGCCTG	SLC5A1	37.257	164.36	37.257	164.36	2.1118	8077.1	267.87	7.7657	1	4.1078e-15	8.2156e-15	1.176e-12	TRUE
FAM219B_45230_TTAACTTCCAGAGAAGCACC	FAM219B	17.231	77.736	17.231	77.736	2.1106	1830.4	104.1	5.93	1	1.5869e-09	3.1737e-09	1.8563e-07	TRUE
NDUFAB1_12311_GCTCCGCGGGGACCCAGACG	NDUFAB1	21.889	97.725	21.889	97.725	2.1088	2875.6	139.49	6.421	1	6.9918e-11	1.3984e-10	1.0961e-08	TRUE
SERF2_27239_TATGAAAAAGCAGAGCGACT	SERF2	12.109	55.526	12.109	55.526	2.1084	942.52	67.683	5.2774	1	7.0475e-08	1.4095e-07	5.6851e-06	TRUE
SRGAP2_32633_TCAGCGTCAAGCCAAGTACA	SRGAP2	126.67	548.59	126.67	548.59	2.1059	89008	1212.6	12.116	1	4.3297e-34	8.6593e-34	5.0802e-31	TRUE
RPAP2_50213_GGAAGACAGAAGAAACATTG	RPAP2	2.3286	13.326	2.3286	13.326	2.1057	60.474	9.2203	3.6218	0.99981	0.00018791	0.00037582	0.0051294	TRUE
POLR2J_14397_GAAGAGCAAGAACGACTCGA	POLR2J	2.3286	13.326	2.3286	13.326	2.1057	60.474	9.2203	3.6218	0.99981	0.00018791	0.00037582	0.0051294	TRUE
EPSTI1_56748_TGATAGCACCAAATATAAAC	EPSTI1	11.643	53.305	11.643	53.305	2.1028	867.85	64.525	5.1865	1	1.1565e-07	2.3129e-07	8.763e-06	TRUE
SNRPC_17879_GGCATCATACCAGGGCGAGG	SNRPC	20.957	93.283	20.957	93.283	2.1023	2615.5	132.26	6.289	1	1.6547e-10	3.3094e-10	2.3969e-08	TRUE
PDS5A_32208_GAATCACCCAGATTTAGCGA	PDS5A	48.434	211	48.434	211	2.1005	13213	369.91	8.4523	1	1.4371e-17	2.8741e-17	5.4552e-15	TRUE
ABHD11_52130_GCTGTGGCCAACGACGACGC	ABHD11	43.311	188.79	43.311	188.79	2.0986	10582	322.36	8.1025	1	2.7132e-16	5.4265e-16	8.9032e-14	TRUE
BAALC_50210_TGGGTTGGGTATTCCACCTG	BAALC	42.846	186.57	42.846	186.57	2.0969	10328	318.1	8.0582	1	3.9043e-16	7.8086e-16	1.2572e-13	TRUE
RPF1_50760_AACATCAGATAGACCTCATG	RPF1	11.177	51.084	11.177	51.084	2.0967	796.26	61.395	5.093	1	1.9086e-07	3.8172e-07	1.3629e-05	TRUE
AHCYL1_29111_ACTCAGGAAACGTGCTCAGG	AHCYL1	51.694	224.32	51.694	224.32	2.0963	14900	400.81	8.6227	1	3.2846e-18	6.5692e-18	1.3458e-15	TRUE
VARS_20084_TGTCACCCCAGATAGCGACG	VARS	20.026	88.841	20.026	88.841	2.0952	2367.8	125.1	6.1525	1	3.9594e-10	7.9188e-10	5.2639e-08	TRUE
CCT7_28541_ATAAGCTTGTCCATGCCACG	CCT7	6.52	31.094	6.52	31.094	2.0935	301.95	31.899	4.351	0.99999	7.7358e-06	1.5472e-05	0.00034799	TRUE
PRKX_14959_CGACGTCATCCGCCTAAAGC	PRKX	24.217	106.61	24.217	106.61	2.0933	3394.2	157.88	6.5573	1	2.8164e-11	5.6327e-11	4.6803e-09	TRUE
NUP85_50316_AGTCATCAGAGCATGTATGG	NUP85	19.56	86.62	19.56	86.62	2.0914	2248.5	121.55	6.0825	1	6.1514e-10	1.2303e-09	7.8673e-08	TRUE
PTGER4_15337_CAGCGCGCAAAAGAGCACGT	PTGER4	36.791	159.91	36.791	159.91	2.0902	7579.6	263.76	7.5811	1	1.7337e-14	3.4674e-14	4.5901e-12	TRUE
LCN2_10538_CGAGGTAACTCGTTAATCCA	LCN2	62.871	270.97	62.871	270.97	2.0902	21652	510.18	9.213	1	1.5906e-20	3.1811e-20	7.9724e-18	TRUE
TIMP2_19205_CGAGACCCCACACACTGCCG	TIMP2	40.983	177.68	40.983	177.68	2.0895	9343.4	301.18	7.8769	1	1.693e-15	3.386e-15	5.1618e-13	TRUE
DNAH17_22497_ACCAGCAGGGCATTCCCCCG	DNAH17	45.174	195.45	45.174	195.45	2.089	11291	339.51	8.1558	1	1.7469e-16	3.4938e-16	5.8946e-14	TRUE
CCDC93_40141_TGGCGTTTGTATTTCCGACG	CCDC93	62.406	268.74	62.406	268.74	2.0889	21288	505.52	9.1772	1	2.2178e-20	4.4356e-20	1.0905e-17	TRUE
FLOT2_6467_CCGCTGCGAGGACGTAGAGA	FLOT2	23.286	102.17	23.286	102.17	2.0868	3111.2	150.47	6.4305	1	6.5477e-11	1.3095e-10	1.0338e-08	TRUE
ARMC12_65823_GTAGAGCAGGTAGATCGCCC	ARMC12	57.283	246.53	57.283	246.53	2.0865	17908	454.86	8.8736	1	3.5524e-19	7.1048e-19	1.5586e-16	TRUE
ASUN_43159_AACTTCACTGGTTAAAACCG	ASUN	40.051	173.24	40.051	173.24	2.0856	8869.6	292.78	7.7839	1	3.5502e-15	7.1005e-15	1.0259e-12	TRUE
ANKRD34A_67942_CTGCAAGGCCAAGGGTACGG	ANKRD34A	47.969	206.56	47.969	206.56	2.0836	12575	365.54	8.2947	1	5.4758e-17	1.0952e-16	1.9678e-14	TRUE
SLC25A38_41200_CCAAGATGTCGGAGACACGG	SLC25A38	35.394	153.25	35.394	153.25	2.0835	6945.1	251.51	7.4315	1	5.437e-14	1.0874e-13	1.3582e-11	TRUE
HARS2_32816_ATGACCGGCGGATTGTGGAT	HARS2	22.82	99.946	22.82	99.946	2.0833	2974.2	146.8	6.3657	1	1.002e-10	2.0039e-10	1.5274e-08	TRUE
RAD50_27044_CTAGGAACGTGAGTTAAGCA	RAD50	10.246	46.642	10.246	46.642	2.0828	662.33	55.225	4.8976	1	5.2954e-07	1.0591e-06	3.3315e-05	TRUE
MFN2_26464_GGTGGTGTGGCCAATCCCAG	MFN2	6.0543	28.873	6.0543	28.873	2.0823	260.36	29.161	4.2257	0.99999	1.3707e-05	2.7414e-05	0.00057253	TRUE
LGMN_15033_GGAGTCCCGAAGGACTACAC	LGMN	42.846	184.35	42.846	184.35	2.0797	10011	318.1	7.9336	1	1.0729e-15	2.1457e-15	3.3234e-13	TRUE
HNRNPUL1_30121_GCGACCCGGGCACATCAACG	HNRNPUL1	253.81	1075	253.81	1075	2.0781	337150	2871.7	15.324	1	2.6616e-53	5.3231e-53	6.0622e-50	TRUE
RBFA_50182_TGAGCAGAACGCACACATGG	RBFA	13.971	62.189	13.971	62.189	2.0775	1162.5	80.584	5.3713	1	4.1576e-08	8.3153e-08	3.5954e-06	TRUE
STK40_52681_CGCTGAAGTCATGAGCACAG	STK40	50.297	215.44	50.297	215.44	2.077	13636	387.51	8.3891	1	2.4616e-17	4.9233e-17	9.143e-15	TRUE
IPMK_66297_ATGTACGGGAAGGACAAAGT	IPMK	54.023	230.99	54.023	230.99	2.0759	15658	423.17	8.6026	1	3.9143e-18	7.8285e-18	1.5996e-15	TRUE
KRTAP27-1_73843_CCAAATGACCAATTGTGAAC	KRTAP27-1	81.966	348.7	81.966	348.7	2.0755	35574	707.76	10.026	1	5.8519e-24	1.1704e-23	3.8568e-21	TRUE
SSX1_18304_TCTACTCACCCTGAATCCTG	SSX1	29.806	128.82	29.806	128.82	2.0752	4901.9	203.66	6.9381	1	2.0237e-12	4.0474e-12	4.0236e-10	TRUE
RPL26_16390_ATTTGCTCTTAGGTTGTACG	RPL26	9.78	44.421	9.78	44.421	2.075	599.98	52.187	4.7952	1	8.9095e-07	1.7819e-06	5.275e-05	TRUE
TMEM67_55750_TTCCTTGTGGAGCTAACCAG	TMEM67	121.55	515.28	121.55	515.28	2.0748	77511	1152.2	11.599	1	2.0757e-31	4.1514e-31	2.0876e-28	TRUE
LEO1_58595_TGGATGAAGAAGGTAGAACC	LEO1	17.697	77.736	17.697	77.736	2.0742	1802.3	107.55	5.7893	1	3.6974e-09	7.3949e-09	3.9852e-07	TRUE
FTH1_6610_GGAGAGCGGGCTGAATGCAA	FTH1	17.697	77.736	17.697	77.736	2.0742	1802.3	107.55	5.7893	1	3.6974e-09	7.3949e-09	3.9852e-07	TRUE
NCOR1_25357_AAATAATTTGGACAATACTG	NCOR1	17.697	77.736	17.697	77.736	2.0742	1802.3	107.55	5.7893	1	3.6974e-09	7.3949e-09	3.9852e-07	TRUE
ATRX_1508_GAAAATCTCAAAAAACGCGG	ATRX	17.697	77.736	17.697	77.736	2.0742	1802.3	107.55	5.7893	1	3.6974e-09	7.3949e-09	3.9852e-07	TRUE
SLMAP_21030_CGAAGGGCATCTAACCAAAG	SLMAP	72.651	308.72	72.651	308.72	2.0722	27865	609.81	9.5597	1	5.9134e-22	1.1827e-21	3.4432e-19	TRUE
CCDC47_44834_TGCACACCTCCAGAACAGCT	CCDC47	13.506	59.968	13.506	59.968	2.0714	1079.4	77.32	5.2839	1	6.744e-08	1.3488e-07	5.4716e-06	TRUE
CCDC136_47949_GCAGCACCTCAGGGATACGG	CCDC136	24.683	106.61	24.683	106.61	2.0669	3356	161.61	6.4445	1	5.9531e-11	1.1906e-10	9.4664e-09	TRUE
NDUFB4_12326_CAGGTACTCTCGTTTCAGCT	NDUFB4	9.3143	42.2	9.3143	42.2	2.0664	540.72	49.181	4.6893	1	1.51e-06	3.02e-06	8.4127e-05	TRUE
PPP1R15B_54480_AGGTGGACATCCCTGCCACG	PPP1R15B	9.3143	42.2	9.3143	42.2	2.0664	540.72	49.181	4.6893	1	1.51e-06	3.02e-06	8.4127e-05	TRUE
SLC22A1_17698_GGGAACTGTGCTGGTCAACG	SLC22A1	81.966	346.48	81.966	346.48	2.0663	34984	707.76	9.9427	1	1.3579e-23	2.7158e-23	8.7997e-21	TRUE
DHX8_4656_TGATGATCGCGTACTGAGTG	DHX8	13.04	57.747	13.04	57.747	2.065	999.35	74.081	5.1942	1	1.0993e-07	2.1986e-07	8.3748e-06	TRUE
ZFYVE16_25899_TGTGATCTGATAAGTGACAT	ZFYVE16	43.311	184.35	43.311	184.35	2.0645	9945.3	322.36	7.8551	1	2.0131e-15	4.0262e-15	6.0308e-13	TRUE
C4orf48_72354_CCCGGCACCTACTCTGCGCG	C4orf48	16.766	73.294	16.766	73.294	2.0641	1597.7	100.68	5.6338	1	9.2508e-09	1.8502e-08	9.2677e-07	TRUE
THNSL2_42111_ACTGCCACGACCAGACGGAT	THNSL2	212.83	892.85	212.83	892.85	2.0636	231210	2307.5	14.156	1	8.5352e-46	1.707e-45	1.5195e-42	TRUE
PROCR_28437_AGCCACTTCGAAGAAGACAT	PROCR	24.217	104.39	24.217	104.39	2.0632	3213.7	157.88	6.3805	1	9.0707e-11	1.8141e-10	1.3924e-08	TRUE
APBA2_887_GAACCAGAAGACCTCATCGA	APBA2	38.654	164.36	38.654	164.36	2.06	7900.5	280.27	7.5085	1	3.0228e-14	6.0456e-14	7.79e-12	TRUE
ARMT1_49422_CAACAAATTTCTCAACCAAG	ARMT1	38.654	164.36	38.654	164.36	2.06	7900.5	280.27	7.5085	1	3.0228e-14	6.0456e-14	7.79e-12	TRUE
CCDC62_53962_TCGGCAGAAAGTGTTGACAC	CCDC62	108.98	457.53	108.98	457.53	2.0598	60745	1006.5	10.986	1	2.2201e-28	4.4403e-28	1.9876e-25	TRUE
NPIPB5_75426_GGAGTGAGCACACACTCGGG	NPIPB5	16.3	71.073	16.3	71.073	2.0587	1500	97.27	5.5536	1	1.4713e-08	2.9427e-08	1.421e-06	TRUE
YJEFN3_70368_TGCTACTTACAAACACCCGC	YJEFN3	30.737	131.04	30.737	131.04	2.0567	5030.4	211.5	6.897	1	2.7018e-12	5.4036e-12	5.2308e-10	TRUE
CT83_65093_CTTTCTTTACAGAGAAACAC	CT83	23.286	99.946	23.286	99.946	2.0554	2938.4	150.47	6.2494	1	2.1207e-10	4.2413e-10	2.9888e-08	TRUE
PES1_32926_TAGGGAGTGATCCACACGAT	PES1	5.1229	24.431	5.1229	24.431	2.0543	186.41	23.824	3.9558	0.99996	4.4705e-05	8.9409e-05	0.0015556	TRUE
CREB3L1_55701_CATACTCCTTCTTCTTACGA	CREB3L1	15.834	68.852	15.834	68.852	2.0529	1405.4	93.886	5.4717	1	2.3492e-08	4.6984e-08	2.1593e-06	TRUE
EVX1_5892_TTCTTCATAGAAATCCGACT	EVX1	33.531	142.15	33.531	142.15	2.0515	5898.5	235.35	7.08	1	7.3124e-13	1.4625e-12	1.5686e-10	TRUE
NBR1_10936_TCTGTGTCACATGGAACAAG	NBR1	22.82	97.725	22.82	97.725	2.0512	2805.4	146.8	6.1824	1	3.2543e-10	6.5086e-10	4.4213e-08	TRUE
MYBBP1A_28334_CCAGAGATGGACGATTACGT	MYBBP1A	58.214	244.31	58.214	244.31	2.0506	17316	463.99	8.6395	1	2.8323e-18	5.6647e-18	1.1698e-15	TRUE
MND1_52788_ACAAACTTACCGTTTCACAT	MND1	50.763	213.22	50.763	213.22	2.0491	13196	391.93	8.2059	1	1.1498e-16	2.2997e-16	3.94e-14	TRUE
EMC4_38205_GCTTGTCCAAGTAACCGACT	EMC4	57.749	242.09	57.749	242.09	2.0489	16991	459.42	8.6005	1	3.9826e-18	7.9651e-18	1.6232e-15	TRUE
LINGO3_73994_AGGTCCCGGAACGACCCCCG	LINGO3	40.051	168.8	40.051	168.8	2.0483	8287.9	292.78	7.5243	1	2.676e-14	5.352e-14	6.9309e-12	TRUE
C4orf36_60124_TTTCAGCTATCAAACTCGAA	C4orf36	22.354	95.504	22.354	95.504	2.0469	2675.5	143.14	6.1142	1	5.0063e-10	1.0013e-09	6.5213e-08	TRUE
SDHD_17099_CGACCTATCCCAGAATGGTG	SDHD	8.3829	37.757	8.3829	37.757	2.0464	431.43	43.271	4.4656	1	4.4428e-06	8.8857e-06	0.00021457	TRUE
CUL2_21984_GAGCAGCATTCGGATAAGGA	CUL2	8.3829	37.757	8.3829	37.757	2.0464	431.43	43.271	4.4656	1	4.4428e-06	8.8857e-06	0.00021457	TRUE
TRPM4_40580_CCAGAGTGAACTCTTTCGGG	TRPM4	178.83	741.82	178.83	741.82	2.0464	158480	1859.3	13.057	1	2.9139e-39	5.8278e-39	4.2982e-36	TRUE
PSTPIP2_23697_ATTATCCAACATCTGAACAA	PSTPIP2	46.571	195.45	46.571	195.45	2.046	11082	352.48	7.9299	1	1.1037e-15	2.2074e-15	3.412e-13	TRUE
USP17L18_75619_GAGGACGACTCACTCTACTT	USP17L18	32.6	137.7	32.6	137.7	2.0455	5523.4	227.34	6.9707	1	1.6012e-12	3.2023e-12	3.2375e-10	TRUE
YRDC_49652_GCCGTGTGAGAGTACCTGAG	YRDC	1.3971	8.8841	1.3971	8.8841	2.0438	28.027	5.0066	3.3461	0.99944	0.00055848	0.001117	0.01198	TRUE
MED14OS_76249_TGCCCGCTCCCGTTTCGGCG	MED14OS	35.394	148.81	35.394	148.81	2.0413	6431.4	251.51	7.1514	1	4.3495e-13	8.6989e-13	9.7208e-11	TRUE
COL4A5_3580_TGGAAAACCCATATCACCGA	COL4A5	25.149	106.61	25.149	106.61	2.041	3317.9	165.35	6.3349	1	1.2181e-10	2.4361e-10	1.8157e-08	TRUE
CD68_2734_GGTTGGGCTAGGACTCGGAG	CD68	25.149	106.61	25.149	106.61	2.041	3317.9	165.35	6.3349	1	1.2181e-10	2.4361e-10	1.8157e-08	TRUE
PRAMEF9_69499_GTAGCGAGAGACATCCATGT	PRAMEF9	28.409	119.94	28.409	119.94	2.0399	4188.6	192.01	6.6052	1	2.0256e-11	4.0513e-11	3.4288e-09	TRUE
COX20_57698_CATGTGATGTTGGAGTAGGA	COX20	18.163	77.736	18.163	77.736	2.0387	1774.5	111.02	5.6539	1	8.1909e-09	1.6382e-08	8.27e-07	TRUE
ISY1-RAB43_76201_TCAGCACGTGTCTTTCTGGG	ISY1-RAB43	18.163	77.736	18.163	77.736	2.0387	1774.5	111.02	5.6539	1	8.1909e-09	1.6382e-08	8.27e-07	TRUE
GPRC5C_43663_AGGTCATCATCAATACAGAG	GPRC5C	41.449	173.24	41.449	173.24	2.0373	8684.5	305.39	7.5415	1	2.3429e-14	4.6858e-14	6.0783e-12	TRUE
ARIH1_33806_GATATTGGACTTTAACAACA	ARIH1	4.6571	22.21	4.6571	22.21	2.0366	154.06	21.233	3.8094	0.99992	8.2545e-05	0.00016509	0.0026017	TRUE
ATP5J2-PTCD1_76019_GCAAACACCTGATCAAGGAA	ATP5J2-PTCD1	4.6571	22.21	4.6571	22.21	2.0366	154.06	21.233	3.8094	0.99992	8.2545e-05	0.00016509	0.0026017	TRUE
TOMM70A_26245_AAGTAAGATTTGATAAACTG	TOMM70A	4.6571	22.21	4.6571	22.21	2.0366	154.06	21.233	3.8094	0.99992	8.2545e-05	0.00016509	0.0026017	TRUE
TPP2_19517_CAGATCTTCGTATTTCAAGG	TPP2	87.554	362.03	87.554	362.03	2.0354	37668	767.86	9.9051	1	1.9791e-23	3.9581e-23	1.2719e-20	TRUE
FAM205A_67023_CAATGGCCCCGATAAAGTCA	FAM205A	40.983	171.02	40.983	171.02	2.0347	8454.7	301.18	7.493	1	3.3971e-14	6.7941e-14	8.6966e-12	TRUE
CYGB_57156_GCGCATACCTTGAAGTACAC	CYGB	11.177	48.863	11.177	48.863	2.0338	710.1	61.395	4.8096	1	8.1921e-07	1.6384e-06	4.897e-05	TRUE
APELA_75865_TAAAAATAAAAAATGCAAAA	APELA	11.177	48.863	11.177	48.863	2.0338	710.1	61.395	4.8096	1	8.1921e-07	1.6384e-06	4.897e-05	TRUE
C7orf43_42126_GCTGCAGACCCGATCTCCTG	C7orf43	27.477	115.49	27.477	115.49	2.0324	3873.4	184.32	6.4831	1	4.5927e-11	9.1854e-11	7.356e-09	TRUE
TMEM179B_70273_AGGGTGGCCACACCATACAG	TMEM179B	56.817	235.43	56.817	235.43	2.0318	15951	450.3	8.417	1	1.9381e-17	3.8762e-17	7.2682e-15	TRUE
IL20RA_39646_GTGTGTGACCAACCACACGC	IL20RA	75.446	310.94	75.446	310.94	2.0288	27730	638.9	9.3169	1	5.9974e-21	1.1995e-20	3.2031e-18	TRUE
HNRNPCL1_69493_AATTCTAAGAGTGGAAAGCG	HNRNPCL1	30.271	126.6	30.271	126.6	2.0287	4639.5	207.57	6.686	1	1.1679e-11	2.3358e-11	2.0324e-09	TRUE
NKAP_49306_TTGGCCTAGCCTCCTCGACA	NKAP	30.271	126.6	30.271	126.6	2.0287	4639.5	207.57	6.686	1	1.1679e-11	2.3358e-11	2.0324e-09	TRUE
CREB3L3_54072_GAGTGCTGAAAAAAATCCGC	CREB3L3	72.186	297.62	72.186	297.62	2.0287	25410	604.99	9.1652	1	2.4773e-20	4.9546e-20	1.2142e-17	TRUE
PSG1_15101_ACATCATAAAGGGAGATGAT	PSG1	46.106	191.01	46.106	191.01	2.0272	10498	348.14	7.766	1	4.0773e-15	8.1546e-15	1.1694e-12	TRUE
SPATA5L1_48758_CTGGCGGAGCGACCACCACG	SPATA5L1	36.326	151.03	36.326	151.03	2.0261	6578.5	259.66	7.1182	1	5.5325e-13	1.1065e-12	1.212e-10	TRUE
GABRA2_6741_AGATGCATATACAACTTCAG	GABRA2	52.16	215.44	52.16	215.44	2.0256	13330	405.26	8.1108	1	2.5265e-16	5.0531e-16	8.3081e-14	TRUE
HDGFRP2_54101_TCTGTGAAGAAGCCTCCGAG	HDGFRP2	67.994	279.85	67.994	279.85	2.0252	22441	561.94	8.9371	1	2.0021e-19	4.0043e-19	9.0937e-17	TRUE
MYH11_12059_TCTCGCCCAACCTTGATACG	MYH11	7.4514	33.315	7.4514	33.315	2.0216	334.47	37.506	4.2232	0.99999	1.3557e-05	2.7113e-05	0.00056825	TRUE
RTF1_31939_GCCAAAGTTTACCAACTAGG	RTF1	16.766	71.073	16.766	71.073	2.0204	1474.6	100.68	5.4125	1	3.2626e-08	6.5251e-08	2.8941e-06	TRUE
DFFA_4714_ACAGGTGCTTGACCAAAGAG	DFFA	107.11	437.54	107.11	437.54	2.0202	54591	985.28	10.527	1	3.2507e-26	6.5014e-26	2.5557e-23	TRUE
PRSS38_68979_GGTGGTACATCTCATATGTG	PRSS38	106.65	435.32	106.65	435.32	2.0191	54013	979.98	10.499	1	4.359e-26	8.7181e-26	3.3927e-23	TRUE
CHERP_28365_CCACCTCCGGAACCGCATCA	CHERP	22.82	95.504	22.82	95.504	2.0184	2641.5	146.8	5.9991	1	1.0228e-09	2.0456e-09	1.2493e-07	TRUE
COMMD7_62235_GTGGAAAAGCACCTCTGTCA	COMMD7	47.503	195.45	47.503	195.45	2.018	10944	361.17	7.7848	1	3.512e-15	7.0239e-15	1.0186e-12	TRUE
CHRNA5_3236_TGATCTCTTCAATAACCAGA	CHRNA5	13.506	57.747	13.506	57.747	2.0179	978.63	77.32	5.0313	1	2.5977e-07	5.1955e-07	1.7946e-05	TRUE
MTMR1_22943_TGTACTTCAAAAATGTCGAG	MTMR1	53.557	219.88	53.557	219.88	2.0174	13832	418.68	8.1286	1	2.1808e-16	4.3616e-16	7.2795e-14	TRUE
EIF3D_22611_TATCCCAGGAATACACTGAG	EIF3D	4.1914	19.989	4.1914	19.989	2.0154	124.79	18.697	3.6535	0.99984	0.00015511	0.00031022	0.0043935	TRUE
UBE2C_30005_GCCCTGCTATCACCCCAACG	UBE2C	89.417	364.25	89.417	364.25	2.0142	37766	788.1	9.7899	1	6.2284e-23	1.2457e-22	3.783e-20	TRUE
KIF11_10249_ACCTAATGAAGAGTATACCT	KIF11	10.246	44.421	10.246	44.421	2.014	583.96	55.225	4.5987	1	2.3203e-06	4.6405e-06	0.00012182	TRUE
TRNT1_37782_TGCTAAACAGAGAATACAAG	TRNT1	16.3	68.852	16.3	68.852	2.0135	1380.8	97.27	5.3284	1	5.2094e-08	1.0419e-07	4.4003e-06	TRUE
RPRD1B_46567_CAAGAACGAAGTGTGTATGG	RPRD1B	34.463	142.15	34.463	142.15	2.0131	5797.8	243.4	6.9022	1	2.596e-12	5.1919e-12	5.0384e-10	TRUE
RAB36_25352_TGGTTGGCGATCTCTACGTG	RAB36	46.571	191.01	46.571	191.01	2.013	10431	352.48	7.6933	1	7.2158e-15	1.4432e-14	2.0137e-12	TRUE
MRAP2_56817_AACCCAAAATCCAATCACAA	MRAP2	46.571	191.01	46.571	191.01	2.013	10431	352.48	7.6933	1	7.2158e-15	1.4432e-14	2.0137e-12	TRUE
STT3B_64914_CCAGGGTTGATGATAACCGC	STT3B	52.626	215.44	52.626	215.44	2.013	13254	409.73	8.0435	1	4.3858e-16	8.7715e-16	1.4035e-13	TRUE
THTPA_49093_GACTTGGATACAGCCGACTT	THTPA	49.366	202.11	49.366	202.11	2.0118	11666	378.69	7.8493	1	2.1033e-15	4.2065e-15	6.2887e-13	TRUE
ADH7_359_CTTGGGACTGATACACTCAG	ADH7	43.311	177.68	43.311	177.68	2.0116	9027.8	322.36	7.484	1	3.6336e-14	7.2672e-14	9.2525e-12	TRUE
NRBP1_36914_TCTGTGATAAAAATGACCTG	NRBP1	19.094	79.957	19.094	79.957	2.0104	1852.1	118.02	5.6023	1	1.1009e-08	2.2019e-08	1.0875e-06	TRUE
GCKR_6991_TCTGACCACCATGGTACAGG	GCKR	102.92	417.55	102.92	417.55	2.0099	49496	937.81	10.274	1	4.6125e-25	9.225e-25	3.277e-22	TRUE
RBBP5_15890_CCAGATAGATACCACTCCAC	RBBP5	13.04	55.526	13.04	55.526	2.0094	902.52	74.081	4.9362	1	4.2602e-07	8.5204e-07	2.7735e-05	TRUE
LIPT2_70860_GTCTAGCCAGACGCCAGTGT	LIPT2	13.04	55.526	13.04	55.526	2.0094	902.52	74.081	4.9362	1	4.2602e-07	8.5204e-07	2.7735e-05	TRUE
ITFG1_51627_AAAACCTCAAAATATGATGG	ITFG1	45.64	186.57	45.64	186.57	2.0078	9930.1	343.82	7.6002	1	1.4882e-14	2.9765e-14	3.9537e-12	TRUE
LRRC37B_57152_TGAGGTTTGGATAATTGGTG	LRRC37B	30.737	126.6	30.737	126.6	2.0074	4594.7	211.5	6.5916	1	2.2141e-11	4.4281e-11	3.7152e-09	TRUE
MIS18BP1_42308_ACAGTAATGTAATTATAGAG	MIS18BP1	6.9857	31.094	6.9857	31.094	2.0068	290.61	34.682	4.0938	0.99998	2.4055e-05	4.8109e-05	0.00092511	TRUE
HFM1_63741_AAATATCTGACAATATACAT	HFM1	15.834	66.631	15.834	66.631	2.0063	1290.1	93.886	5.2424	1	8.3499e-08	1.67e-07	6.5814e-06	TRUE
ARNTL2_44639_ATAGCCAAACTGAAAAGCGG	ARNTL2	24.683	102.17	24.683	102.17	2.0061	3001.9	161.61	6.0951	1	5.6145e-10	1.1229e-09	7.2526e-08	TRUE
FREM1_63150_TCTGTCAGTAACCAACATGG	FREM1	180.23	726.28	180.23	726.28	2.0047	149080	1877.3	12.603	1	1.0209e-36	2.0418e-36	1.3514e-33	TRUE
PPIAL4C_74358_AATGCTGGACCCAACACAAA	PPIAL4C	27.477	113.27	27.477	113.27	2.0046	3680.4	184.32	6.3195	1	1.3412e-10	2.6823e-10	1.9859e-08	TRUE
SNAPC1_17828_TACACCTTCCAGATCAGAGT	SNAPC1	9.78	42.2	9.78	42.2	2.0027	525.51	52.187	4.4877	1	3.9461e-06	7.8923e-06	0.00019347	TRUE
KIF1BP_34622_CCGTCGCCCAGCGAGCGGTG	KIF1BP	9.78	42.2	9.78	42.2	2.0027	525.51	52.187	4.4877	1	3.9461e-06	7.8923e-06	0.00019347	TRUE
RPL32_16417_AGGGTTCGTAGAAGATTCAA	RPL32	9.78	42.2	9.78	42.2	2.0027	525.51	52.187	4.4877	1	3.9461e-06	7.8923e-06	0.00019347	TRUE
MED14_24391_CTAACTCTGCTACCCAAGTG	MED14	9.78	42.2	9.78	42.2	2.0027	525.51	52.187	4.4877	1	3.9461e-06	7.8923e-06	0.00019347	TRUE
HFM1_63744_CATGACTCGATTAAGCACAA	HFM1	21.423	88.841	21.423	88.841	2.0024	2272.6	135.87	5.7839	1	3.7746e-09	7.5492e-09	4.0627e-07	TRUE
TIMM9_35112_TAAGCAATGTTCTGAACAGG	TIMM9	35.86	146.59	35.86	146.59	2.0014	6130.3	255.58	6.9262	1	2.1891e-12	4.3782e-12	4.3247e-10	TRUE
HAPLN3_61493_AGCGCCAACGACCAGAACCT	HAPLN3	24.217	99.946	24.217	99.946	2.0011	2867.5	157.88	6.027	1	8.5849e-10	1.717e-09	1.068e-07	TRUE
GRM3_7793_CCAGTGACCAACTTTCAAGT	GRM3	79.171	319.83	79.171	319.83	2.0006	28958	678.08	9.2418	1	1.2133e-20	2.4267e-20	6.1614e-18	TRUE
PPIH_28176_TTCAAGTCCTGTTAACCCCG	PPIH	58.68	237.65	58.68	237.65	1.9996	16015	468.57	8.2679	1	6.8423e-17	1.3685e-16	2.4085e-14	TRUE
MTHFD1_11864_CCGGCCTGATGGGAAATACG	MTHFD1	15.369	64.41	15.369	64.41	1.9986	1202.5	90.525	5.1544	1	1.3437e-07	2.6874e-07	1.0015e-05	TRUE
HAUS6_40603_AAATTATATGAAAGGCATCA	HAUS6	18.163	75.515	18.163	75.515	1.9974	1644.6	111.02	5.4431	1	2.7342e-08	5.4684e-08	2.4751e-06	TRUE
NOLC1_24230_GAAGCTATAGATGTCTAAGA	NOLC1	23.751	97.725	23.751	97.725	1.9959	2736.1	154.17	5.9577	1	1.3156e-09	2.6312e-09	1.5662e-07	TRUE
TMEM186_33975_AACACCGTGTGCCTCATGAG	TMEM186	80.569	324.27	80.569	324.27	1.9956	29695	692.89	9.2582	1	1.0409e-20	2.0818e-20	5.374e-18	TRUE
NUDT16_59990_GCGTGTCCACGAATCCGCCG	NUDT16	94.54	379.8	94.54	379.8	1.9948	40685	844.28	9.8173	1	4.7471e-23	9.4942e-23	2.9647e-20	TRUE
OR12D2_35142_TCTACTTCATCAGTGTGACT	OR12D2	40.517	164.36	40.517	164.36	1.9938	7668	296.97	7.1862	1	3.3622e-13	6.7245e-13	7.6133e-11	TRUE
PCYT1A_13478_CCATCGGCATAAACTCTCAC	PCYT1A	43.311	175.46	43.311	175.46	1.9936	8731.8	322.36	7.3603	1	9.2487e-14	1.8497e-13	2.2665e-11	TRUE
SMG6_32361_CTCAACCGATTCCTTAGACG	SMG6	43.311	175.46	43.311	175.46	1.9936	8731.8	322.36	7.3603	1	9.2487e-14	1.8497e-13	2.2665e-11	TRUE
MAN1B1_30608_CTGTGGGTATTGATGAACAT	MAN1B1	54.489	219.88	54.489	219.88	1.993	13677	427.67	7.9977	1	6.3657e-16	1.2731e-15	1.9999e-13	TRUE
MAP10_40347_AAGGCCGAATGTGATAATGT	MAP10	62.871	253.2	62.871	253.2	1.9927	18112	510.18	8.4263	1	1.7886e-17	3.5771e-17	6.74e-15	TRUE
AUNIP_48668_CAGACACATTTAATCAAACC	AUNIP	20.491	84.399	20.491	84.399	1.9905	2042.1	128.67	5.6339	1	9.1329e-09	1.8266e-08	9.1673e-07	TRUE
NAMPT_27118_CAGAGGAGTCTCTTCCCAAG	NAMPT	23.286	95.504	23.286	95.504	1.9905	2607.8	150.47	5.8873	1	2.0207e-09	4.0414e-09	2.3132e-07	TRUE
DNM1L_26871_GCCTGTAGGTGATCAACCTA	DNM1L	23.286	95.504	23.286	95.504	1.9905	2607.8	150.47	5.8873	1	2.0207e-09	4.0414e-09	2.3132e-07	TRUE
ZCCHC9_53192_AATTATAGCAACAGACAGTG	ZCCHC9	28.874	117.71	28.874	117.71	1.9905	3946.3	195.88	6.3477	1	1.1147e-10	2.2294e-10	1.6745e-08	TRUE
HMGB1_8477_AACCTATATCCCTCCCAAAG	HMGB1	14.903	62.189	14.903	62.189	1.9904	1118	87.188	5.0641	1	2.1713e-07	4.3427e-07	1.5286e-05	TRUE
KTI12_56911_GCGCCTGAGTCGCCACGACG	KTI12	12.109	51.084	12.109	51.084	1.9903	759.53	67.683	4.7375	1	1.164e-06	2.328e-06	6.6822e-05	TRUE
MAK16_53793_TAATCGGTCATCCTGTCCCC	MAK16	9.3143	39.979	9.3143	39.979	1.9902	470.15	49.181	4.3726	0.99999	6.7627e-06	1.3525e-05	0.00031062	TRUE
CCL3L3_72743_GAGGACGGCAAGGGCAGCAG	CCL3L3	9.3143	39.979	9.3143	39.979	1.9902	470.15	49.181	4.3726	0.99999	6.7627e-06	1.3525e-05	0.00031062	TRUE
ERICH1_63041_AGACGTTAAAGACGCCAGGG	ERICH1	6.52	28.873	6.52	28.873	1.9901	249.84	31.899	3.9578	0.99996	4.3188e-05	8.6375e-05	0.0015106	TRUE
SLC4A7_25009_AGCTACAGAGGACTGGACGG	SLC4A7	3.7257	17.768	3.7257	17.768	1.9897	98.596	16.222	3.4866	0.9997	0.00029741	0.00059483	0.0073832	TRUE
LSM8_39303_AGTATTCAGCTCTTCACAGG	LSM8	3.7257	17.768	3.7257	17.768	1.9897	98.596	16.222	3.4866	0.9997	0.00029741	0.00059483	0.0073832	TRUE
SUPT16H_30454_TGACGTGTATAACGCTGTCA	SUPT16H	100.59	402.01	100.59	402.01	1.988	45425	911.64	9.9827	1	9.0751e-24	1.815e-23	5.9307e-21	TRUE
CBS_2450_AGATATTCTGAAGAAAATCG	CBS	31.203	126.6	31.203	126.6	1.9864	4550.2	215.44	6.4993	1	4.1036e-11	8.2072e-11	6.6205e-09	TRUE
ARPC5_26975_GAATGCAAGGATATTGCCGC	ARPC5	53.091	213.22	53.091	213.22	1.9856	12820	414.2	7.868	1	1.8107e-15	3.6214e-15	5.4667e-13	TRUE
MIEN1_53398_TAGGTCGCCTCGAAGCCGCA	MIEN1	74.98	299.84	74.98	299.84	1.9853	25281	634.03	8.9301	1	2.1321e-19	4.2641e-19	9.6555e-17	TRUE
COL11A1_3634_ACGTTACCTTTACTCCCCGG	COL11A1	47.503	191.01	47.503	191.01	1.985	10297	361.17	7.5511	1	2.1715e-14	4.3429e-14	5.6634e-12	TRUE
WTIP_59137_CGCACGGCGCGGGACTACTT	WTIP	41.914	168.8	41.914	168.8	1.9843	8049.8	309.62	7.211	1	2.8016e-13	5.6032e-13	6.4379e-11	TRUE
Non-Targeting-Control_76600_AGGTCGGCCGAACATACGGT	Non-Targeting-Control	380.02	1505.9	380.02	1505.9	1.9836	633750	4744.1	16.345	1	2.3442e-60	4.6885e-60	6.26e-57	TRUE
CLLU1OS_73582_CCAAACTATGAGATTTCAGA	CLLU1OS	36.326	146.59	36.326	146.59	1.9833	6078.9	259.66	6.8426	1	3.9366e-12	7.8732e-12	7.4628e-10	TRUE
TINAGL1_47439_ACTGGGACAACTGTAACCGT	TINAGL1	52.626	211	52.626	211	1.9831	12541	409.73	7.8241	1	2.5695e-15	5.1389e-15	7.5803e-13	TRUE
CCDC127_60203_GGTGATGCAAGAAAAAAGAC	CCDC127	17.231	71.073	17.231	71.073	1.983	1449.5	104.1	5.277	1	6.8805e-08	1.3761e-07	5.5682e-06	TRUE
FAM21A_70800_CTCCTTCATTGATGGAACGG	FAM21A	17.231	71.073	17.231	71.073	1.983	1449.5	104.1	5.277	1	6.8805e-08	1.3761e-07	5.5682e-06	TRUE
SNRNP40_24752_TGCATGGCCTCTCATGGTGT	SNRNP40	68.926	275.41	68.926	275.41	1.9829	21317	571.45	8.6376	1	2.8764e-18	5.7528e-18	1.184e-15	TRUE
NECAB3_47197_GACTACTTCTCAGAGCACCT	NECAB3	49.831	199.89	49.831	199.89	1.9826	11259	383.1	7.6668	1	8.8653e-15	1.7731e-14	2.4302e-12	TRUE
SERPINB6_13902_CTTCCGCTCAGGTAAAATTG	SERPINB6	71.254	284.29	71.254	284.29	1.9813	22692	595.37	8.731	1	1.2648e-18	2.5296e-18	5.3966e-16	TRUE
ING1_9590_CGCTTCAGTCGCGAGACAGA	ING1	52.16	208.78	52.16	208.78	1.9804	12264	405.26	7.7798	1	3.649e-15	7.2981e-15	1.0525e-12	TRUE
HSD17B12_37953_GAGCGAGTACGAAATACGCA	HSD17B12	11.643	48.863	11.643	48.863	1.9796	692.66	64.525	4.6335	1	1.9404e-06	3.8807e-06	0.00010457	TRUE
GARS_6882_GAGATATTCCAACCTTCGTG	GARS	11.643	48.863	11.643	48.863	1.9796	692.66	64.525	4.6335	1	1.9404e-06	3.8807e-06	0.00010457	TRUE
RASSF7_21221_ACGCCTGCAGGCACTAAGTG	RASSF7	278.03	1099.4	278.03	1099.4	1.9795	337330	3216.1	14.484	1	7.6866e-48	1.5373e-47	1.4343e-44	TRUE
CEP120_62762_CAGGATCCAAGGCAAAACAT	CEP120	33.066	133.26	33.066	133.26	1.9787	5019.6	231.34	6.5876	1	2.2687e-11	4.5374e-11	3.7987e-09	TRUE
STARD5_51338_TGTATATGGGACACTAGAGG	STARD5	59.611	237.65	59.611	237.65	1.9772	15849	477.76	8.1454	1	1.8966e-16	3.7933e-16	6.3721e-14	TRUE
TMEM132A_41185_CCTGCTGAGTGGCAAAAGGT	TMEM132A	38.189	153.25	38.189	153.25	1.9768	6619.7	276.13	6.9244	1	2.2137e-12	4.4275e-12	4.3678e-10	TRUE
PGAM4_73167_GATCACTCTCTTCTGCACTG	PGAM4	56.817	226.54	56.817	226.54	1.9766	14404	450.3	7.9984	1	6.3279e-16	1.2656e-15	1.992e-13	TRUE
PDE4DIP_25521_AAGAATGTCCTACCTGATGT	PDE4DIP	8.8486	37.757	8.8486	37.757	1.9765	417.86	46.208	4.2528	0.99999	1.1685e-05	2.3369e-05	0.00049745	TRUE
CHRNG_3267_TCTCGGTCATGGATAGCTGG	CHRNG	8.8486	37.757	8.8486	37.757	1.9765	417.86	46.208	4.2528	0.99999	1.1685e-05	2.3369e-05	0.00049745	TRUE
DYRK3_21946_GGCATCCAAAGATTGCAAGA	DYRK3	27.477	111.05	27.477	111.05	1.9763	3492.3	184.32	6.1559	1	3.8153e-10	7.6306e-10	5.1118e-08	TRUE
LOC401052_72338_TCAACCCTCCCCTGACACCC	LOC401052	61.94	246.53	61.94	246.53	1.9756	17037	500.87	8.2481	1	8.0686e-17	1.6137e-16	2.8083e-14	TRUE
S1PR4_22715_TGAAGAGCAGGCCCTCCCGT	S1PR4	51.229	204.33	51.229	204.33	1.9751	11721	396.37	7.6903	1	7.3768e-15	1.4754e-14	2.0549e-12	TRUE
FAM231A_74955_CCAGCAGGATAAAGGCCACA	FAM231A	72.186	286.51	72.186	286.51	1.974	22968	604.99	8.7137	1	1.4732e-18	2.9463e-18	6.1833e-16	TRUE
YTHDF1_40985_TAAGGAAATCCAATGGACGG	YTHDF1	122.02	481.96	122.02	481.96	1.9731	64781	1157.6	10.579	1	1.8629e-26	3.7258e-26	1.4873e-23	TRUE
PDRG1_51724_AAAATTTCAACTTACCAGAG	PDRG1	29.806	119.94	29.806	119.94	1.973	4061.7	203.66	6.3156	1	1.3707e-10	2.7414e-10	2.02e-08	TRUE
OR6B3_62375_CCAGATCTCTAGGAAAGACA	OR6B3	13.971	57.747	13.971	57.747	1.9723	958.14	80.584	4.8764	1	5.7442e-07	1.1488e-06	3.5773e-05	TRUE
SHQ1_41773_CCAAATCCATAGTGGCACTG	SHQ1	13.971	57.747	13.971	57.747	1.9723	958.14	80.584	4.8764	1	5.7442e-07	1.1488e-06	3.5773e-05	TRUE
SNRNP200_31481_GGTTGACCGAACACTCGTGG	SNRNP200	6.0543	26.652	6.0543	26.652	1.9708	212.14	29.161	3.8144	0.99992	7.8554e-05	0.00015711	0.0024975	TRUE
MRPL17_47057_TAACGAACGAGCCATGCGCA	MRPL17	24.217	97.725	24.217	97.725	1.969	2701.7	157.88	5.8502	1	2.5229e-09	5.0458e-09	2.8031e-07	TRUE
GNG12_43803_AAGCACCAACAATATAGCCC	GNG12	78.706	310.94	78.706	310.94	1.9685	26967	673.16	8.9511	1	1.7625e-19	3.5249e-19	8.0761e-17	TRUE
C16orf92_61576_TCCGGATAATCGAAGAAGTC	C16orf92	52.626	208.78	52.626	208.78	1.9679	12192	409.73	7.7143	1	6.1096e-15	1.2219e-14	1.7299e-12	TRUE
SBDS_37870_GGGTCTGCAGAACTTCATCG	SBDS	31.669	126.6	31.669	126.6	1.9656	4505.9	219.39	6.409	1	7.4439e-11	1.4888e-10	1.1599e-08	TRUE
TARDBP_32809_GGAGTTCTTCTCTCAGTACG	TARDBP	47.037	186.57	47.037	186.57	1.9652	9734.2	356.82	7.3865	1	7.5839e-14	1.5168e-13	1.8734e-11	TRUE
MAGEA9B_74615_CTTTGGTTAGGATCACACCC	MAGEA9B	88.02	346.48	88.02	346.48	1.9647	33401	772.91	9.2967	1	7.2475e-21	1.4495e-20	3.8311e-18	TRUE
ATP11C_68450_AAGGTCTGATGTGTTAACCA	ATP11C	141.58	555.26	141.58	555.26	1.964	85566	1391.7	11.089	1	7.1037e-29	1.4207e-28	6.3967e-26	TRUE
PEX1_13673_CGTAGTCAGGATAACTCCAG	PEX1	44.243	175.46	44.243	175.46	1.9636	8609.1	330.91	7.2134	1	2.7499e-13	5.4997e-13	6.3379e-11	TRUE
ADIPOR1_37778_TTTCTCTGAATGACAATAGA	ADIPOR1	13.506	55.526	13.506	55.526	1.9623	882.84	77.32	4.7787	1	9.4073e-07	1.8815e-06	5.5232e-05	TRUE
RAB11FIP4_53601_GGAGAGCACTCAGAGCCTGG	RAB11FIP4	13.506	55.526	13.506	55.526	1.9623	882.84	77.32	4.7787	1	9.4073e-07	1.8815e-06	5.5232e-05	TRUE
HIST1H2BM_21666_CCCTAAAAAAGGCTCCAAGA	HIST1H2BM	41.449	164.36	41.449	164.36	1.9618	7553.1	305.39	7.0332	1	1.0185e-12	2.037e-12	2.1404e-10	TRUE
COA3_36216_GGCAGAAGGTCCTACCACGG	COA3	26.08	104.39	26.08	104.39	1.9604	3066.1	172.89	5.9555	1	1.3276e-09	2.6552e-09	1.578e-07	TRUE
CGB1_57124_GCATTGATGGGGCGGCACCG	CGB1	20.957	84.399	20.957	84.399	1.9595	2012.4	132.26	5.5165	1	1.7908e-08	3.5816e-08	1.6892e-06	TRUE
GNG4_7362_CCTACTGTGAAGCTCACGTG	GNG4	162.07	632.99	162.07	632.99	1.959	110880	1645.6	11.609	1	1.8563e-31	3.7126e-31	1.8915e-28	TRUE
IL7R_9451_CCTGCAGAGAAAGCTCCAAC	IL7R	15.834	64.41	15.834	64.41	1.9581	1179.8	93.886	5.0132	1	2.8204e-07	5.6408e-07	1.9303e-05	TRUE
DHX40_49563_AAATACTGCGTATATTCAAG	DHX40	15.834	64.41	15.834	64.41	1.9581	1179.8	93.886	5.0132	1	2.8204e-07	5.6408e-07	1.9303e-05	TRUE
SCD_16863_CAGGTGTAGAACTTGCAGGT	SCD	3.26	15.547	3.26	15.547	1.9577	75.488	13.812	3.3061	0.99942	0.00058403	0.0011681	0.012408	TRUE
NCBP2_31222_GCTGCGCAGCGACTCCTACG	NCBP2	3.26	15.547	3.26	15.547	1.9577	75.488	13.812	3.3061	0.99942	0.00058403	0.0011681	0.012408	TRUE
ATP6V0A4_37269_CCAGGGTAATCATTTCCCGT	ATP6V0A4	90.814	355.36	90.814	355.36	1.9566	34993	803.35	9.3338	1	5.1125e-21	1.0225e-20	2.7686e-18	TRUE
SDHD_17100_GAATAGTCCATCGCAGAGCA	SDHD	30.737	122.16	30.737	122.16	1.9562	4178.8	211.5	6.2861	1	1.6559e-10	3.3118e-10	2.3969e-08	TRUE
GPKOW_35837_CTGTTAGTGAGTACTACCTG	GPKOW	30.737	122.16	30.737	122.16	1.9562	4178.8	211.5	6.2861	1	1.6559e-10	3.3118e-10	2.3969e-08	TRUE
PCDHGA7_43919_AGACGATGAAACTAAGTACC	PCDHGA7	10.711	44.421	10.711	44.421	1.9554	568.15	58.295	4.415	0.99999	5.4913e-06	1.0983e-05	0.00025962	TRUE
BANF2_61016_TGGAGAAAAGGATGTCTGCT	BANF2	47.969	188.79	47.969	188.79	1.9545	9915	365.54	7.3654	1	8.8872e-14	1.7774e-13	2.1883e-11	TRUE
CLLU1_73589_TATTGCTCACACATCAACTC	CLLU1	62.871	246.53	62.871	246.53	1.9544	16866	510.18	8.1313	1	2.1291e-16	4.2582e-16	7.1222e-14	TRUE
MYL7_46600_CCTTCCAGGGACAGACCCCG	MYL7	42.846	168.8	42.846	168.8	1.9533	7932	318.1	7.0619	1	8.2778e-13	1.6556e-12	1.7611e-10	TRUE
ARL17A_38512_GTCACGTGGAATTTGGAATG	ARL17A	20.491	82.178	20.491	82.178	1.9524	1902.6	128.67	5.4381	1	2.7916e-08	5.5831e-08	2.5181e-06	TRUE
PRKAG1_14798_CTTCTTACTATCCCATAAAG	PRKAG1	13.04	53.305	13.04	53.305	1.9515	810.62	74.081	4.6781	1	1.5481e-06	3.0962e-06	8.5912e-05	TRUE
OIP5_30811_CCACAAAAGTCCCCCCGGGG	OIP5	30.271	119.94	30.271	119.94	1.9513	4019.8	207.57	6.2235	1	2.4753e-10	4.9506e-10	3.4508e-08	TRUE
EED_22804_TTGTGAATGACATTCATACA	EED	40.051	157.69	40.051	157.69	1.9507	6919.8	292.78	6.8753	1	3.1234e-12	6.2468e-12	5.9871e-10	TRUE
SCAPER_37177_AATTGCTAGATCAACGACGC	SCAPER	22.82	91.062	22.82	91.062	1.9504	2328.5	146.8	5.6324	1	9.1575e-09	1.8315e-08	9.1861e-07	TRUE
TMEM64_64057_CCAACACGCAGACCAGCACG	TMEM64	69.391	270.97	69.391	270.97	1.95	20316	576.22	8.3973	1	2.2884e-17	4.5767e-17	8.5199e-15	TRUE
POLR2K_14404_GCTAACAATGGACACCCAGA	POLR2K	15.369	62.189	15.369	62.189	1.9487	1096.1	90.525	4.9209	1	4.5479e-07	9.0958e-07	2.9377e-05	TRUE
TAF2_18636_TCCTGGAACTCAGAAATACG	TAF2	5.5886	24.431	5.5886	24.431	1.9486	177.52	26.468	3.6625	0.99986	0.00014496	0.00028993	0.0041617	TRUE
EWSR1_5894_ATGAGTGGCCCTGATAACCG	EWSR1	108.05	419.77	108.05	419.77	1.9481	48587	995.89	9.878	1	2.5927e-23	5.1855e-23	1.6403e-20	TRUE
NCCRP1_69436_TGCCGGGCGTGAGCCTCGGA	NCCRP1	39.586	155.47	39.586	155.47	1.9469	6714.8	288.6	6.8216	1	4.5474e-12	9.0947e-12	8.4856e-10	TRUE
EIF4G2_5464_GAACGATGACGTCCCATGGT	EIF4G2	20.026	79.957	20.026	79.957	1.945	1795.9	125.1	5.3582	1	4.3631e-08	8.7263e-08	3.7377e-06	TRUE
HMGCR_8501_ACAGATACTTGGGAATGCAG	HMGCR	20.026	79.957	20.026	79.957	1.945	1795.9	125.1	5.3582	1	4.3631e-08	8.7263e-08	3.7377e-06	TRUE
ARSJ_49486_TTAAGGTATCAGATACACAC	ARSJ	7.9171	33.315	7.9171	33.315	1.9442	322.54	40.369	3.9974	0.99996	3.583e-05	7.1661e-05	0.0012945	TRUE
KIF11_10252_TCTTGTGTAGGAGTATACGG	KIF11	7.9171	33.315	7.9171	33.315	1.9442	322.54	40.369	3.9974	0.99996	3.583e-05	7.1661e-05	0.0012945	TRUE
TINF2_34925_GGAACTTGAACAAGAGTATG	TINF2	7.9171	33.315	7.9171	33.315	1.9442	322.54	40.369	3.9974	0.99996	3.583e-05	7.1661e-05	0.0012945	TRUE
ORC6_33265_TACAGCTAAACTGTACAGCT	ORC6	7.9171	33.315	7.9171	33.315	1.9442	322.54	40.369	3.9974	0.99996	3.583e-05	7.1661e-05	0.0012945	TRUE
ACSM4_69319_CATTCGATGCACAAAAACAC	ACSM4	22.354	88.841	22.354	88.841	1.9437	2210.2	143.14	5.5573	1	1.4137e-08	2.8274e-08	1.371e-06	TRUE
PTGES3L_76251_TCCCCAGGATCTAAAGATAG	PTGES3L	39.12	153.25	39.12	153.25	1.9429	6512.9	284.43	6.7673	1	6.6275e-12	1.3255e-11	1.2133e-09	TRUE
GRIN2B_7763_TCTGTGCTGAAATGAAATCG	GRIN2B	72.651	282.07	72.651	282.07	1.9424	21928	609.81	8.4804	1	1.1236e-17	2.2472e-17	4.3947e-15	TRUE
PFDN6_28196_TGCTAGTCAAACAGGAGCTG	PFDN6	10.246	42.2	10.246	42.2	1.9416	510.52	55.225	4.2999	0.99999	9.3289e-06	1.8658e-05	0.00041001	TRUE
KRTAP9-3_52660_CAGCAGGAGGGCTGACAGCA	KRTAP9-3	31.669	124.38	31.669	124.38	1.9403	4297.5	219.39	6.2591	1	1.9684e-10	3.9368e-10	2.7893e-08	TRUE
CIRBP_3283_CGTCAGACAACCGATCCCGT	CIRBP	31.669	124.38	31.669	124.38	1.9403	4297.5	219.39	6.2591	1	1.9684e-10	3.9368e-10	2.7893e-08	TRUE
NELFE_21104_CCCCAGTCAAAGCTTCGAGG	NELFE	12.574	51.084	12.574	51.084	1.94	741.49	70.868	4.5745	1	2.5604e-06	5.1208e-06	0.00013267	TRUE
OR2G2_51584_AATGCATATCCATCTCTGCA	OR2G2	231.46	890.63	231.46	890.63	1.9395	217250	2560.9	13.026	1	4.3711e-39	8.7422e-39	6.3272e-36	TRUE
NDUFAF1_37813_AGGTTGTCTGGCAATTCCGG	NDUFAF1	14.903	59.968	14.903	59.968	1.9388	1015.4	87.188	4.8263	1	7.3626e-07	1.4725e-06	4.4492e-05	TRUE
C6orf223_65787_CAAGCAGCCCACCTTACTGA	C6orf223	47.969	186.57	47.969	186.57	1.9375	9604.7	365.54	7.2492	1	2.1091e-13	4.2182e-13	4.9494e-11	TRUE
MRPL45_53441_TCAAATATAAGACCGTCCGC	MRPL45	21.889	86.62	21.889	86.62	1.9366	2095.1	139.49	5.4808	1	2.1875e-08	4.3749e-08	2.0227e-06	TRUE
SUPT5H_18499_GTGAAGTTGGTCACATCACG	SUPT5H	24.217	95.504	24.217	95.504	1.9362	2540.9	157.88	5.6734	1	7.1918e-09	1.4384e-08	7.3427e-07	TRUE
CTSC_3075_TACAAGACACAACCTCCTGA	CTSC	28.874	113.27	28.874	113.27	1.9355	3561.5	195.88	6.0303	1	8.346e-10	1.6692e-09	1.0425e-07	TRUE
MXRA5_33967_AGATCATCTTGAAACCACTG	MXRA5	92.211	355.36	92.211	355.36	1.9348	34625	818.65	9.1973	1	1.837e-20	3.6739e-20	9.1483e-18	TRUE
DEK_21061_AAGTGTCCAATATAAAAAGA	DEK	56.351	217.66	56.351	217.66	1.9308	13010	445.76	7.6403	1	1.0877e-14	2.1755e-14	2.9504e-12	TRUE
RHO_16143_CCGGCTCATACCGCCCAGGG	RHO	49.366	191.01	49.366	191.01	1.9307	10031	378.69	7.2787	1	1.6953e-13	3.3906e-13	4.0334e-11	TRUE
SWI5_70552_GGGGGTTCAATGGCGCAAGA	SWI5	40.051	155.47	40.051	155.47	1.9304	6661	292.78	6.7455	1	7.7002e-12	1.54e-11	1.3916e-09	TRUE
MAGEB5_69851_GCTGCATGAACTCTCAGTGG	MAGEB5	81.5	313.16	81.5	313.16	1.9291	26834	702.8	8.7387	1	1.1808e-18	2.3616e-18	5.052e-16	TRUE
ZNF2_20454_ACTTCAAATTTAGGACACAG	ZNF2	14.437	57.747	14.437	57.747	1.9281	937.86	83.874	4.729	1	1.1968e-06	2.3937e-06	6.8427e-05	TRUE
RAD51D_15753_AGAGATCAGCGCCATTCACG	RAD51D	12.109	48.863	12.109	48.863	1.9274	675.43	67.683	4.4675	1	4.2568e-06	8.5137e-06	0.00020662	TRUE
TTC37_25496_TGGTGCGACAGCATACAGAC	TTC37	12.109	48.863	12.109	48.863	1.9274	675.43	67.683	4.4675	1	4.2568e-06	8.5137e-06	0.00020662	TRUE
FAXDC2_29276_TCTCGCTACCGAATTCAGGT	FAXDC2	12.109	48.863	12.109	48.863	1.9274	675.43	67.683	4.4675	1	4.2568e-06	8.5137e-06	0.00020662	TRUE
TBC1D2B_31742_TCTAACAGGATAATCTACAG	TBC1D2B	34.929	135.48	34.929	135.48	1.9255	5055.6	247.45	6.3923	1	8.279e-11	1.6558e-10	1.2797e-08	TRUE
LLPH_53394_TCAAGAGATAGCAACTGTGG	LLPH	34.929	135.48	34.929	135.48	1.9255	5055.6	247.45	6.3923	1	8.279e-11	1.6558e-10	1.2797e-08	TRUE
SKP2_17416_TGGCAGACCTTAGACCTCAC	SKP2	34.929	135.48	34.929	135.48	1.9255	5055.6	247.45	6.3923	1	8.279e-11	1.6558e-10	1.2797e-08	TRUE
SCD_16864_GATCCTCATAATTCCCGACG	SCD	7.4514	31.094	7.4514	31.094	1.9251	279.49	37.506	3.8606	0.99994	6.3681e-05	0.00012736	0.0021003	TRUE
LCORL_66441_ATTAATTCCTGAGCAACTAG	LCORL	55.42	213.22	55.42	213.22	1.9248	12450	436.69	7.5512	1	2.1654e-14	4.3308e-14	5.6634e-12	TRUE
DDX59_52170_TTGCAGACGATAAAGCTGTG	DDX59	27.943	108.83	27.943	108.83	1.924	3271.4	188.16	5.8969	1	1.8916e-09	3.7832e-09	2.1799e-07	TRUE
SPG21_38510_TGGCCCGGTGGACCCTATGA	SPG21	20.957	82.178	20.957	82.178	1.9215	1874	132.26	5.3233	1	5.2747e-08	1.0549e-07	4.4352e-06	TRUE
SLC16A1_17647_GGGTGAATAGGGTTAAGTCC	SLC16A1	100.13	382.02	100.13	382.02	1.9212	39730	906.42	9.3629	1	3.8794e-21	7.7589e-21	2.1536e-18	TRUE
DOLPP1_45193_AGACTAGGAAGGCCACAGCG	DOLPP1	129.47	493.07	129.47	493.07	1.921	66102	1245.8	10.301	1	3.4726e-25	6.9451e-25	2.537e-22	TRUE
DLX3_4831_GTTTCTTGAACTTGGAACGG	DLX3	34.463	133.26	34.463	133.26	1.9207	4880.6	243.4	6.3327	1	1.2209e-10	2.4419e-10	1.8183e-08	TRUE
PTCD1_34372_CATGCAGCATGGCTGACATG	PTCD1	18.629	73.294	18.629	73.294	1.9203	1494.2	114.51	5.1084	1	1.6936e-07	3.3873e-07	1.2298e-05	TRUE
CPSF3L_41187_AAGATCGCCGTAGACAAGAA	CPSF3L	16.3	64.41	16.3	64.41	1.9187	1157.3	97.27	4.878	1	5.6345e-07	1.1269e-06	3.5189e-05	TRUE
HTATSF1_36057_ACTTCGAACACTCTACTCGA	HTATSF1	16.3	64.41	16.3	64.41	1.9187	1157.3	97.27	4.878	1	5.6345e-07	1.1269e-06	3.5189e-05	TRUE
SERPINB3_16853_AAAATCAACAGATTCCACAC	SERPINB3	67.994	259.86	67.994	259.86	1.9187	18406	561.94	8.0938	1	2.8968e-16	5.7935e-16	9.4853e-14	TRUE
COL17A1_3657_ACATACCAAATTCCTTCCGA	COL17A1	27.477	106.61	27.477	106.61	1.9179	3131	184.32	5.8287	1	2.8547e-09	5.7095e-09	3.138e-07	TRUE
RPAP3_49537_GCAATTGAATGCTATACTCG	RPAP3	27.477	106.61	27.477	106.61	1.9179	3131	184.32	5.8287	1	2.8547e-09	5.7095e-09	3.138e-07	TRUE
LRPPRC_27094_GAAATTGAAACGCTACCCGT	LRPPRC	2.7943	13.326	2.7943	13.326	1.9168	55.46	11.475	3.109	0.99882	0.0011802	0.0023605	0.020763	TRUE
NARS_12206_AGCTGACAACCTGATCAATG	NARS	13.971	55.526	13.971	55.526	1.9167	863.38	80.584	4.629	1	1.9538e-06	3.9075e-06	0.00010511	TRUE
EIF5_5466_CTGGGGAGAAGATACAACTG	EIF5	25.149	97.725	25.149	97.725	1.9167	2633.7	165.35	5.644	1	8.5206e-09	1.7041e-08	8.5917e-07	TRUE
TGDS_32930_TATGATCATAAATCTAGACA	TGDS	87.554	333.15	87.554	333.15	1.9159	30160	767.86	8.8631	1	3.8925e-19	7.785e-19	1.703e-16	TRUE
UTF1_21909_CCTTAAAGACAAGTTTCGCG	UTF1	71.254	270.97	71.254	270.97	1.9123	19942	595.37	8.1848	1	1.366e-16	2.7321e-16	4.65e-14	TRUE
PET100_75398_AGATCACTTACCTTCTCAGG	PET100	68.926	262.08	68.926	262.08	1.9116	18655	571.45	8.0801	1	3.2415e-16	6.483e-16	1.0547e-13	TRUE
POLR2H_14392_TTCAGGTGACAAGTTTCGGT	POLR2H	51.229	195.45	51.229	195.45	1.9113	10400	396.37	7.2441	1	2.1883e-13	4.3765e-13	5.0966e-11	TRUE
FMO5_6502_GAAAGGACTGATGACATCGG	FMO5	84.294	319.83	84.294	319.83	1.9113	27738	732.69	8.7015	1	1.6392e-18	3.2784e-18	6.8431e-16	TRUE
TIMM22_36811_GCTGGCATCGATACCAACGT	TIMM22	22.354	86.62	22.354	86.62	1.9076	2065	143.14	5.3716	1	4.0255e-08	8.051e-08	3.489e-06	TRUE
C7orf26_48769_GTCATAGAGCGCGGTAACGG	C7orf26	22.354	86.62	22.354	86.62	1.9076	2065	143.14	5.3716	1	4.0255e-08	8.051e-08	3.489e-06	TRUE
ZNF222_20641_ACAAGAGAAAAACCTTTCCA	ZNF222	20.026	77.736	20.026	77.736	1.9049	1665.2	125.1	5.1596	1	1.2844e-07	2.5688e-07	9.6242e-06	TRUE
NHP2L1_12602_CTTGGAGCGCACAAACACGT	NHP2L1	13.506	53.305	13.506	53.305	1.9045	791.98	77.32	4.5261	1	3.2033e-06	6.4067e-06	0.00016129	TRUE
DNLZ_74716_GGTTGTCAGCGATGATATGG	DNLZ	6.9857	28.873	6.9857	28.873	1.9034	239.53	34.682	3.7166	0.99989	0.00011443	0.00022886	0.0034111	TRUE
ANKRD22_58098_AGCTATGCCAACGTTCAAGA	ANKRD22	24.217	93.283	24.217	93.283	1.9026	2385.1	157.88	5.4967	1	1.9887e-08	3.9774e-08	1.8544e-06	TRUE
DROSHA_36481_TGGAAACTATTAAAACTGGG	DROSHA	69.391	262.08	69.391	262.08	1.902	18565	576.22	8.0272	1	4.9951e-16	9.9901e-16	1.5919e-13	TRUE
RIMBP2_32969_GAAACCAAAGACGAGCACCT	RIMBP2	34.929	133.26	34.929	133.26	1.9018	4834.7	247.45	6.2511	1	2.0648e-10	4.1297e-10	2.918e-08	TRUE
ENY2_44657_ATTAATTGAATGTGGCTGGA	ENY2	39.12	148.81	39.12	148.81	1.9007	6015.8	284.43	6.5039	1	3.9529e-11	7.9058e-11	6.4041e-09	TRUE
ST6GAL1_17345_AGAGCATTAGGACCAAGGCT	ST6GAL1	60.543	228.77	60.543	228.77	1.9005	14149	486.98	7.6231	1	1.2421e-14	2.4842e-14	3.34e-12	TRUE
C9orf170_72462_GGAAAGGGGCCTCGCTCGCA	C9orf170	294.8	1101.6	294.8	1101.6	1.8983	325490	3459	13.719	1	3.9269e-43	7.8538e-43	6.3355e-40	TRUE
RFT1_56037_AAGGACCAAAACACACCCAG	RFT1	15.369	59.968	15.369	59.968	1.8971	994.54	90.525	4.6875	1	1.4603e-06	2.9206e-06	8.1682e-05	TRUE
TMEM82_71112_TGTTCAGGACCAAGACTCCA	TMEM82	133.66	499.73	133.66	499.73	1.8947	67004	1296	10.169	1	1.3665e-24	2.733e-24	9.3649e-22	TRUE
PLBD2_64421_AGCCGACTTCATACTCGAAG	PLBD2	55.42	208.78	55.42	208.78	1.8946	11759	436.69	7.3386	1	1.0835e-13	2.1669e-13	2.6261e-11	TRUE
NOC4L_48809_CGAACTTCAGGAGTGCGCTG	NOC4L	32.134	122.16	32.134	122.16	1.8941	4052	223.36	6.0235	1	8.6734e-10	1.7347e-09	1.0773e-07	TRUE
TMEM222_52821_GACTCACTGAGACAAAGTAG	TMEM222	36.326	137.7	36.326	137.7	1.8938	5138.8	259.66	6.2913	1	1.5938e-10	3.1877e-10	2.3201e-08	TRUE
ZEB1_18842_CAGACCAGACAGTGTTACCA	ZEB1	78.24	293.18	78.24	293.18	1.8924	23099	668.24	8.3146	1	4.6089e-17	9.2179e-17	1.6718e-14	TRUE
RFC2_16036_TTCGCCGTAGGTCTTTGCAA	RFC2	4.6571	19.989	4.6571	19.989	1.8915	117.54	21.233	3.3274	0.99948	0.00051944	0.0010389	0.011354	TRUE
ALYREF_27289_AGACGTGCACTTTGAGCGGA	ALYREF	8.8486	35.536	8.8486	35.536	1.8914	356.12	46.208	3.926	0.99995	4.779e-05	9.558e-05	0.0016481	TRUE
EMC3_43517_CACCAATAAGAATCATAGGG	EMC3	17.231	66.631	17.231	66.631	1.8913	1220.2	104.1	4.8416	1	6.7473e-07	1.3495e-06	4.1192e-05	TRUE
RARS2_44879_ACTGCATGCCCCAATCGCCA	RARS2	17.231	66.631	17.231	66.631	1.8913	1220.2	104.1	4.8416	1	6.7473e-07	1.3495e-06	4.1192e-05	TRUE
Non-Targeting-Control_77399_TTCACGTCGTCTCGCGACCA	Non-Targeting-Control	21.423	82.178	21.423	82.178	1.8912	1845.6	135.87	5.2122	1	9.6472e-08	1.9294e-07	7.4783e-06	TRUE
SMIM13_65865_AAGTTTCTCCGGGAACTGGT	SMIM13	33.997	128.82	33.997	128.82	1.8912	4495.7	239.37	6.1289	1	4.4885e-10	8.977e-10	5.8965e-08	TRUE
PDCD6IP_26740_CTTAAGTCGAGAGCCGACCG	PDCD6IP	23.286	88.841	23.286	88.841	1.8873	2148.8	150.47	5.3441	1	4.6771e-08	9.3542e-08	3.9824e-06	TRUE
CDK2_2899_CATGGGTGTAAGTACGAACA	CDK2	41.914	157.69	41.914	157.69	1.8867	6702.4	309.62	6.5799	1	2.3749e-11	4.7497e-11	3.9679e-09	TRUE
DCSTAMP_51618_TTTCATACTTCCAACCACAA	DCSTAMP	83.363	310.94	83.363	310.94	1.8866	25897	722.7	8.4656	1	1.2754e-17	2.5508e-17	4.9138e-15	TRUE
NDUFB2_12319_TGGGGGAACTGTCTATACCG	NDUFB2	14.903	57.747	14.903	57.747	1.8852	917.8	87.188	4.5884	1	2.3639e-06	4.7277e-06	0.00012377	TRUE
PIP5K1A_21817_AAGGCTCAACCTACAAACGG	PIP5K1A	14.903	57.747	14.903	57.747	1.8852	917.8	87.188	4.5884	1	2.3639e-06	4.7277e-06	0.00012377	TRUE
SEL1L2_51185_TCTTCCTAGATGTATTTAGA	SEL1L2	54.023	202.11	54.023	202.11	1.8842	10965	423.17	7.199	1	3.0463e-13	6.0926e-13	6.959e-11	TRUE
FRMPD2_61142_CAGCCTCTATATGAGAAACA	FRMPD2	25.149	95.504	25.149	95.504	1.8839	2475	165.35	5.4713	1	2.2914e-08	4.5828e-08	2.1112e-06	TRUE
TPH2_58362_GTCCTGCCAGAAAGTCTCGT	TPH2	49.831	186.57	49.831	186.57	1.8836	9348.2	383.1	6.986	1	1.4224e-12	2.8448e-12	2.9026e-10	TRUE
SMNDC1_27633_ACAGGCTTGAGGTTCAACAG	SMNDC1	49.831	186.57	49.831	186.57	1.8836	9348.2	383.1	6.986	1	1.4224e-12	2.8448e-12	2.9026e-10	TRUE
MPRIP_31923_AACACTTACCATCTCATCCA	MPRIP	10.711	42.2	10.711	42.2	1.8831	495.75	58.295	4.1241	0.99998	2.0233e-05	4.0466e-05	0.000798	TRUE
MTCH2_33587_ACTGCAAACATACCATGGAA	MTCH2	10.711	42.2	10.711	42.2	1.8831	495.75	58.295	4.1241	0.99998	2.0233e-05	4.0466e-05	0.000798	TRUE
HIST2H2AB_68553_AGCGCGACTTGGCCTTAGCG	HIST2H2AB	45.64	171.02	45.64	171.02	1.8829	7860	343.82	6.7618	1	6.8633e-12	1.3727e-11	1.2535e-09	TRUE
SEC61B_29651_ACCCCCAGTGGCACTAACGT	SEC61B	20.957	79.957	20.957	79.957	1.8825	1740.5	132.26	5.1302	1	1.4984e-07	2.9968e-07	1.1051e-05	TRUE
OR1D5_21799_CAACGCTGTGTGAATGATGT	OR1D5	131.8	488.63	131.8	488.63	1.8825	63663	1273.6	9.9986	1	7.7297e-24	1.5459e-23	5.0729e-21	TRUE
DBP_4555_AGGGCTGGGTGTGTCCCGAG	DBP	61.94	230.99	61.94	230.99	1.882	14288	500.87	7.5534	1	2.1258e-14	4.2516e-14	5.571e-12	TRUE
OTOP3_69887_GGTGAAGTACTGGCAAGCAA	OTOP3	69.857	259.86	69.857	259.86	1.8803	18051	581	7.8827	1	1.6051e-15	3.2102e-15	4.9033e-13	TRUE
CDKL3_38294_GGACATTTATACGGACTATG	CDKL3	69.857	259.86	69.857	259.86	1.8803	18051	581	7.8827	1	1.6051e-15	3.2102e-15	4.9033e-13	TRUE
STAB1_31931_AGCTAATGGCGTCTTCCACG	STAB1	71.72	266.52	71.72	266.52	1.8792	18974	600.18	7.9516	1	9.2186e-16	1.8437e-15	2.8671e-13	TRUE
PTPRA_15457_AAACACGATCACTAGCAGAG	PTPRA	28.874	108.83	28.874	108.83	1.8783	3196.5	195.88	5.7129	1	5.6637e-09	1.1327e-08	5.9151e-07	TRUE
RRP36_55077_CGGGGCCCGACGTCCCCGCG	RRP36	12.574	48.863	12.574	48.863	1.8771	658.42	70.868	4.3106	0.99999	8.7299e-06	1.746e-05	0.00038698	TRUE
RPL13A_33037_GAAAGCCAGGTACTTCACTA	RPL13A	12.574	48.863	12.574	48.863	1.8771	658.42	70.868	4.3106	0.99999	8.7299e-06	1.746e-05	0.00038698	TRUE
MRPL32_48332_CCATTGAAGTTAACCGGTGT	MRPL32	12.574	48.863	12.574	48.863	1.8771	658.42	70.868	4.3106	0.99999	8.7299e-06	1.746e-05	0.00038698	TRUE
CALCA_2215_GAGAGAGAGGGCTCCAGGTG	CALCA	18.629	71.073	18.629	71.073	1.8765	1375.2	114.51	4.9009	1	4.9743e-07	9.9485e-07	3.1627e-05	TRUE
MT3_11841_CACACTTCTCACACTCCGCA	MT3	32.6	122.16	32.6	122.16	1.874	4010.2	227.34	5.9396	1	1.4509e-09	2.9017e-09	1.7154e-07	TRUE
EEF2KMT_64433_CGGGCATATTTGACGGACGG	EEF2KMT	76.843	284.29	76.843	284.29	1.8738	21517	653.54	8.1148	1	2.4371e-16	4.8743e-16	8.0656e-14	TRUE
ZNF99_20639_CCCTACAAATATGAAGAATG	ZNF99	26.546	99.946	26.546	99.946	1.8737	2693.8	176.69	5.522	1	1.7147e-08	3.4295e-08	1.6224e-06	TRUE
BEND7_65995_TACAAGAACTCAAGACCATG	BEND7	70.789	262.08	70.789	262.08	1.8737	18296	590.57	7.8716	1	1.754e-15	3.508e-15	5.3114e-13	TRUE
ANO6_64447_GGACAAAGCCTATCACACTG	ANO6	153.22	564.14	153.22	564.14	1.8736	84428	1534.9	10.489	1	4.8781e-26	9.7561e-26	3.7588e-23	TRUE
TAGAP_57971_TCACCGCAGATAATTGACAA	TAGAP	40.517	151.03	40.517	151.03	1.8726	6106.5	296.97	6.4129	1	7.2059e-11	1.4412e-10	1.1262e-08	TRUE
BCORL1_47036_GGAGGCGGGATATATACCAG	BCORL1	178.83	657.42	178.83	657.42	1.8723	114520	1859.3	11.099	1	6.3253e-29	1.2651e-28	5.7291e-26	TRUE
RAB40A_61107_CCTCAAAGAAGGTCACACCC	RAB40A	82.431	304.28	82.431	304.28	1.8715	24609	712.74	8.3099	1	4.7952e-17	9.5904e-17	1.7353e-14	TRUE
PCDHA2_44048_GATCGCGACTCTGGTACGAA	PCDHA2	126.21	464.19	126.21	464.19	1.8706	57117	1207.1	9.7281	1	1.1439e-22	2.2877e-22	6.8935e-20	TRUE
C18orf21_52288_CAAAGACTCCAAAAGTGTAT	C18orf21	22.354	84.399	22.354	84.399	1.8705	1924.8	143.14	5.186	1	1.1086e-07	2.2171e-07	8.433e-06	TRUE
WDR83_53373_GCAGTAATTGCCATCCACTG	WDR83	50.297	186.57	50.297	186.57	1.8705	9284.7	387.51	6.9224	1	2.2323e-12	4.4645e-12	4.3875e-10	TRUE
NAT16_70517_ATACCGCCTAATCACCAAGC	NAT16	52.16	193.23	52.16	193.23	1.8693	9950.3	405.26	7.0075	1	1.2187e-12	2.4375e-12	2.5135e-10	TRUE
MICU1_27862_CTGAACACAAGCCAGACTTG	MICU1	161.6	593.01	161.6	593.01	1.8691	93058	1639.7	10.654	1	8.3633e-27	1.6727e-26	6.8536e-24	TRUE
CSNK1D_4070_CGGAGACATCTATCTCGGTG	CSNK1D	103.85	382.02	103.85	382.02	1.869	38687	948.32	9.0328	1	8.3715e-20	1.6743e-19	3.9291e-17	TRUE
MAD1L1_21786_GAAGAAGCGCGAGACCCACG	MAD1L1	32.134	119.94	32.134	119.94	1.8678	3854.5	223.36	5.8748	1	2.1501e-09	4.3002e-09	2.4432e-07	TRUE
OR2A5_72074_GCCTCAGGATGAGAACCACA	OR2A5	47.969	177.68	47.969	177.68	1.8675	8412.8	365.54	6.7845	1	5.8591e-12	1.1718e-11	1.079e-09	TRUE
REXO4_45004_CTTCCCATACTGGTTCACGA	REXO4	89.417	328.71	89.417	328.71	1.8665	28631	788.1	8.524	1	7.7125e-18	1.5425e-17	3.0866e-15	TRUE
RMND5A_48088_GTGGAGCACTTCTTTCGACA	RMND5A	33.997	126.6	33.997	126.6	1.8663	4287.5	239.37	5.9853	1	1.0953e-09	2.1906e-09	1.3295e-07	TRUE
HYPK_33655_AAATAGATATGGCGACCGAG	HYPK	10.246	39.979	10.246	39.979	1.8655	442.02	55.225	4.001	0.99997	3.4432e-05	6.8863e-05	0.0012554	TRUE
ZC3H13_31699_GCCCCAGAAACGAAATACAG	ZC3H13	10.246	39.979	10.246	39.979	1.8655	442.02	55.225	4.001	0.99997	3.4432e-05	6.8863e-05	0.0012554	TRUE
ZNF14_20488_GATGTGGCAAATCATTCAGT	ZNF14	104.79	384.24	104.79	384.24	1.8646	39047	958.85	9.0247	1	9.0143e-20	1.8029e-19	4.218e-17	TRUE
COX16_38221_TAGAGTCGGAATATGAGGTA	COX16	29.806	111.05	29.806	111.05	1.8629	3300.4	203.66	5.6931	1	6.3554e-09	1.2711e-08	6.5535e-07	TRUE
ARAP1_57868_TGGACAAGAACCCACCGCAG	ARAP1	29.806	111.05	29.806	111.05	1.8629	3300.4	203.66	5.6931	1	6.3554e-09	1.2711e-08	6.5535e-07	TRUE
KIF11_10250_GAAGTTAGTGTACGAACTGG	KIF11	29.806	111.05	29.806	111.05	1.8629	3300.4	203.66	5.6931	1	6.3554e-09	1.2711e-08	6.5535e-07	TRUE
HIST1H2BK_54758_TCCGCTCCCGCGCCCAAGAA	HIST1H2BK	39.586	146.59	39.586	146.59	1.8625	5724.7	288.6	6.2986	1	1.5166e-10	3.0331e-10	2.2138e-08	TRUE
ZNF586_40620_ATACATATATACAAAGACCA	ZNF586	49.366	182.12	49.366	182.12	1.8623	8812.4	378.69	6.8221	1	4.5104e-12	9.0209e-12	8.4269e-10	TRUE
ZBTB12_65839_GCTCCAAGTCTTCATCCAGT	ZBTB12	221.68	808.45	221.68	808.45	1.862	172150	2427.2	11.91	1	5.2428e-33	1.0486e-32	5.7185e-30	TRUE
CTDSPL2_38877_GTTGAAAACAAGAAGCACAC	CTDSPL2	12.109	46.642	12.109	46.642	1.8617	596.26	67.683	4.1975	0.99999	1.4515e-05	2.9029e-05	0.00060125	TRUE
COMMD3_32739_AAGAAACATCCGTTATATGA	COMMD3	21.889	82.178	21.889	82.178	1.8616	1817.4	139.49	5.1046	1	1.7117e-07	3.4234e-07	1.2388e-05	TRUE
MISP_59128_GATGGGAACCACGTGCCCGT	MISP	78.24	286.51	78.24	286.51	1.8593	21689	668.24	8.0568	1	3.9194e-16	7.8388e-16	1.2594e-13	TRUE
RHNO1_52378_TGGGGCACTCTCGGATTAAG	RHNO1	68.46	250.98	68.46	250.98	1.859	16656	566.69	7.6671	1	8.8173e-15	1.7635e-14	2.4213e-12	TRUE
ACYP2_249_ACCAGCAAAGGCACCGTGAC	ACYP2	81.966	299.84	81.966	299.84	1.8584	23734	707.76	8.1895	1	1.3125e-16	2.6251e-16	4.4777e-14	TRUE
RNPEP_16221_CCAAAGCTATCAGATAGGAG	RNPEP	48.9	179.9	48.9	179.9	1.8581	8580.9	374.3	6.7713	1	6.4173e-12	1.2835e-11	1.179e-09	TRUE
PPP4R1_26657_CAAAACCCTACCCAACGTGA	PPP4R1	60.543	222.1	60.543	222.1	1.858	13051	486.98	7.3212	1	1.233e-13	2.466e-13	2.9792e-11	TRUE
RABGGTB_15696_TCCACCGTCAAAGTTCATAC	RABGGTB	15.834	59.968	15.834	59.968	1.8566	973.88	93.886	4.5548	1	2.7632e-06	5.5264e-06	0.00014181	TRUE
GUCY2F_8017_TGCAGTGTTGACCATTACAG	GUCY2F	129.93	473.08	129.93	473.08	1.8563	58874	1251.4	9.7003	1	1.5035e-22	3.007e-22	8.9908e-20	TRUE
USP17L24_74657_TCTGAGCTGCCTGGATATCC	USP17L24	17.697	66.631	17.697	66.631	1.8549	1197.3	107.55	4.7184	1	1.2429e-06	2.4858e-06	7.0645e-05	TRUE
DDX47_38124_ATTCATTTAGAATATAAACC	DDX47	4.1914	17.768	4.1914	17.768	1.8541	92.165	18.697	3.1399	0.99899	0.0010135	0.0020271	0.018626	TRUE
RRS1_32098_TGGAGGACCAGTTCGCCAAG	RRS1	4.1914	17.768	4.1914	17.768	1.8541	92.165	18.697	3.1399	0.99899	0.0010135	0.0020271	0.018626	TRUE
POLD2_14344_TGTCAAAGCTGGTTACGGGT	POLD2	4.1914	17.768	4.1914	17.768	1.8541	92.165	18.697	3.1399	0.99899	0.0010135	0.0020271	0.018626	TRUE
NPRL3_21325_AGTAGGTGCTTCCCTCTTCG	NPRL3	119.22	433.1	119.22	433.1	1.8523	49260	1124.9	9.3584	1	4.05e-21	8.0999e-21	2.2402e-18	TRUE
COA6_71183_GGAAAGACAGGTCTGCTGGG	COA6	21.423	79.957	21.423	79.957	1.8522	1713.1	135.87	5.0217	1	2.6483e-07	5.2966e-07	1.8238e-05	TRUE
TWF1_15393_AACCTGAATAATATATAGCA	TWF1	21.423	79.957	21.423	79.957	1.8522	1713.1	135.87	5.0217	1	2.6483e-07	5.2966e-07	1.8238e-05	TRUE
EWSR1_5893_AAAAAGTAGACTGACCTGGT	EWSR1	88.486	322.05	88.486	322.05	1.852	27276	777.97	8.3738	1	2.7907e-17	5.5814e-17	1.0267e-14	TRUE
PJA1_47543_GAGTAGTGGAAAATGGCGAT	PJA1	57.749	211	57.749	211	1.8514	11743	459.42	7.1498	1	4.3607e-13	8.7213e-13	9.7318e-11	TRUE
PGBD5_49373_CCGCGCTTCGAGGATACCGG	PGBD5	59.611	217.66	59.611	217.66	1.851	12490	477.76	7.2309	1	2.4076e-13	4.8151e-13	5.5821e-11	TRUE
DDX5_4641_AAGTCTACTTGTATCTACGG	DDX5	25.149	93.283	25.149	93.283	1.8503	2321.2	165.35	5.2986	1	5.9861e-08	1.1972e-07	4.9673e-06	TRUE
PRSS27_52607_ACCCGGGCATACATAGCGTG	PRSS27	158.81	575.25	158.81	575.25	1.8503	86710	1604.6	10.396	1	1.2944e-25	2.5887e-25	9.7792e-23	TRUE
SRRT_39095_AAGCGGAACCGGAAGCACAG	SRRT	6.0543	24.431	6.0543	24.431	1.85	168.86	29.161	3.4031	0.99962	0.00038338	0.00076676	0.0089682	TRUE
NAA50_50940_CTACAATGACAAGTTCTACA	NAA50	6.0543	24.431	6.0543	24.431	1.85	168.86	29.161	3.4031	0.99962	0.00038338	0.00076676	0.0089682	TRUE
GOLGA8N_73828_GAAAGCCGAAAGGGAGCTAG	GOLGA8N	6.0543	24.431	6.0543	24.431	1.85	168.86	29.161	3.4031	0.99962	0.00038338	0.00076676	0.0089682	TRUE
KLC4_55258_TGATGAGGATGGACATACCT	KLC4	49.831	182.12	49.831	182.12	1.849	8750.7	383.1	6.759	1	6.9854e-12	1.3971e-11	1.2728e-09	TRUE
LARP7_39070_TGGAAGGCACCAGAATCCGG	LARP7	30.737	113.27	30.737	113.27	1.8482	3406	211.5	5.6753	1	7.0458e-09	1.4092e-08	7.2031e-07	TRUE
C12orf60_61360_TTTATGTTCCAAGGTTGCAA	C12orf60	125.74	455.31	125.74	455.31	1.8481	54308	1201.6	9.5076	1	9.7597e-22	1.9519e-21	5.5573e-19	TRUE
GLIS3_64089_AGGCAGCTGCAACAATCTAG	GLIS3	80.103	290.95	80.103	290.95	1.8479	22229	687.95	8.039	1	4.5356e-16	9.0713e-16	1.4484e-13	TRUE
ATP6V1A_1452_TGACTGCTGATATCCGACAA	ATP6V1A	7.9171	31.094	7.9171	31.094	1.8477	268.59	40.369	3.6478	0.99985	0.00014796	0.00029592	0.0042289	TRUE
ATP8A1_27947_GTTTAAGAAGTGCACCATAG	ATP8A1	57.283	208.78	57.283	208.78	1.8477	11475	454.86	7.1033	1	6.1143e-13	1.2229e-12	1.3282e-10	TRUE
SERPINB1_5481_AATGCTGATATCAACAAACG	SERPINB1	36.326	133.26	36.326	133.26	1.8468	4698.3	259.66	6.0156	1	9.0712e-10	1.8142e-09	1.1213e-07	TRUE
USP22_32464_CCTCGAACTGCACCATAGGT	USP22	38.189	139.92	38.189	139.92	1.8464	5175.1	276.13	6.1224	1	4.6592e-10	9.3184e-10	6.1051e-08	TRUE
PLA2G5_14081_CCTAAAATCAATGATCGAGA	PLA2G5	9.78	37.757	9.78	37.757	1.8461	391.37	52.187	3.8728	0.99994	5.8973e-05	0.00011795	0.0019681	TRUE
EIF6_9813_AGACACAGTGCAGATTAGGC	EIF6	9.78	37.757	9.78	37.757	1.8461	391.37	52.187	3.8728	0.99994	5.8973e-05	0.00011795	0.0019681	TRUE
SEMA4F_28313_ACGAGCGCATTAAAGTCCCA	SEMA4F	70.323	255.42	70.323	255.42	1.8461	17130	585.78	7.6477	1	1.0253e-14	2.0505e-14	2.7907e-12	TRUE
CSTF1_4155_CTCTACTATAGGTAGCTACA	CSTF1	41.914	153.25	41.914	153.25	1.8457	6197.9	309.62	6.3274	1	1.2573e-10	2.5147e-10	1.8707e-08	TRUE
RPRD1B_46570_GTTTACCTTTGCGGAGCTCG	RPRD1B	113.63	410.89	113.63	410.89	1.8452	44181	1060	9.1301	1	3.4239e-20	6.8479e-20	1.652e-17	TRUE
RPL19_16366_GAATGCCAGAGAAGGTCACA	RPL19	11.643	44.421	11.643	44.421	1.845	537.19	64.525	4.0805	0.99998	2.4253e-05	4.8505e-05	0.00093099	TRUE
SLAIN1_58452_GGGGAACATCTTGGAAGACG	SLAIN1	47.503	173.24	47.503	173.24	1.8449	7904.9	361.17	6.6162	1	1.8548e-11	3.7096e-11	3.1465e-09	TRUE
WRAP53_41675_CAGACCCAGGGAGCGGCCGT	WRAP53	13.506	51.084	13.506	51.084	1.8442	706.05	77.32	4.2735	0.99999	1.0259e-05	2.0518e-05	0.0004452	TRUE
RPL37A_16439_TCCGGAGGGAGGCCCCATAG	RPL37A	13.506	51.084	13.506	51.084	1.8442	706.05	77.32	4.2735	0.99999	1.0259e-05	2.0518e-05	0.0004452	TRUE
ERCC2_5747_TCCTTGCTCGATACTCAGTG	ERCC2	13.506	51.084	13.506	51.084	1.8442	706.05	77.32	4.2735	0.99999	1.0259e-05	2.0518e-05	0.0004452	TRUE
NT5C3A_38248_CAGCCGAAAATATGAACACG	NT5C3A	54.954	199.89	54.954	199.89	1.8441	10504	432.18	6.9719	1	1.5697e-12	3.1393e-12	3.1779e-10	TRUE
AGXT2_48240_ACACTTGGCTTGACAAACGT	AGXT2	54.954	199.89	54.954	199.89	1.8441	10504	432.18	6.9719	1	1.5697e-12	3.1393e-12	3.1779e-10	TRUE
POTED_68543_TCTTCATAAAGGAGTCGTCG	POTED	24.683	91.062	24.683	91.062	1.8418	2203.1	161.61	5.2216	1	9.109e-08	1.8218e-07	7.1074e-06	TRUE
RPAP1_34349_GGGTACTTTGTATAGACTAG	RPAP1	26.546	97.725	26.546	97.725	1.8416	2533.3	176.69	5.3549	1	4.3794e-08	8.7588e-08	3.7454e-06	TRUE
GSTCD_50000_GTTGGGCCTCCCCTTACTAA	GSTCD	30.271	111.05	30.271	111.05	1.8412	3262.7	207.57	5.6068	1	1.0489e-08	2.0979e-08	1.0381e-06	TRUE
PCNP_44947_ACCTATGGCAAATCCAAACT	PCNP	48.9	177.68	48.9	177.68	1.8403	8292.4	374.3	6.6565	1	1.41e-11	2.82e-11	2.4238e-09	TRUE
SLC44A2_45143_CCTTGTAGGCGTGGATAGCG	SLC44A2	80.569	290.95	80.569	290.95	1.8397	22131	692.89	7.9925	1	6.6172e-16	1.3234e-15	2.0705e-13	TRUE
FAM65B_25848_GTGGAGCTAGAGAATCTGCT	FAM65B	67.063	242.09	67.063	242.09	1.8366	15318	552.45	7.4467	1	4.7965e-14	9.5929e-14	1.2099e-11	TRUE
CTU1_55428_GCCACCGATGCCCTCATCGA	CTU1	52.16	188.79	52.16	188.79	1.836	9333.5	405.26	6.7869	1	5.7575e-12	1.1515e-11	1.0616e-09	TRUE
GPAM_46192_ATATCAATGAAACTCACACA	GPAM	31.669	115.49	31.669	115.49	1.8343	3513.3	219.39	5.6593	1	7.7262e-09	1.5452e-08	7.8366e-07	TRUE
PELP1_35471_CCAGCGAGAAGATAGCCTTG	PELP1	29.806	108.83	29.806	108.83	1.834	3122.4	203.66	5.5374	1	1.5633e-08	3.1267e-08	1.4946e-06	TRUE
LINGO2_63096_TTTGGTTTATATATCACACA	LINGO2	29.806	108.83	29.806	108.83	1.834	3122.4	203.66	5.5374	1	1.5633e-08	3.1267e-08	1.4946e-06	TRUE
CECR1_39521_TCACTGACCACTCTTCGTCA	CECR1	26.08	95.504	26.08	95.504	1.8334	2409.9	172.89	5.2799	1	6.6204e-08	1.3241e-07	5.3826e-06	TRUE
UPF3A_48430_GGGCGGGCCTCACCTCAGGT	UPF3A	26.08	95.504	26.08	95.504	1.8334	2409.9	172.89	5.2799	1	6.6204e-08	1.3241e-07	5.3826e-06	TRUE
DOHH_52162_GTCACGCTCCTCAGCCGGCG	DOHH	24.217	88.841	24.217	88.841	1.833	2088.1	157.88	5.1432	1	1.3883e-07	2.7765e-07	1.0313e-05	TRUE
CDCA5_56932_CCTTCGGCCAGATTTCAGGG	CDCA5	22.354	82.178	22.354	82.178	1.8325	1789.4	143.14	5.0003	1	2.9525e-07	5.9049e-07	2.0056e-05	TRUE
HDAC3_23167_TCATCAATGCCATCCCGCAG	HDAC3	20.491	75.515	20.491	75.515	1.832	1513.8	128.67	4.8507	1	6.3773e-07	1.2755e-06	3.9272e-05	TRUE
APLF_64736_TCAGTACCAGCAATCAGTGG	APLF	53.557	193.23	53.557	193.23	1.8319	9754.2	418.68	6.8261	1	4.3833e-12	8.7666e-12	8.2291e-10	TRUE
USP37_46243_AATGTGGTGCTTCGACCCAG	USP37	40.517	146.59	40.517	146.59	1.8298	5625.5	296.97	6.1551	1	3.786e-10	7.5719e-10	5.0768e-08	TRUE
POLN_70173_AAATTCCTCAAGAAATATTG	POLN	14.903	55.526	14.903	55.526	1.8296	825.11	87.188	4.3505	0.99999	7.1872e-06	1.4374e-05	0.00032635	TRUE
TXN_19776_TAGTTGACTTCTCAGCCACG	TXN	14.903	55.526	14.903	55.526	1.8296	825.11	87.188	4.3505	0.99999	7.1872e-06	1.4374e-05	0.00032635	TRUE
CLEC6A_56614_GAGCAGAACTGTGTTGAGAT	CLEC6A	64.269	230.99	64.269	230.99	1.8296	13898	524.2	7.2818	1	1.6516e-13	3.3032e-13	3.9354e-11	TRUE
METRN_48692_CCAGGACATCAGCCGCCGCG	METRN	36.791	133.26	36.791	133.26	1.8289	4653.3	263.76	5.94	1	1.442e-09	2.8839e-09	1.7061e-07	TRUE
SMCHD1_32524_CACCTTATACCTGCTACAGT	SMCHD1	124.35	444.21	124.35	444.21	1.8286	51155	1185.1	9.2916	1	7.6031e-21	1.5206e-20	4.0054e-18	TRUE
RRAGB_27759_CTTACCCACCACAATCCCAC	RRAGB	29.34	106.61	29.34	106.61	1.8265	2985.3	199.76	5.467	1	2.3326e-08	4.6652e-08	2.1466e-06	TRUE
MTFR1_25485_AGAAAAGAAGGTCATCCTGA	MTFR1	65.666	235.43	65.666	235.43	1.8264	14410	538.29	7.317	1	1.2704e-13	2.5408e-13	3.06e-11	TRUE
FAM193A_22411_GGTCCATGATACCACACGTG	FAM193A	90.814	324.27	90.814	324.27	1.8248	27251	803.35	8.2367	1	8.8573e-17	1.7715e-16	3.0759e-14	TRUE
PHB_13841_CCACAATGTCCTGCACTCCA	PHB	9.3143	35.536	9.3143	35.536	1.8247	343.8	49.181	3.7391	0.9999	0.00010169	0.00020338	0.0030869	TRUE
RPTOR_45713_GATCTGGCAGAACTTCGACT	RPTOR	9.3143	35.536	9.3143	35.536	1.8247	343.8	49.181	3.7391	0.9999	0.00010169	0.00020338	0.0030869	TRUE
TICRR_55443_ACTGGGTGGATACCACCGAA	TICRR	9.3143	35.536	9.3143	35.536	1.8247	343.8	49.181	3.7391	0.9999	0.00010169	0.00020338	0.0030869	TRUE
TSKU_34271_CGAAGGTCTCCACCTCGCAT	TSKU	54.489	195.45	54.489	195.45	1.8239	9935.1	427.67	6.8163	1	4.6906e-12	9.3813e-12	8.7319e-10	TRUE
FEN1_6208_TTATCTTGATGCACCCAGTG	FEN1	23.751	86.62	23.751	86.62	1.8238	1976.2	154.17	5.0633	1	2.1191e-07	4.2381e-07	1.4966e-05	TRUE
ATE1_30125_TATCAGGATCTCATAGACCG	ATE1	50.763	182.12	50.763	182.12	1.8228	8627.9	391.93	6.6353	1	1.6275e-11	3.255e-11	2.7761e-09	TRUE
SNRPB_17869_AGCATATTGATTACAGGATG	SNRPB	21.889	79.957	21.889	79.957	1.8225	1686	139.49	4.9166	1	4.5483e-07	9.0967e-07	2.9377e-05	TRUE
NOA1_53304_CGTGGGGACGTCTACTTAGT	NOA1	21.889	79.957	21.889	79.957	1.8225	1686	139.49	4.9166	1	4.5483e-07	9.0967e-07	2.9377e-05	TRUE
TUBA1A_20987_CTGTGATAAGTTGCTCAGGG	TUBA1A	146.23	519.72	146.23	519.72	1.8224	69746	1448.7	9.8127	1	4.9636e-23	9.9273e-23	3.0875e-20	TRUE
SLFNL1_64670_CACATAGAGAGTGTGCGCCG	SLFNL1	75.911	270.97	75.911	270.97	1.8222	19023	643.77	7.6876	1	7.5081e-15	1.5016e-14	2.0877e-12	TRUE
TCEB1_18802_ACTTTCGATAGCACATGTGA	TCEB1	7.4514	28.873	7.4514	28.873	1.8216	229.45	37.506	3.4979	0.99974	0.00026398	0.00052796	0.0067146	TRUE
TINF2_34924_CAGAATCTGGACCTATAGTG	TINF2	7.4514	28.873	7.4514	28.873	1.8216	229.45	37.506	3.4979	0.99974	0.00026398	0.00052796	0.0067146	TRUE
LSM7_39302_GTACATCGACAAGACGATCC	LSM7	7.4514	28.873	7.4514	28.873	1.8216	229.45	37.506	3.4979	0.99974	0.00026398	0.00052796	0.0067146	TRUE
VPS25_53450_TACAACCGAATGTGGACACT	VPS25	7.4514	28.873	7.4514	28.873	1.8216	229.45	37.506	3.4979	0.99974	0.00026398	0.00052796	0.0067146	TRUE
POLR2J3_73530_AACAAAGAAGACCACACACT	POLR2J3	20.026	73.294	20.026	73.294	1.8211	1418.8	125.1	4.7625	1	9.926e-07	1.9852e-06	5.7948e-05	TRUE
SERPINA11_66768_GGGTCTGGTAGCGACTGAAA	SERPINA11	57.749	206.56	57.749	206.56	1.8209	11072	459.42	6.9426	1	1.9322e-12	3.8643e-12	3.8664e-10	TRUE
SLC9A4_71245_ACATCCAGGTACCTGACCAG	SLC9A4	68.46	244.31	68.46	244.31	1.8204	15462	566.69	7.3872	1	7.5153e-14	1.5031e-13	1.8594e-11	TRUE
LRRC26_71500_GCCGGTTGCCGGCCAATGAG	LRRC26	55.886	199.89	55.886	199.89	1.8203	10369	441.22	6.8557	1	3.5609e-12	7.1218e-12	6.8005e-10	TRUE
PPIL2_33525_TGAACTTGTCCAAATTGGTG	PPIL2	30.737	111.05	30.737	111.05	1.8199	3225.2	211.5	5.5225	1	1.7001e-08	3.4002e-08	1.6115e-06	TRUE
FBXL20_54624_ACATGTCTCTAAAAGCTCTG	FBXL20	109.44	388.68	109.44	388.68	1.819	38987	1011.8	8.7784	1	8.2937e-19	1.6587e-18	3.5781e-16	TRUE
SPIN3_64107_GAGATGAACCTCTAACACAG	SPIN3	39.586	142.15	39.586	142.15	1.8184	5259.3	288.6	6.0371	1	7.9219e-10	1.5844e-09	9.9109e-08	TRUE
WDR25_49246_GGCTCCTGTGAAGACCCAGG	WDR25	37.723	135.48	37.723	135.48	1.8175	4778.5	271.99	5.9276	1	1.5539e-09	3.1077e-09	1.8205e-07	TRUE
NWD1_67871_CAAATGAGCTCAGATGCCCG	NWD1	48.434	173.24	48.434	173.24	1.8175	7788.3	369.91	6.4891	1	4.3428e-11	8.6856e-11	6.9774e-09	TRUE
EPAS1_5618_CCTATTCACCAAGCTAAAGG	EPAS1	5.5886	22.21	5.5886	22.21	1.8167	138.14	26.468	3.2308	0.99928	0.00071651	0.001433	0.014455	TRUE
TAF1B_23585_AAATAAAAGCCCTCAACCGG	TAF1B	5.5886	22.21	5.5886	22.21	1.8167	138.14	26.468	3.2308	0.99928	0.00071651	0.001433	0.014455	TRUE
CD109_60337_AATCAAATTTGATCCAACAG	CD109	46.571	166.58	46.571	166.58	1.8167	7200.7	352.48	6.392	1	8.2404e-11	1.6481e-10	1.2788e-08	TRUE
TAS2R38_15307_CACCAAGAAAACGAAGGCAT	TAS2R38	87.554	310.94	87.554	310.94	1.8167	24951	767.86	8.0616	1	3.7673e-16	7.5346e-16	1.2175e-13	TRUE
H3F3B_8134_ACTGCTCGTAAGTCCACCGG	H3F3B	14.437	53.305	14.437	53.305	1.8147	755.34	83.874	4.244	0.99999	1.1649e-05	2.3297e-05	0.0004962	TRUE
EMC7_44440_GAGATCGCTTCAAGATTGAG	EMC7	23.286	84.399	23.286	84.399	1.8141	1867.4	150.47	4.982	1	3.2395e-07	6.4791e-07	2.173e-05	TRUE
MIER3_63931_CCTTATCTTGGAGAGTACGA	MIER3	95.937	339.82	95.937	339.82	1.8139	29739	859.74	8.3175	1	4.4937e-17	8.9874e-17	1.6338e-14	TRUE
APMAP_45092_GAGTCCATAGCACATATTGG	APMAP	171.85	606.34	171.85	606.34	1.813	94392	1769.6	10.329	1	2.6142e-25	5.2283e-25	1.928e-22	TRUE
GFOD1_39924_CAATGCGGCTAGTGTAGAAG	GFOD1	90.349	319.83	90.349	319.83	1.8123	26330	798.26	8.1222	1	2.2911e-16	4.5822e-16	7.6149e-14	TRUE
MYLIP_36527_CATTCTGTGCGGGATAGCGA	MYLIP	115.03	406.45	115.03	406.45	1.8121	42462	1076.2	8.8833	1	3.2466e-19	6.4932e-19	1.4367e-16	TRUE
TAF7_18657_ACAGTAGAGGCATATTCTGG	TAF7	12.574	46.642	12.574	46.642	1.8113	580.29	70.868	4.0468	0.99997	2.7845e-05	5.5689e-05	0.0010483	TRUE
GNPDA1_26710_CTTCGATGGAGAACTCACCA	GNPDA1	28.409	102.17	28.409	102.17	1.8107	2720.2	192.01	5.3229	1	5.2105e-08	1.0421e-07	4.4003e-06	TRUE
CCT4_28546_CAGAAATCTATTCTAAGGTG	CCT4	3.7257	15.547	3.7257	15.547	1.808	69.874	16.222	2.9351	0.99797	0.0020268	0.0040536	0.030599	TRUE
NEK6_29157_TCACCTTGATCATCTGCGAG	NEK6	54.489	193.23	54.489	193.23	1.8075	9624.5	427.67	6.7089	1	9.8465e-12	1.9693e-11	1.7389e-09	TRUE
GATAD1_46395_AGAGTAAGCAGGAAATTCAC	GATAD1	61.474	217.66	61.474	217.66	1.8074	12197	496.23	7.0113	1	1.1836e-12	2.3673e-12	2.4483e-10	TRUE
CSN1S1_4055_TACTAGGAATGAGTCTACTC	CSN1S1	61.474	217.66	61.474	217.66	1.8074	12197	496.23	7.0113	1	1.1836e-12	2.3673e-12	2.4483e-10	TRUE
MRPL37_38258_GAAGTGCATCTTCCCCGCAA	MRPL37	10.711	39.979	10.711	39.979	1.807	428.28	58.295	3.8332	0.99993	6.8762e-05	0.00013752	0.002235	TRUE
CDC37_30240_GCCCTCCATGTACTGGCGAT	CDC37	10.711	39.979	10.711	39.979	1.807	428.28	58.295	3.8332	0.99993	6.8762e-05	0.00013752	0.002235	TRUE
HTR1D_9023_CCCTGGAATACAGTAAACGC	HTR1D	17.697	64.41	17.697	64.41	1.8067	1091	107.55	4.5043	1	3.483e-06	6.9661e-06	0.00017313	TRUE
COPS6_29746_TGGGTTGGTATACCACAGGG	COPS6	24.683	88.841	24.683	88.841	1.8066	2058.1	161.61	5.0468	1	2.306e-07	4.612e-07	1.611e-05	TRUE
NMI_23890_CGAGCTCACTTGAAACGAAC	NMI	24.683	88.841	24.683	88.841	1.8066	2058.1	161.61	5.0468	1	2.306e-07	4.612e-07	1.611e-05	TRUE
GALR1_6837_CGTGGAGAACTTCGTCACGC	GALR1	38.654	137.7	38.654	137.7	1.8065	4905.4	280.27	5.9165	1	1.6621e-09	3.3242e-09	1.9327e-07	TRUE
LYZL1_53815_CAACTGAGAAGTCAGCCTCT	LYZL1	78.706	277.63	78.706	277.63	1.8056	19785	673.16	7.667	1	8.8137e-15	1.7627e-14	2.4213e-12	TRUE
ESYT1_32517_GCACATCACCTACATAGCTG	ESYT1	64.734	228.77	64.734	228.77	1.8054	13453	528.89	7.1326	1	4.9374e-13	9.8747e-13	1.0893e-10	TRUE
ATP6AP1_1487_GCTGACTGCATACCAGTCGA	ATP6AP1	36.791	131.04	36.791	131.04	1.8049	4441.5	263.76	5.8033	1	3.2906e-09	6.5813e-09	3.5766e-07	TRUE
XK_20340_GCGCAAGGCTCCATACACAA	XK	22.82	82.178	22.82	82.178	1.804	1761.7	146.8	4.8992	1	4.96e-07	9.92e-07	3.1562e-05	TRUE
SLC2A6_30401_GGACGACGCAGCCATCGTTG	SLC2A6	61.009	215.44	61.009	215.44	1.8034	11924	491.6	6.9651	1	1.6454e-12	3.2909e-12	3.3227e-10	TRUE
RAD1_15540_GCACTTCGAATGTGTTACCA	RAD1	15.834	57.747	15.834	57.747	1.8031	878.33	93.886	4.3256	0.99999	8.0169e-06	1.6034e-05	0.00035907	TRUE
SLC38A6_61415_TAAACCAAATGAAACACCTG	SLC38A6	92.211	324.27	92.211	324.27	1.8031	26926	818.65	8.1105	1	2.5219e-16	5.0439e-16	8.3081e-14	TRUE
DCUN1D3_58671_GGAGTCCAAGTCCAATGCCG	DCUN1D3	71.254	250.98	71.254	250.98	1.8021	16150	595.37	7.3656	1	8.8339e-14	1.7668e-13	2.1787e-11	TRUE
THOC5_22331_TCAGTTGGACGACAAACGCA	THOC5	55.42	195.45	55.42	195.45	1.7999	9804.3	436.69	6.7009	1	1.0398e-11	2.0796e-11	1.8259e-09	TRUE
CIPC_54982_GTGAGAAAAAGTCCGACTCC	CIPC	65.666	230.99	65.666	230.99	1.799	13666	538.29	7.1256	1	5.1939e-13	1.0388e-12	1.1427e-10	TRUE
CRK_3905_ATTCCCATTAAAGTCAAAGA	CRK	13.971	51.084	13.971	51.084	1.7986	688.66	80.584	4.1342	0.99998	1.8943e-05	3.7885e-05	0.00075499	TRUE
CAPG_2283_TCCTACCTAGTGCTGCACAA	CAPG	53.557	188.79	53.557	188.79	1.7985	9143.6	418.68	6.609	1	1.9436e-11	3.8873e-11	3.2936e-09	TRUE
UCP3_19928_TGTCCAGTGGAAAGGTAACG	UCP3	63.803	224.32	63.803	224.32	1.7979	12883	519.52	7.0426	1	9.4588e-13	1.8918e-12	1.9986e-10	TRUE
WDR49_62554_ATGAATCGATACCTTACCAC	WDR49	19.094	68.852	19.094	68.852	1.7975	1237.9	118.02	4.5801	1	2.4191e-06	4.8381e-06	0.00012619	TRUE
CEP350_26206_TCCTGTCCTATAGACTCGGA	CEP350	46.571	164.36	46.571	164.36	1.7974	6936.6	352.48	6.2737	1	1.7745e-10	3.5489e-10	2.5495e-08	TRUE
BCLAF1_25927_GCTTGATAGGGGTAATACCA	BCLAF1	29.34	104.39	29.34	104.39	1.7964	2816.1	199.76	5.3099	1	5.5911e-08	1.1182e-07	4.6809e-06	TRUE
IQCH_48095_AAATGCTGATAAATCTTCCA	IQCH	34.463	122.16	34.463	122.16	1.7961	3845.1	243.4	5.6209	1	9.6282e-09	1.9256e-08	9.6023e-07	TRUE
KLHL28_40646_TTGTGGAGTATGCCTATACA	KLHL28	39.586	139.92	39.586	139.92	1.7959	5034	288.6	5.9064	1	1.7658e-09	3.5316e-09	2.0454e-07	TRUE
HIF1A_8337_AAGTGTACCCTAACTAGCCG	HIF1A	156.01	544.15	156.01	544.15	1.7958	75325	1569.7	9.7966	1	5.8212e-23	1.1642e-22	3.5496e-20	TRUE
MRPS33_39223_ACTGTTTAGTGAACTGCCCT	MRPS33	85.691	299.84	85.691	299.84	1.795	22930	747.72	7.8315	1	2.4132e-15	4.8263e-15	7.1738e-13	TRUE
TRIQK_68372_GATCAGTACAGAAAACAAAT	TRIQK	63.337	222.1	63.337	222.1	1.794	12603	514.84	6.9971	1	1.3098e-12	2.6195e-12	2.6869e-10	TRUE
MAFA_71459_GCAGCCTACGAGGCTTTCCG	MAFA	37.723	133.26	37.723	133.26	1.7938	4563.8	271.99	5.793	1	3.4965e-09	6.993e-09	3.787e-07	TRUE
UQCR10_36625_GGAGGTCCTGCGGAACAGCA	UQCR10	32.6	115.49	32.6	115.49	1.7937	3435.7	227.34	5.4977	1	1.954e-08	3.908e-08	1.8231e-06	TRUE
FBRS_47618_CTGAGCTGCCACCACGACTG	FBRS	27.477	97.725	27.477	97.725	1.7936	2467.4	184.32	5.1743	1	1.169e-07	2.3379e-07	8.8476e-06	TRUE
SPAG6_25261_ACCAACTGCTCGTAACACAA	SPAG6	17.231	62.189	17.231	62.189	1.7932	1010.6	104.1	4.4062	0.99999	5.5102e-06	1.102e-05	0.00026003	TRUE
DARS_4521_AGGAAGAGCTACTGTTAACC	DARS	17.231	62.189	17.231	62.189	1.7932	1010.6	104.1	4.4062	0.99999	5.5102e-06	1.102e-05	0.00026003	TRUE
TAF1C_23582_CCGATGCTGAAGTGGAACCA	TAF1C	17.231	62.189	17.231	62.189	1.7932	1010.6	104.1	4.4062	0.99999	5.5102e-06	1.102e-05	0.00026003	TRUE
C12orf60_61359_TTAATTGAAGATTCATGATG	C12orf60	76.843	268.74	76.843	268.74	1.793	18413	653.54	7.5066	1	3.0383e-14	6.0767e-14	7.8041e-12	TRUE
MGARP_54097_ATGTCATCTAACAGATTCCC	MGARP	61.474	215.44	61.474	215.44	1.7926	11853	496.23	6.9116	1	2.4024e-12	4.8048e-12	4.716e-10	TRUE
DLG3_4812_TGTCATATGAGCCAGTGACA	DLG3	80.103	279.85	80.103	279.85	1.792	19949	687.95	7.6156	1	1.3143e-14	2.6286e-14	3.5218e-12	TRUE
TBCD_18746_CACAGCGAGTCATCTCCTCG	TBCD	6.9857	26.652	6.9857	26.652	1.7919	193.39	34.682	3.3395	0.99952	0.0004757	0.0009514	0.010636	TRUE
PCNXL4_47791_ACCATAGCCCACAATAGCCT	PCNXL4	40.983	144.37	40.983	144.37	1.7918	5344.1	301.18	5.9572	1	1.2946e-09	2.5892e-09	1.5424e-07	TRUE
RNASE8_58505_AGGACATGACATCATCTCAG	RNASE8	69.857	244.31	69.857	244.31	1.7916	15217	581	7.2377	1	2.2864e-13	4.5729e-13	5.3172e-11	TRUE
GTF2F1_7942_CTTCACCCAGTGCCCCGACG	GTF2F1	88.486	308.72	88.486	308.72	1.7912	24252	777.97	7.8961	1	1.4404e-15	2.8807e-15	4.4176e-13	TRUE
AK8_63115_TGAACGGGGCATTAGTACGA	AK8	30.737	108.83	30.737	108.83	1.791	3049.3	211.5	5.3698	1	4.0102e-08	8.0204e-08	3.4796e-06	TRUE
SEC23IP_30444_AGGTAGAATACAAACAACTG	SEC23IP	39.12	137.7	39.12	137.7	1.7896	4859.4	284.43	5.8454	1	2.552e-09	5.104e-09	2.8334e-07	TRUE
HEXIM1_28676_GGGTGCCCGAGGAGGACAGT	HEXIM1	20.491	73.294	20.491	73.294	1.7895	1394.1	128.67	4.6549	1	1.6802e-06	3.3604e-06	9.2479e-05	TRUE
Non-Targeting-Control_77290_TCATCTTACATCTGGGAGAC	Non-Targeting-Control	20.491	73.294	20.491	73.294	1.7895	1394.1	128.67	4.6549	1	1.6802e-06	3.3604e-06	9.2479e-05	TRUE
NMB_12650_CGGGAGATCCCAGCTGAGCG	NMB	66.131	230.99	66.131	230.99	1.789	13589	543	7.0746	1	7.5107e-13	1.5021e-12	1.6045e-10	TRUE
RGMA_44722_TCTCGTAATGGCAGATCTCG	RGMA	15.369	55.526	15.369	55.526	1.788	806.3	90.525	4.2206	0.99999	1.2864e-05	2.5728e-05	0.00054215	TRUE
FRMD4B_31882_TTTAAAGGATAAAACCACCG	FRMD4B	42.38	148.81	42.38	148.81	1.788	5663.6	313.85	6.0075	1	9.4981e-10	1.8996e-09	1.1685e-07	TRUE
RNASEH2B_49410_TGACCAAGCTTCCACTGACA	RNASEH2B	42.38	148.81	42.38	148.81	1.788	5663.6	313.85	6.0075	1	9.4981e-10	1.8996e-09	1.1685e-07	TRUE
IMPA1_9562_CTACAAGTTTCACAACAAGA	IMPA1	42.38	148.81	42.38	148.81	1.788	5663.6	313.85	6.0075	1	9.4981e-10	1.8996e-09	1.1685e-07	TRUE
MRPL20_41428_GAAAAATCGCTGCTACAGGT	MRPL20	1.8629	8.8841	1.8629	8.8841	1.7877	24.649	7.0583	2.6428	0.99458	0.0054209	0.010842	0.059391	TRUE
RPA3_16287_TACGGGTTCCATCAACTCGA	RPA3	1.8629	8.8841	1.8629	8.8841	1.7877	24.649	7.0583	2.6428	0.99458	0.0054209	0.010842	0.059391	TRUE
TM2D1_52704_ATAACTTGTAAGGATTCCAG	TM2D1	77.774	270.97	77.774	270.97	1.7876	18661	663.33	7.501	1	3.17e-14	6.3399e-14	8.1286e-12	TRUE
RANBP2_15795_TGGTACTTCAGAGACAAGCA	RANBP2	37.257	131.04	37.257	131.04	1.7872	4397.7	267.87	5.7301	1	5.0761e-09	1.0152e-08	5.3556e-07	TRUE
OR4D1_35258_ATGATGGTGACATACCGGAG	OR4D1	45.64	159.91	45.64	159.91	1.7867	6529.3	343.82	6.1629	1	3.597e-10	7.1939e-10	4.8444e-08	TRUE
ZNF185_20777_AGGCACCGTTTATCGCGAAG	ZNF185	62.406	217.66	62.406	217.66	1.786	12052	505.52	6.9052	1	2.5135e-12	5.027e-12	4.903e-10	TRUE
STARD3NL_52675_CATTGAGAACACATTAGAGA	STARD3NL	48.9	171.02	48.9	171.02	1.7855	7456.5	374.3	6.3121	1	1.3841e-10	2.7683e-10	2.0301e-08	TRUE
TTC21B_50004_ACTCTACTATGTGTGTAGAG	TTC21B	173.25	599.68	173.25	599.68	1.7855	90922	1787.5	10.086	1	3.1765e-24	6.353e-24	2.1206e-21	TRUE
TANGO6_49395_CATTATGATTACCATCAAAG	TANGO6	10.246	37.757	10.246	37.757	1.7851	378.45	55.225	3.7021	0.99988	0.00011671	0.00023342	0.0034699	TRUE
VWA9_51682_TTACCTATAGCACTTAACAA	VWA9	10.246	37.757	10.246	37.757	1.7851	378.45	55.225	3.7021	0.99988	0.00011671	0.00023342	0.0034699	TRUE
LRRC40_42866_TTTATTCTCCAGACACACTG	LRRC40	27.011	95.504	27.011	95.504	1.7846	2345.6	180.49	5.0982	1	1.7537e-07	3.5074e-07	1.2639e-05	TRUE
HOXA1_8629_ACCACAACTTGAGTGGGAGT	HOXA1	72.186	250.98	72.186	250.98	1.7837	15983	604.99	7.2689	1	1.8149e-13	3.6298e-13	4.2981e-11	TRUE
MED25_51986_TATCCATACCTGGTACTGCG	MED25	55.42	193.23	55.42	193.23	1.7835	9495.7	436.69	6.5946	1	2.1402e-11	4.2804e-11	3.5991e-09	TRUE
CFAP20_36494_TGCAGGGCATGTGATATATG	CFAP20	21.889	77.736	21.889	77.736	1.7824	1559.5	139.49	4.7285	1	1.168e-06	2.3359e-06	6.6974e-05	TRUE
ZSCAN26_20781_AAAGAAACAAAAAATACTTG	ZSCAN26	21.889	77.736	21.889	77.736	1.7824	1559.5	139.49	4.7285	1	1.168e-06	2.3359e-06	6.6974e-05	TRUE
ZBTB22_24386_GATGTATCTATCAGAGTGCA	ZBTB22	61.94	215.44	61.94	215.44	1.7819	11781	500.87	6.8587	1	3.4834e-12	6.9668e-12	6.6606e-10	TRUE
TMEM211_66605_AAGCAGTGTTCCAATGCCAG	TMEM211	86.623	299.84	86.623	299.84	1.7796	22731	757.78	7.7455	1	4.7644e-15	9.5289e-15	1.359e-12	TRUE
CEP57_25670_TTAAGGAAAGGCTTATCCGA	CEP57	16.766	59.968	16.766	59.968	1.779	933.21	100.68	4.3057	0.99999	8.7372e-06	1.7474e-05	0.00038708	TRUE
RGS19_27642_CCTGCGGACAGAGTACAGCG	RGS19	54.954	191.01	54.954	191.01	1.7788	9255.4	432.18	6.5446	1	2.9956e-11	5.9913e-11	4.9516e-09	TRUE
B2M_1550_ACCCAGACACATAGCAATTC	B2M	73.117	253.2	73.117	253.2	1.7781	16214	614.64	7.2636	1	1.887e-13	3.774e-13	4.4553e-11	TRUE
HNRNPA0_29640_GGAGGATATCTACTCCGGTG	HNRNPA0	61.474	213.22	61.474	213.22	1.7778	11513	496.23	6.8119	1	4.8287e-12	9.6575e-12	8.9675e-10	TRUE
MCM6_11251_TCGTCCTGAGAGAAACACAT	MCM6	5.1229	19.989	5.1229	19.989	1.7774	110.5	23.824	3.0458	0.99864	0.0013604	0.0027208	0.023037	TRUE
TRMT5_45876_ACATTCCAGTGCTTAAAGTG	TRMT5	5.1229	19.989	5.1229	19.989	1.7774	110.5	23.824	3.0458	0.99864	0.0013604	0.0027208	0.023037	TRUE
POU2F1_14443_CATAGAGACCAACATCCGTG	POU2F1	20.026	71.073	20.026	71.073	1.7773	1302.9	125.1	4.5639	1	2.6062e-06	5.2125e-06	0.00013469	TRUE
NSFL1C_43798_GAAGAAAAGTCCCAACGAGC	NSFL1C	20.026	71.073	20.026	71.073	1.7773	1302.9	125.1	4.5639	1	2.6062e-06	5.2125e-06	0.00013469	TRUE
CRIP3_72401_CCATATGAAGACATTCACTG	CRIP3	20.026	71.073	20.026	71.073	1.7773	1302.9	125.1	4.5639	1	2.6062e-06	5.2125e-06	0.00013469	TRUE
ZNF223_20848_GTTCATTGCAAATTACACAT	ZNF223	34.929	122.16	34.929	122.16	1.7773	3804.4	247.45	5.5452	1	1.4881e-08	2.9762e-08	1.4333e-06	TRUE
DAZL_4535_CTTCTGGTAAAATATAGCCT	DAZL	34.929	122.16	34.929	122.16	1.7773	3804.4	247.45	5.5452	1	1.4881e-08	2.9762e-08	1.4333e-06	TRUE
LRP5_10806_CGAGACCAATAACAACGACG	LRP5	34.929	122.16	34.929	122.16	1.7773	3804.4	247.45	5.5452	1	1.4881e-08	2.9762e-08	1.4333e-06	TRUE
CLVS1_63067_TAGAGGGCATGAATGTACCA	CLVS1	71.254	246.53	71.254	246.53	1.7765	15362	595.37	7.1835	1	3.4025e-13	6.805e-13	7.6932e-11	TRUE
LRP6_10801_AAGTGTTAACCAATACTACA	LRP6	59.611	206.56	59.611	206.56	1.7758	10796	477.76	6.7228	1	8.9427e-12	1.7885e-11	1.5994e-09	TRUE
ERLIN2_30318_GCTGTGCACAAGATAGAAGA	ERLIN2	26.546	93.283	26.546	93.283	1.7752	2226.9	176.69	5.0208	1	2.6336e-07	5.2673e-07	1.8169e-05	TRUE
NSG1_35484_AGGACCAACACGGAGACCTG	NSG1	105.72	364.25	105.72	364.25	1.7751	33419	969.41	8.3035	1	5.0567e-17	1.0113e-16	1.8214e-14	TRUE
RBM17_54691_AAGACAGACATGAAGCAAGT	RBM17	8.3829	31.094	8.3829	31.094	1.7742	257.91	43.271	3.4526	0.99969	0.00030885	0.00061769	0.0076053	TRUE
LAMTOR2_36207_ACCAGGCTGCTGAATAACGA	LAMTOR2	33.066	115.49	33.066	115.49	1.7739	3397.2	231.34	5.4194	1	3.0353e-08	6.0705e-08	2.7127e-06	TRUE
RBMY1J_70639_GATATTGTCGCTCTGCGTGG	RBMY1J	154.62	530.83	154.62	530.83	1.773	70766	1552.3	9.5486	1	6.5721e-22	1.3144e-21	3.7981e-19	TRUE
C2CD2_34217_ATATCCAGCCCAAAGCACTG	C2CD2	98.731	339.82	98.731	339.82	1.7729	29061	890.81	8.0776	1	3.3054e-16	6.6108e-16	1.0733e-13	TRUE
TCEB2_18808_GCTTCACCAGTCAAACAGCA	TCEB2	11.643	42.2	11.643	42.2	1.7727	466.86	64.525	3.804	0.99992	7.6838e-05	0.00015368	0.0024548	TRUE
USP4_20000_TCAACAGAGACAACCCTCTG	USP4	80.569	277.63	80.569	277.63	1.7723	19416	692.89	7.4863	1	3.5468e-14	7.0936e-14	9.05e-12	TRUE
CDSN_2973_AAGGCCACCATTGCTACAGG	CDSN	55.886	193.23	55.886	193.23	1.7716	9431.7	441.22	6.5385	1	3.1183e-11	6.2366e-11	5.1435e-09	TRUE
HLA-DQB2_8429_AGCTGCGCACGACCTTGCAG	HLA-DQB2	59.146	204.33	59.146	204.33	1.7714	10540	473.16	6.6747	1	1.243e-11	2.486e-11	2.1535e-09	TRUE
HSD17B3_8892_TGGGAAAGCGTACTCGTTCG	HSD17B3	65.666	226.54	65.666	226.54	1.7711	12941	538.29	6.9341	1	2.0484e-12	4.0968e-12	4.0675e-10	TRUE
SBSPON_63078_CTGCTGCTTCGACTACGACA	SBSPON	31.203	108.83	31.203	108.83	1.77	3013	215.44	5.2888	1	6.2627e-08	1.2525e-07	5.1294e-06	TRUE
DENR_22327_ATGTTGCTAAATGTAGACAA	DENR	31.203	108.83	31.203	108.83	1.77	3013	215.44	5.2888	1	6.2627e-08	1.2525e-07	5.1294e-06	TRUE
MTO1_33807_AGCCGAACAGAAGGTTACAT	MTO1	40.983	142.15	40.983	142.15	1.7696	5117	301.18	5.8292	1	2.8096e-09	5.6192e-09	3.0994e-07	TRUE
CDADC1_51752_GGTAAAGAGAACTGGTCTTG	CDADC1	44.243	153.25	44.243	153.25	1.7695	5941.4	330.91	5.9924	1	1.0415e-09	2.0831e-09	1.2672e-07	TRUE
YWHAQ_29715_CCGAGGACTCACCAGCACCG	YWHAQ	47.503	164.36	47.503	164.36	1.7694	6827.3	361.17	6.1487	1	3.9308e-10	7.8616e-10	5.2439e-08	TRUE
KIR2DL1_10179_GGGAGCTGACACCTGATAGG	KIR2DL1	50.763	175.46	50.763	175.46	1.7694	7774.8	391.93	6.2987	1	1.5081e-10	3.0162e-10	2.2056e-08	TRUE
ZNF761_71074_CTCCAGTATGACGTCTACGA	ZNF761	57.283	197.67	57.283	197.67	1.7692	9854.5	454.86	6.5826	1	2.3204e-11	4.6408e-11	3.8811e-09	TRUE
PDE3B_13512_GCTACTAATACTCCGTAGAG	PDE3B	70.323	242.09	70.323	242.09	1.7691	14752	585.78	7.0971	1	6.3839e-13	1.2768e-12	1.3809e-10	TRUE
ADRA1B_402_CCATTCCAAGAACTTTCACG	ADRA1B	48.9	168.8	48.9	168.8	1.7667	7187.8	374.3	6.1973	1	2.8882e-10	5.7764e-10	3.9622e-08	TRUE
ATRN_21992_TGTTTACGACCATAGGACCA	ATRN	48.9	168.8	48.9	168.8	1.7667	7187.8	374.3	6.1973	1	2.8882e-10	5.7764e-10	3.9622e-08	TRUE
LMBR1L_43128_CAAGGAATACCACATACCCG	LMBR1L	39.12	135.48	39.12	135.48	1.7663	4642.9	284.43	5.7138	1	5.5823e-09	1.1165e-08	5.838e-07	TRUE
HEATR9_66831_GGAAAATGAGAGATGACTGT	HEATR9	32.6	113.27	32.6	113.27	1.7659	3254	227.34	5.3504	1	4.4568e-08	8.9135e-08	3.8073e-06	TRUE
UTP11L_37863_ACTAAAGCTGATGAGAACTC	UTP11L	29.34	102.17	29.34	102.17	1.7657	2651.9	199.76	5.1527	1	1.3084e-07	2.6169e-07	9.7711e-06	TRUE
RIOK2_43356_ATAGCCAGCCTTAAACATGG	RIOK2	26.08	91.062	26.08	91.062	1.7654	2111.3	172.89	4.942	1	3.9591e-07	7.9182e-07	2.6071e-05	TRUE
ADGRG6_45284_CTAACAGAATCGATAAACAA	ADGRG6	19.56	68.852	19.56	68.852	1.7645	1214.8	121.55	4.4709	1	4.0493e-06	8.0986e-06	0.00019778	TRUE
PPP2R5B_14645_ACTCACGTGCTCTGTCAGAG	PPP2R5B	139.25	475.3	139.25	475.3	1.7639	56465	1363.4	9.101	1	4.4742e-20	8.9484e-20	2.1322e-17	TRUE
TMEM243_49047_AACAGTACTTACAAGTATGC	TMEM243	47.037	162.14	47.037	162.14	1.7638	6623.8	356.82	6.0932	1	5.5706e-10	1.1141e-09	7.2079e-08	TRUE
TSPAN14_51808_CAGATCGATATCGTCCCGGT	TSPAN14	47.037	162.14	47.037	162.14	1.7638	6623.8	356.82	6.0932	1	5.5706e-10	1.1141e-09	7.2079e-08	TRUE
OR2A14_60393_AGCATAGGATATGTCAACAA	OR2A14	71.254	244.31	71.254	244.31	1.7635	14975	595.37	7.0925	1	6.5965e-13	1.3193e-12	1.4249e-10	TRUE
ARPC4-TTLL3_76004_GATCTGGATAGCTCAGCGAT	ARPC4-TTLL3	64.734	222.1	64.734	222.1	1.763	12382	528.89	6.8428	1	3.8912e-12	7.7824e-12	7.3858e-10	TRUE
ZC3H12A_50794_TTCACACCATCACGACGCGT	ZC3H12A	61.474	211	61.474	211	1.7627	11179	496.23	6.7122	1	9.6114e-12	1.9223e-11	1.7032e-09	TRUE
SLC7A1_17564_TAAAAACTGGCAGCTCACGG	SLC7A1	124.35	424.22	124.35	424.22	1.7623	44961	1185.1	8.7109	1	1.5076e-18	3.0152e-18	6.3109e-16	TRUE
SLC25A20_2195_GGCATCACGGGGCTATATCG	SLC25A20	54.954	188.79	54.954	188.79	1.7621	8955.7	432.18	6.4377	1	6.0885e-11	1.2177e-10	9.6521e-09	TRUE
MRPS14_47168_GGCTACGTATTAATTCACTC	MRPS14	27.477	95.504	27.477	95.504	1.7608	2313.8	184.32	5.0107	1	2.7711e-07	5.5423e-07	1.9016e-05	TRUE
OCEL1_49439_ACAGCTCATAGTCGGGCACT	OCEL1	62.871	215.44	62.871	215.44	1.7607	11639	510.18	6.7547	1	7.1775e-12	1.4355e-11	1.3032e-09	TRUE
SPACA1_51935_GGTGACGTTGGTCCCGCGCG	SPACA1	62.871	215.44	62.871	215.44	1.7607	11639	510.18	6.7547	1	7.1775e-12	1.4355e-11	1.3032e-09	TRUE
OR5H14_72607_CAGCATCTTCAGAGTCACTG	OR5H14	80.569	275.41	80.569	275.41	1.7607	18981	692.89	7.4019	1	6.7202e-14	1.344e-13	1.668e-11	TRUE
GPD2_7469_AGAAGCACTAAATTGATCCA	GPD2	115.96	395.34	115.96	395.34	1.7607	39027	1087	8.474	1	1.1861e-17	2.3722e-17	4.5845e-15	TRUE
PPIP5K2_32270_TTTGTGAAAGGTTTATACAG	PPIP5K2	38.654	133.26	38.654	133.26	1.7595	4475.3	280.27	5.6511	1	8.0543e-09	1.6109e-08	8.1481e-07	TRUE
KIAA1586_46233_GATGGTGCTAATACAATCCT	KIAA1586	67.529	230.99	67.529	230.99	1.7593	13359	557.19	6.9248	1	2.1882e-12	4.3763e-12	4.3247e-10	TRUE
TRPC1_19599_GGATGCATTCCATCCTACAC	TRPC1	81.966	279.85	81.966	279.85	1.7592	19579	707.76	7.4382	1	5.1098e-14	1.022e-13	1.2827e-11	TRUE
VWA7_51277_GTATGGCTCAAAACGCAGAG	VWA7	107.58	366.47	107.58	366.47	1.7589	33512	990.58	8.2256	1	9.7115e-17	1.9423e-16	3.3649e-14	TRUE
HACD2_64911_GTCCGAGCATACCTGGCTAA	HACD2	35.394	122.16	35.394	122.16	1.7587	3763.8	251.51	5.4709	1	2.2684e-08	4.5368e-08	2.0913e-06	TRUE
ZNF624_45806_GTTCTGTGAAATTTGCGATG	ZNF624	75.446	257.64	75.446	257.64	1.7584	16597	638.9	7.208	1	2.8422e-13	5.6843e-13	6.5215e-11	TRUE
TTLL5_31710_GCACTGACTATAACCTAATG	TTLL5	86.623	295.4	86.623	295.4	1.7582	21793	757.78	7.5841	1	1.675e-14	3.3501e-14	4.4423e-12	TRUE
POLR3B_43087_GTCTAAGAACAGGATCATCG	POLR3B	6.52	24.431	6.52	24.431	1.7578	160.41	31.899	3.1713	0.99913	0.0008664	0.0017328	0.016604	TRUE
TP53RK_56879_GGTGCTTGATCACCGCCGCG	TP53RK	6.52	24.431	6.52	24.431	1.7578	160.41	31.899	3.1713	0.99913	0.0008664	0.0017328	0.016604	TRUE
RAD9A_15718_CCTGCGCAGCTACCACGAGG	RAD9A	6.52	24.431	6.52	24.431	1.7578	160.41	31.899	3.1713	0.99913	0.0008664	0.0017328	0.016604	TRUE
MRPS10_41804_GACCTTTCACCAAAACCGAG	MRPS10	6.52	24.431	6.52	24.431	1.7578	160.41	31.899	3.1713	0.99913	0.0008664	0.0017328	0.016604	TRUE
SNX25_52628_CTTACCATGACAAAGTAACA	SNX25	17.697	62.189	17.697	62.189	1.7569	989.75	107.55	4.2901	0.99999	9.3396e-06	1.8679e-05	0.00041036	TRUE
IL1RN_9392_TTCCCCAGAAAAGATAGATG	IL1RN	28.874	99.946	28.874	99.946	1.7566	2525.6	195.88	5.0781	1	1.9438e-07	3.8876e-07	1.3848e-05	TRUE
FAM192A_50593_CGAAAACCTGAAGATCCAGA	FAM192A	40.051	137.7	40.051	137.7	1.7565	4768	292.78	5.7071	1	5.8031e-09	1.1606e-08	6.0444e-07	TRUE
LAX1_40940_ATGACGGTAACTCGGAGGTA	LAX1	70.323	239.87	70.323	239.87	1.7558	14373	585.78	7.0053	1	1.2347e-12	2.4693e-12	2.5429e-10	TRUE
VAV3_28123_GAAACTGTTTAATTTCACGA	VAV3	36.791	126.6	36.791	126.6	1.7555	4032.7	263.76	5.5297	1	1.6226e-08	3.2451e-08	1.5456e-06	TRUE
ZNF311_67155_TAAGCTGATGCATACAGAGA	ZNF311	140.18	475.3	140.18	475.3	1.7543	56153	1374.7	9.0384	1	7.9494e-20	1.5899e-19	3.7423e-17	TRUE
HECW1_31646_GCGGATGTAGTGTGTCCGCG	HECW1	95.471	324.27	95.471	324.27	1.7535	26174	854.58	7.8267	1	2.5061e-15	5.0122e-15	7.4075e-13	TRUE
HSPA9_8956_TTGTCACTGATCTAATCAGA	HSPA9	30.271	104.39	30.271	104.39	1.7528	2746.7	207.57	5.1444	1	1.3665e-07	2.7329e-07	1.018e-05	TRUE
NLRP3_57129_ACTATGGCAAATTCGAAAAG	NLRP3	65.2	222.1	65.2	222.1	1.7528	12309	533.58	6.7925	1	5.5236e-12	1.1047e-11	1.0209e-09	TRUE
ZG16B_58704_TGTACATGACCATACCCCGG	ZG16B	38.189	131.04	38.189	131.04	1.7525	4310.8	276.13	5.5878	1	1.1626e-08	2.3253e-08	1.1455e-06	TRUE
NIPSNAP1_22143_TCACAAAGTGGATCCCCGGA	NIPSNAP1	38.189	131.04	38.189	131.04	1.7525	4310.8	276.13	5.5878	1	1.1626e-08	2.3253e-08	1.1455e-06	TRUE
STBD1_23529_CCTAGAGTTACTGGTCTCAG	STBD1	61.94	211	61.94	211	1.752	11109	500.87	6.6603	1	1.3706e-11	2.7412e-11	2.3587e-09	TRUE
MYOM3_59336_TTATTACATCTACTCCCGGA	MYOM3	69.857	237.65	69.857	237.65	1.7519	14077	581	6.9612	1	1.6895e-12	3.3791e-12	3.4073e-10	TRUE
RIC8B_41860_CGATTAGTAAACAATGACGA	RIC8B	50.763	173.24	50.763	173.24	1.7511	7500.3	391.93	6.1866	1	3.0906e-10	6.1811e-10	4.2286e-08	TRUE
RASSF8_30534_TGCCCCCCTTAGCTAAACTG	RASSF8	50.763	173.24	50.763	173.24	1.7511	7500.3	391.93	6.1866	1	3.0906e-10	6.1811e-10	4.2286e-08	TRUE
ATXN7L2_59263_GCTCAGGGGAGCAGATAACG	ATXN7L2	27.011	93.283	27.011	93.283	1.751	2196	180.49	4.9328	1	4.1439e-07	8.2878e-07	2.7104e-05	TRUE
IGHMBP2_9342_CAAGCTCAACTGGAAATCGT	IGHMBP2	27.011	93.283	27.011	93.283	1.751	2196	180.49	4.9328	1	4.1439e-07	8.2878e-07	2.7104e-05	TRUE
ATP6V0A1_1484_GTCCAATTATAAGTAAACAT	ATP6V0A1	11.177	39.979	11.177	39.979	1.7507	414.76	61.395	3.6758	0.99987	0.00012845	0.0002569	0.0037586	TRUE
PDE4DIP_25522_AGAGTATGGAGAGTCTCCTG	PDE4DIP	11.177	39.979	11.177	39.979	1.7507	414.76	61.395	3.6758	0.99987	0.00012845	0.0002569	0.0037586	TRUE
CLCC1_31897_GCATATTGGAAAAGGAACTG	CLCC1	63.337	215.44	63.337	215.44	1.7502	11568	514.84	6.7035	1	1.0203e-11	2.0406e-11	1.7937e-09	TRUE
RNF213_46184_AGTCCTGTGTGATCATATGG	RNF213	47.503	162.14	47.503	162.14	1.7499	6570.3	361.17	6.0318	1	8.157e-10	1.6314e-09	1.0197e-07	TRUE
LSM8_39305_GGGGTAGAACAAGTGGTACT	LSM8	31.669	108.83	31.669	108.83	1.7493	2977	219.39	5.2094	1	9.6275e-08	1.9255e-07	7.4668e-06	TRUE
STAG2_29019_AATACTAACCTTGAACCGAC	STAG2	23.751	82.178	23.751	82.178	1.7487	1706.8	154.17	4.7056	1	1.3021e-06	2.6041e-06	7.3654e-05	TRUE
BORA_50193_TGGAGATTAGAATAATCACT	BORA	36.326	124.38	36.326	124.38	1.748	3876.6	259.66	5.4643	1	2.3526e-08	4.7051e-08	2.1611e-06	TRUE
AP2M1_3317_AAATGTTGGACCGCTTAACG	AP2M1	45.64	155.47	45.64	155.47	1.7463	6031.5	343.82	5.9233	1	1.5887e-09	3.1774e-09	1.8571e-07	TRUE
RHBDD2_45450_TGGCAATTTCGAGAGAACCG	RHBDD2	75.446	255.42	75.446	255.42	1.746	16195	638.9	7.1202	1	5.3973e-13	1.0795e-12	1.1857e-10	TRUE
NONO_12693_AGTGGACCGCAACATCAAGG	NONO	25.149	86.62	25.149	86.62	1.7445	1889.4	165.35	4.7804	1	8.9727e-07	1.7945e-06	5.3054e-05	TRUE
LOC158434_63180_GGCCGCATGATGACTGAGAC	LOC158434	7.9171	28.873	7.9171	28.873	1.7442	219.58	40.369	3.2983	0.99946	0.00054429	0.0010886	0.011762	TRUE
RBM39_25291_TGGCGGCAAGAATTCGACCA	RBM39	7.9171	28.873	7.9171	28.873	1.7442	219.58	40.369	3.2983	0.99946	0.00054429	0.0010886	0.011762	TRUE
CFDP1_28053_AGAAAAAGTTAAAATCACCA	CFDP1	7.9171	28.873	7.9171	28.873	1.7442	219.58	40.369	3.2983	0.99946	0.00054429	0.0010886	0.011762	TRUE
PDE1A_13494_CAGTTTATATCGATGAAACA	PDE1A	51.694	175.46	51.694	175.46	1.7436	7659.1	400.81	6.1821	1	3.1786e-10	6.3573e-10	4.3299e-08	TRUE
RPL26_16392_TTTGCGATTCTTGCTTCGGT	RPL26	51.694	175.46	51.694	175.46	1.7436	7659.1	400.81	6.1821	1	3.1786e-10	6.3573e-10	4.3299e-08	TRUE
SSC5D_67722_GCATGACTGTCACCACCGCG	SSC5D	56.351	191.01	56.351	191.01	1.7433	9066.3	445.76	6.3779	1	9.0091e-11	1.8018e-10	1.3843e-08	TRUE
WRNIP1_44501_CGTGTCAGGACGCATCGTGT	WRNIP1	56.351	191.01	56.351	191.01	1.7433	9066.3	445.76	6.3779	1	9.0091e-11	1.8018e-10	1.3843e-08	TRUE
TMCO1_40084_AGTCCTTGGATGTAAGAAAG	TMCO1	78.24	264.3	78.24	264.3	1.7433	17310	668.24	7.1977	1	3.0666e-13	6.1332e-13	6.995e-11	TRUE
C1QL2_63829_GCACCTCATAGCCTTCGTGG	C1QL2	12.574	44.421	12.574	44.421	1.7425	507.09	70.868	3.783	0.99992	8.3106e-05	0.00016621	0.0026135	TRUE
ABCB9_32853_TGTCCTGGGAGATTGTATGG	ABCB9	43.777	148.81	43.777	148.81	1.7423	5515.8	326.63	5.8115	1	3.119e-09	6.238e-09	3.4068e-07	TRUE
NUDT21_29955_ACTAAAACGCTTAATGACAG	NUDT21	17.231	59.968	17.231	59.968	1.7416	913.2	104.1	4.1886	0.99999	1.4707e-05	2.9414e-05	0.00060759	TRUE
PLXDC1_45057_GACGGGACACATAATAGCTG	PLXDC1	57.749	195.45	57.749	195.45	1.7415	9480.9	459.42	6.4244	1	6.6409e-11	1.3282e-10	1.0474e-08	TRUE
PGS1_24992_GGCAGATAAGAGTAGCCAAG	PGS1	26.546	91.062	26.546	91.062	1.7408	2081.2	176.69	4.8537	1	6.2019e-07	1.2404e-06	3.83e-05	TRUE
GLOD5_72045_AAGTCTACGGATAAGACATG	GLOD5	306.44	1026.1	306.44	1026.1	1.7402	258970	3629.7	11.945	1	3.4273e-33	6.8546e-33	3.7916e-30	TRUE
CYP26C1_69242_CCACTGAAGGGAACGTCCAG	CYP26C1	49.831	168.8	49.831	168.8	1.74	7076.5	383.1	6.0782	1	6.1121e-10	1.2224e-09	7.8366e-08	TRUE
MKX_67184_TGAGAATTCGGTCATCAAAG	MKX	63.803	215.44	63.803	215.44	1.7398	11497	519.52	6.6528	1	1.4413e-11	2.8827e-11	2.4722e-09	TRUE
ZDHHC15_63248_TGGAACTTAGAGCGAACACT	ZDHHC15	68.46	230.99	68.46	230.99	1.7398	13208	566.69	6.8274	1	4.3334e-12	8.6668e-12	8.1453e-10	TRUE
STAG2_29022_TTGGAAAACGAGCCAATGAG	STAG2	68.46	230.99	68.46	230.99	1.7398	13208	566.69	6.8274	1	4.3334e-12	8.6668e-12	8.1453e-10	TRUE
AKAP3_28516_TGGCTATGACTAGATTCGTG	AKAP3	60.543	204.33	60.543	204.33	1.7383	10338	486.98	6.516	1	3.6219e-11	7.2437e-11	5.9236e-09	TRUE
TRIM10_27032_TTTCTGAGTTCGCACACCTG	TRIM10	60.543	204.33	60.543	204.33	1.7383	10338	486.98	6.516	1	3.6219e-11	7.2437e-11	5.9236e-09	TRUE
OR5K4_72619_GAAATTCTCTAACATCTTGG	OR5K4	46.571	157.69	46.571	157.69	1.7381	6174	352.48	5.9188	1	1.6322e-09	3.2644e-09	1.9008e-07	TRUE
C2orf81_71240_TCCGCAGCTGAGAGTCACGT	C2orf81	46.571	157.69	46.571	157.69	1.7381	6174	352.48	5.9188	1	1.6322e-09	3.2644e-09	1.9008e-07	TRUE
DYTN_71990_TCACAAACTCAAAACCAACC	DYTN	32.6	111.05	32.6	111.05	1.7376	3077.3	227.34	5.2031	1	9.9533e-08	1.9907e-07	7.681e-06	TRUE
PROSER2_66469_CACCCCCGATCCCCCCAGGA	PROSER2	75.911	255.42	75.911	255.42	1.7372	16111	643.77	7.0748	1	7.4927e-13	1.4985e-12	1.6029e-10	TRUE
MANEAL_62134_CCTTTGAGCGACGCCCAGAG	MANEAL	71.254	239.87	71.254	239.87	1.7371	14216	595.37	6.9105	1	2.4196e-12	4.8392e-12	4.7437e-10	TRUE
C2CD4D_75555_GGGCCCGGCCTGATATTCGG	C2CD4D	23.286	79.957	23.286	79.957	1.737	1605.8	150.47	4.6199	1	1.9766e-06	3.9532e-06	0.00010608	TRUE
NUP50_29092_ATACTTCAGTCTGACACTGG	NUP50	58.68	197.67	58.68	197.67	1.7351	9659.3	468.57	6.421	1	6.793e-11	1.3586e-10	1.0692e-08	TRUE
ITSN2_37273_TCAAGGCCAACAGTTGCCTG	ITSN2	78.706	264.3	78.706	264.3	1.7349	17223	673.16	7.1534	1	4.2385e-13	8.477e-13	9.5003e-11	TRUE
SDF2L1_33519_AGCTACTGGCGGATCCGCGG	SDF2L1	54.023	182.12	54.023	182.12	1.7347	8205	423.17	6.2273	1	2.3835e-10	4.767e-10	3.3318e-08	TRUE
CYP24A1_4448_TGGTGGCGAGACTCAGAACG	CYP24A1	29.34	99.946	29.34	99.946	1.7343	2492.6	199.76	4.9956	1	2.9896e-07	5.9792e-07	2.0273e-05	TRUE
SUGP1_46387_CTGCAAGAAGCTACCATCGT	SUGP1	29.34	99.946	29.34	99.946	1.7343	2492.6	199.76	4.9956	1	2.9896e-07	5.9792e-07	2.0273e-05	TRUE
OR14A16_67915_CAAGAAATAGCTAATAACTG	OR14A16	49.366	166.58	49.366	166.58	1.7343	6869.3	378.69	6.0232	1	8.5986e-10	1.7197e-09	1.0688e-07	TRUE
ARL4D_1085_AGACGGTCTAGTGTTTGTGG	ARL4D	9.3143	33.315	9.3143	33.315	1.7342	288.03	49.181	3.4224	0.99966	0.00034178	0.00068357	0.0082174	TRUE
PHF20L1_37821_CTATGCTTGAAAGGTCTAGG	PHF20L1	84.76	284.29	84.76	284.29	1.7341	19906	737.69	7.3464	1	1.019e-13	2.0381e-13	2.4894e-11	TRUE
GNA11_7296_GGTGGCGATGCGGTCAACGT	GNA11	55.42	186.57	55.42	186.57	1.7331	8599.7	436.69	6.2758	1	1.7465e-10	3.4929e-10	2.5186e-08	TRUE
SAMD8_61127_GCAATGTGATTCCATCAAGT	SAMD8	35.394	119.94	35.394	119.94	1.7325	3573.6	251.51	5.3308	1	4.9523e-08	9.9047e-08	4.1983e-06	TRUE
RBM22_43060_GGTCAAACATACCATACTCT	RBM22	56.817	191.01	56.817	191.01	1.7316	9003.6	450.3	6.3237	1	1.2815e-10	2.563e-10	1.9039e-08	TRUE
DLD_4798_ACTGCTACGAAAGCTGATGG	DLD	30.737	104.39	30.737	104.39	1.7315	2712.2	211.5	5.0644	1	2.0848e-07	4.1696e-07	1.4764e-05	TRUE
TGFBRAP1_24697_AGCCCGGAGGAACATTCCAA	TGFBRAP1	26.08	88.841	26.08	88.841	1.7301	1969.5	172.89	4.7731	1	9.2891e-07	1.8578e-06	5.4642e-05	TRUE
MSLN_27448_GGTGCTGGATCACAGACTCG	MSLN	58.214	195.45	58.214	195.45	1.7301	9416.9	463.99	6.3711	1	9.4162e-11	1.8832e-10	1.4411e-08	TRUE
PTPDC1_60600_GCAGCAATTTGCAAACTAGG	PTPDC1	32.134	108.83	32.134	108.83	1.7289	2941.1	223.36	5.1318	1	1.458e-07	2.916e-07	1.0784e-05	TRUE
PPP1R9A_42774_GTCACTGTGCATGTACACAT	PPP1R9A	65.666	219.88	65.666	219.88	1.7283	11891	538.29	6.6469	1	1.4997e-11	2.9995e-11	2.5695e-09	TRUE
ZIM3_57080_TTCCAACCTCAAGATCACAT	ZIM3	38.189	128.82	38.189	128.82	1.728	4107	276.13	5.4541	1	2.4879e-08	4.9759e-08	2.2747e-06	TRUE
C1orf210_62177_AGCACAAATCCTACCAGCAC	C1orf210	44.243	148.81	44.243	148.81	1.7274	5467	330.91	5.7482	1	4.5432e-09	9.0865e-09	4.8295e-07	TRUE
UBA2_26849_ACAGCCAGGAAAGGTTCTCT	UBA2	67.063	224.32	67.063	224.32	1.7271	12366	552.45	6.6907	1	1.1128e-11	2.2256e-11	1.9475e-09	TRUE
DDB1_4598_CTACCAACCTGCGATCACCA	DDB1	10.711	37.757	10.711	37.757	1.7266	365.74	58.295	3.5423	0.99978	0.00021563	0.00043126	0.0057216	TRUE
ZFYVE27_58082_GGAGGAAGTATCATAGCGTG	ZFYVE27	97.334	324.27	97.334	324.27	1.7259	25750	875.24	7.6708	1	8.5534e-15	1.7107e-14	2.3595e-12	TRUE
SAA4_16782_CCTGAAGATAGACCCTGGAA	SAA4	74.514	248.76	74.514	248.76	1.7257	15180	629.17	6.9465	1	1.8754e-12	3.7507e-12	3.7624e-10	TRUE
ZNF79_20609_CAAACCTCACGAACCATCAG	ZNF79	16.766	57.747	16.766	57.747	1.7254	839.72	100.68	4.0843	0.99998	2.3201e-05	4.6402e-05	0.000897	TRUE
MS4A3_2615_GATAAAACCCACAAGAACAT	MS4A3	16.766	57.747	16.766	57.747	1.7254	839.72	100.68	4.0843	0.99998	2.3201e-05	4.6402e-05	0.000897	TRUE
SYT1_18584_TGTTTCTTTCAGTGCCACCG	SYT1	122.95	408.67	122.95	408.67	1.7247	40818	1168.6	8.3581	1	3.1868e-17	6.3737e-17	1.1696e-14	TRUE
H2AFY_25204_TCCTTGTCTAGGAAACACGC	H2AFY	47.037	157.69	47.037	157.69	1.724	6122.4	356.82	5.858	1	2.3574e-09	4.7147e-09	2.6496e-07	TRUE
HCRTR1_8252_TGTTCAAGAGCACAGCCCGG	HCRTR1	65.2	217.66	65.2	217.66	1.7238	11622	533.58	6.6002	1	2.058e-11	4.1159e-11	3.4759e-09	TRUE
ESYT2_45608_AAGGGCATATCTCCAATCAA	ESYT2	77.309	257.64	77.309	257.64	1.7237	16260	658.43	7.0277	1	1.0511e-12	2.1022e-12	2.2055e-10	TRUE
DYNLL1_22582_AGAGATGCAACAGGACTCGG	DYNLL1	30.271	102.17	30.271	102.17	1.7221	2584.5	207.57	4.9902	1	3.0704e-07	6.1408e-07	2.073e-05	TRUE
METAP1_31962_TTATCGCAATGGTTATCATG	METAP1	30.271	102.17	30.271	102.17	1.7221	2584.5	207.57	4.9902	1	3.0704e-07	6.1408e-07	2.073e-05	TRUE
TRPM7_40672_CAAATATAAGTGCCACCACA	TRPM7	24.217	82.178	24.217	82.178	1.7218	1679.7	157.88	4.6129	1	2.0408e-06	4.0816e-06	0.00010922	TRUE
UBE2S_36059_AAACTCACCAGGGCCCTCGA	UBE2S	18.163	62.189	18.163	62.189	1.7214	969.14	111.02	4.1783	0.99998	1.5332e-05	3.0664e-05	0.00063	TRUE
OR8G1_35054_TGATGACACTGTACAGCAAG	OR8G1	87.554	290.95	87.554	290.95	1.7211	20686	767.86	7.3403	1	1.0667e-13	2.1335e-13	2.5937e-11	TRUE
EDDM3A_29396_GTGCATGCATCAATGAGAAG	EDDM3A	125.28	415.33	125.28	415.33	1.7211	42066	1196.1	8.3869	1	2.4954e-17	4.9908e-17	9.2463e-15	TRUE
OR2M5_59276_GGTGGCAAATGGCAATATAG	OR2M5	12.109	42.2	12.109	42.2	1.7205	452.73	67.683	3.6576	0.99986	0.00013695	0.0002739	0.0039669	TRUE
KCNRG_67402_CAATTGAGATGCTAACAGGG	KCNRG	37.723	126.6	37.723	126.6	1.7204	3949.4	271.99	5.389	1	3.5832e-08	7.1664e-08	3.1426e-06	TRUE
LSG1_42390_TCTTTAAGGAGCTACACACT	LSG1	31.669	106.61	31.669	106.61	1.7198	2808.1	219.39	5.0595	1	2.1367e-07	4.2734e-07	1.5074e-05	TRUE
HIST1H3E_21711_CCTGCGCTTCCAGAGTTCCG	HIST1H3E	31.669	106.61	31.669	106.61	1.7198	2808.1	219.39	5.0595	1	2.1367e-07	4.2734e-07	1.5074e-05	TRUE
INPP1_9617_AACATCCTGATGAACAACCC	INPP1	45.174	151.03	45.174	151.03	1.7192	5602.7	339.51	5.745	1	4.629e-09	9.2579e-09	4.9106e-07	TRUE
EEF1G_5322_TGCCTCTGCAGTGAGCAATG	EEF1G	6.0543	22.21	6.0543	22.21	1.7182	130.51	29.161	2.9918	0.9984	0.0015959	0.0031917	0.025786	TRUE
GRM4_7800_GGATCGCATCAACAACGACC	GRM4	19.56	66.631	19.56	66.631	1.7178	1107.8	121.55	4.2694	0.99999	1.0187e-05	2.0374e-05	0.0004427	TRUE
CHPF2_40041_CGTGGCTGTGAACCGTACGG	CHPF2	129	426.44	129	426.44	1.7172	44234	1240.3	8.4457	1	1.5119e-17	3.0238e-17	5.7254e-15	TRUE
NT5C1B-RDH14_76045_GTCAATGGTCTAGAATATCC	NT5C1B-RDH14	54.023	179.9	54.023	179.9	1.7171	7922.9	423.17	6.1193	1	4.7198e-10	9.4396e-10	6.1793e-08	TRUE
ETNPPL_48169_CATACTCAACAATGTTGTCG	ETNPPL	74.98	248.76	74.98	248.76	1.7168	15099	634.03	6.9013	1	2.5799e-12	5.1597e-12	5.0135e-10	TRUE
NRG2_25164_TGATAGCATGATCCCCGACT	NRG2	47.969	159.91	47.969	159.91	1.7164	6265.9	365.54	5.8552	1	2.3971e-09	4.7941e-09	2.6825e-07	TRUE
PTPRF_15481_AGTCCGGAGTATAGTAGACG	PTPRF	103.39	342.04	103.39	342.04	1.7164	28477	943.06	7.7712	1	3.8872e-15	7.7745e-15	1.1191e-12	TRUE
SLC38A7_42040_GATGTACTTGATGATAACGA	SLC38A7	34.463	115.49	34.463	115.49	1.7159	3283	243.4	5.1938	1	1.0442e-07	2.0885e-07	8.0166e-06	TRUE
PRR12_45585_TCAGTCGCCTGGGTACAAGA	PRR12	104.79	346.48	104.79	346.48	1.7158	29208	958.85	7.8053	1	2.9683e-15	5.9366e-15	8.6907e-13	TRUE
KRTCAP3_64741_AGTCCCACGGAAACGCTCTG	KRTCAP3	112.24	370.91	112.24	370.91	1.7156	33456	1043.9	8.0061	1	5.9214e-16	1.1843e-15	1.8717e-13	TRUE
APITD1-CORT_76015_GAGCTGACTTTCCGACAGTG	APITD1-CORT	70.323	233.21	70.323	233.21	1.7154	13266	585.78	6.73	1	8.4995e-12	1.6999e-11	1.5236e-09	TRUE
LYSMD4_61466_CCTTAAAGAAGCCCATCAGT	LYSMD4	77.774	257.64	77.774	257.64	1.7151	16176	663.33	6.9836	1	1.4402e-12	2.8805e-12	2.9351e-10	TRUE
CT47A11_66597_CGGCCCCGACAGCAGCGACG	CT47A11	20.957	71.073	20.957	71.073	1.7148	1255.8	132.26	4.3577	0.99999	6.8044e-06	1.3609e-05	0.00031217	TRUE
AKR1B1_653_CACCAACATTCTGGACACGT	AKR1B1	35.86	119.94	35.86	119.94	1.7141	3534.3	255.58	5.259	1	7.3319e-08	1.4664e-07	5.8961e-06	TRUE
PROX1_15002_CGGGTTGAGAATATAATTCG	PROX1	43.311	144.37	43.311	144.37	1.7139	5106.1	322.36	5.6284	1	9.1649e-09	1.833e-08	9.1876e-07	TRUE
UCN_19913_AGAGAAGGGTTGTCCCGCCG	UCN	50.763	168.8	50.763	168.8	1.7138	6966.2	391.93	5.9622	1	1.2509e-09	2.5018e-09	1.4984e-07	TRUE
CTAGE6_69141_ACTCTATAGGAAATTAACAG	CTAGE6	50.763	168.8	50.763	168.8	1.7138	6966.2	391.93	5.9622	1	1.2509e-09	2.5018e-09	1.4984e-07	TRUE
TREML2_50189_TAAGGGCTACAAAAACCGCG	TREML2	58.214	193.23	58.214	193.23	1.7137	9114.5	463.99	6.268	1	1.835e-10	3.67e-10	2.6218e-08	TRUE
IL18BP_26898_GACCAGGAGAGTGACGACGT	IL18BP	58.214	193.23	58.214	193.23	1.7137	9114.5	463.99	6.268	1	1.835e-10	3.67e-10	2.6218e-08	TRUE
NOS2_12704_TACCTGAGTGAATTCCACGT	NOS2	58.214	193.23	58.214	193.23	1.7137	9114.5	463.99	6.268	1	1.835e-10	3.67e-10	2.6218e-08	TRUE
CLSPN_47224_GCAACAGACAAACAGGCCGT	CLSPN	59.611	197.67	59.611	197.67	1.7127	9530.3	477.76	6.3163	1	1.3435e-10	2.687e-10	1.9875e-08	TRUE
XRN2_30875_CAGCTGATGAGAAATTCCGT	XRN2	14.903	51.084	14.903	51.084	1.7115	654.52	87.188	3.8748	0.99994	5.6473e-05	0.00011295	0.0018998	TRUE
CUL5_21237_AGCTTGTTTACATAATCCGC	CUL5	14.903	51.084	14.903	51.084	1.7115	654.52	87.188	3.8748	0.99994	5.6473e-05	0.00011295	0.0018998	TRUE
RP9_16262_AAGGACTTTGGATGCCACTG	RP9	69.857	230.99	69.857	230.99	1.7111	12981	581	6.6848	1	1.1583e-11	2.3165e-11	2.0202e-09	TRUE
DUOXA2_72700_TCTGAAAGAGAATTACGCCG	DUOXA2	38.654	128.82	38.654	128.82	1.711	4064.9	280.27	5.3858	1	3.6445e-08	7.289e-08	3.1873e-06	TRUE
HOXB2_8683_GAAATGTCTCCAAGACAGCG	HOXB2	62.406	206.56	62.406	206.56	1.7108	10390	505.52	6.4113	1	7.2348e-11	1.447e-10	1.1296e-08	TRUE
FBXL12_40760_AGATGCGACCTAAAGTCATG	FBXL12	78.706	259.86	78.706	259.86	1.7105	16408	673.16	6.9822	1	1.455e-12	2.9101e-12	2.9614e-10	TRUE
PRPF19_36066_GCTCCTCCGATGATCAGGTG	PRPF19	7.4514	26.652	7.4514	26.652	1.7101	184.34	37.506	3.1353	0.99903	0.00096665	0.0019333	0.017982	TRUE
CBLN1_2433_ACTGTAGATCCCTTTGCGCG	CBLN1	63.803	211	63.803	211	1.7099	10833	519.52	6.4579	1	5.3208e-11	1.0642e-10	8.4784e-09	TRUE
ARID2_64452_TTTACTACTTGCTAATGCCG	ARID2	40.051	133.26	40.051	133.26	1.7095	4344.1	292.78	5.4475	1	2.5796e-08	5.1593e-08	2.3447e-06	TRUE
EGFL8_51458_TGCCTGCCGTATTAAAACAA	EGFL8	40.051	133.26	40.051	133.26	1.7095	4344.1	292.78	5.4475	1	2.5796e-08	5.1593e-08	2.3447e-06	TRUE
PPP1R16B_34456_CTCGCTGAGGAACGACGCCG	PPP1R16B	56.351	186.57	56.351	186.57	1.7095	8478	445.76	6.1675	1	3.4814e-10	6.9627e-10	4.7092e-08	TRUE
HIST1H3A_21698_CAAGGCGCCACGCAAACAGT	HIST1H3A	66.597	219.88	66.597	219.88	1.7082	11748	547.72	6.5496	1	2.8902e-11	5.7803e-11	4.7927e-09	TRUE
ZNF391_69726_GCACAACAGAAAATTCCAAA	ZNF391	16.3	55.526	16.3	55.526	1.7081	769.33	97.27	3.9772	0.99996	3.6663e-05	7.3326e-05	0.0013196	TRUE
PSMA2_15146_GTATAAAGTACCTGTAATCG	PSMA2	16.3	55.526	16.3	55.526	1.7081	769.33	97.27	3.9772	0.99996	3.6663e-05	7.3326e-05	0.0013196	TRUE
COMMD2_37878_TGACCCGCGCTGTCCACTTG	COMMD2	50.297	166.58	50.297	166.58	1.7079	6760.5	387.51	5.9069	1	1.7518e-09	3.5036e-09	2.0324e-07	TRUE
PRICKLE4_36920_CATGATGGACAACTCTACTG	PRICKLE4	67.994	224.32	67.994	224.32	1.7075	12219	561.94	6.5947	1	2.1345e-11	4.269e-11	3.5934e-09	TRUE
TNFAIP8L2-SCNM1_76190_ATAGAAAAGCTGCAAGCCTG	TNFAIP8L2-SCNM1	60.543	199.89	60.543	199.89	1.7068	9709.2	486.98	6.3147	1	1.3577e-10	2.7154e-10	2.0065e-08	TRUE
FAM188B_53069_ATACGGCATAGTGCAGAACA	FAM188B	61.94	204.33	61.94	204.33	1.7059	10138	500.87	6.3625	1	9.9506e-11	1.9901e-10	1.5184e-08	TRUE
TMIGD1_71004_TATATCCTGGATACTACACC	TMIGD1	44.243	146.59	44.243	146.59	1.7058	5237.2	330.91	5.6261	1	9.2843e-09	1.8569e-08	9.2952e-07	TRUE
RFNG_16050_AGTGCGCACCGCCGAGCAGT	RFNG	36.791	122.16	36.791	122.16	1.7044	3643.6	263.76	5.2562	1	7.4393e-08	1.4879e-07	5.9577e-06	TRUE
PSMD10_15270_AGCTTCGAAAAACAGGCATG	PSMD10	288.28	941.72	288.28	941.72	1.7044	213490	3364.1	11.266	1	9.6552e-30	1.931e-29	9.0631e-27	TRUE
ADAT2_60294_GCAGCTGCACACATAATGCA	ADAT2	8.8486	31.094	8.8486	31.094	1.7043	247.44	46.208	3.2726	0.99941	0.00058979	0.0011796	0.012486	TRUE
NALCN_66952_TCTCGCCCGACAATGAACAG	NALCN	8.8486	31.094	8.8486	31.094	1.7043	247.44	46.208	3.2726	0.99941	0.00058979	0.0011796	0.012486	TRUE
COPE_30735_ACTGCAGAGGAAGTTCGGTG	COPE	8.8486	31.094	8.8486	31.094	1.7043	247.44	46.208	3.2726	0.99941	0.00058979	0.0011796	0.012486	TRUE
CHURC1-FNTB_76136_CAGCTTACCTTGGTACAAGG	CHURC1-FNTB	8.8486	31.094	8.8486	31.094	1.7043	247.44	46.208	3.2726	0.99941	0.00058979	0.0011796	0.012486	TRUE
MIA2_57894_CTGTGTCTGGAGTCAAAGAA	MIA2	55.886	184.35	55.886	184.35	1.7041	8250.9	441.22	6.1156	1	4.8288e-10	9.6576e-10	6.3114e-08	TRUE
APOPT1_53520_ACCTGAAAATGAATCTCCAT	APOPT1	74.98	246.53	74.98	246.53	1.7039	14715	634.03	6.8131	1	4.7825e-12	9.5649e-12	8.8921e-10	TRUE
UBE2L3_19876_TTGAAGAAATCCGCAAATGT	UBE2L3	27.943	93.283	27.943	93.283	1.7038	2134.7	188.16	4.7635	1	9.7177e-07	1.9435e-06	5.6947e-05	TRUE
GJA1_7143_TGAGCCAGGTACAAGAGTGT	GJA1	199.79	652.98	199.79	652.98	1.7036	102690	2133.3	9.8119	1	5.0044e-23	1.0009e-22	3.1004e-20	TRUE
SPNS1_52731_ACGGCCACCACTCCTAGACC	SPNS1	114.57	375.35	114.57	375.35	1.7034	34005	1070.8	7.9696	1	7.9609e-16	1.5922e-15	2.4859e-13	TRUE
HIST1H3B_21729_ACAGCTCGGAAATCCACCGG	HIST1H3B	38.189	126.6	38.189	126.6	1.7031	3908.2	276.13	5.3204	1	5.2323e-08	1.0465e-07	4.4091e-06	TRUE
MBD3L5_67863_GGGGACGGCCGGTGAATCTC	MBD3L5	19.094	64.41	19.094	64.41	1.7027	1026.7	118.02	4.1712	0.99998	1.577e-05	3.154e-05	0.0006448	TRUE
UTP23_53382_GTTGCCACAAAATAATGATG	UTP23	58.68	193.23	58.68	193.23	1.7024	9051.8	468.57	6.2158	1	2.5623e-10	5.1247e-10	3.5593e-08	TRUE
CDCA3_52140_ACAGATAACTGGGTACCCAG	CDCA3	29.34	97.725	29.34	97.725	1.7022	2338.3	199.76	4.8384	1	6.6696e-07	1.3339e-06	4.0832e-05	TRUE
C1QTNF5_57342_AGGACTGCCGGGACCTCGAG	C1QTNF5	39.586	131.04	39.586	131.04	1.7019	4182	288.6	5.3834	1	3.6903e-08	7.3806e-08	3.2237e-06	TRUE
EPPIN-WFDC6_76035_CTAAGAGGACGAATAGCACC	EPPIN-WFDC6	49.831	164.36	49.831	164.36	1.7018	6557.9	383.1	5.8512	1	2.4535e-09	4.9071e-09	2.7366e-07	TRUE
SLC17A5_35069_GCAACTACGATAGCCCAAAG	SLC17A5	140.65	459.75	140.65	459.75	1.7017	50915	1380.4	8.5889	1	4.3922e-18	8.7844e-18	1.7715e-15	TRUE
APLNR_528_GTCATAGTCCCGGTACGTGT	APLNR	102.46	335.38	102.46	335.38	1.701	27125	932.56	7.6272	1	1.2002e-14	2.4004e-14	3.2386e-12	TRUE
GPR137_44424_CAGCGCGCAGATGACGAACA	GPR137	52.626	173.24	52.626	173.24	1.7001	7273.9	409.73	5.9587	1	1.2771e-09	2.5541e-09	1.525e-07	TRUE
MALSU1_57490_CCCACTAATGTGGCGCAGGG	MALSU1	10.246	35.536	10.246	35.536	1.7	319.81	55.225	3.4032	0.99964	0.00036349	0.00072697	0.0086249	TRUE
CD70_2741_AGCGCTGGATGCACACCACG	CD70	127.14	415.33	127.14	415.33	1.7	41527	1218.1	8.2573	1	7.454e-17	1.4908e-16	2.612e-14	TRUE
GFI1_7066_CCGGTACATTCTCTAAACGG	GFI1	42.38	139.92	42.38	139.92	1.6998	4757.5	313.85	5.5061	1	1.8503e-08	3.7007e-08	1.739e-06	TRUE
GLO1_7236_GCAGACCATGCTACGAGTGA	GLO1	207.24	675.19	207.24	675.19	1.6992	109490	2232.5	9.9038	1	2.0046e-23	4.0091e-23	1.2777e-20	TRUE
PDGFRA_13574_CCTGCGTTCTGAACTCACGG	PDGFRA	21.889	73.294	21.889	73.294	1.6986	1321.3	139.49	4.3524	0.99999	6.9536e-06	1.3907e-05	0.00031788	TRUE
FAM151B_63963_GGGGATGGGCCATAATTGGC	FAM151B	21.889	73.294	21.889	73.294	1.6986	1321.3	139.49	4.3524	0.99999	6.9536e-06	1.3907e-05	0.00031788	TRUE
TRIM73_70515_CCTGGGTGATCGAAGCCCTG	TRIM73	21.889	73.294	21.889	73.294	1.6986	1321.3	139.49	4.3524	0.99999	6.9536e-06	1.3907e-05	0.00031788	TRUE
GLO1_7234_CTTGGTACTGGGGTCCGCGT	GLO1	110.84	362.03	110.84	362.03	1.6986	31548	1027.9	7.8349	1	2.3473e-15	4.6946e-15	6.9914e-13	TRUE
FADD_22927_GCGCGTCGACGACTTCGAGG	FADD	23.286	77.736	23.286	77.736	1.6969	1482.4	150.47	4.4388	1	4.6564e-06	9.3129e-06	0.00022389	TRUE
TTC31_47779_CAGGGCTCAGACTCTTGGGG	TTC31	11.643	39.979	11.643	39.979	1.6965	401.45	64.525	3.5275	0.99977	0.0002264	0.00045279	0.0059502	TRUE
LTV1_54571_AGCTGACCCTACATGATGAG	LTV1	11.643	39.979	11.643	39.979	1.6965	401.45	64.525	3.5275	0.99977	0.0002264	0.00045279	0.0059502	TRUE
LAMTOR3_22561_ATCTCTATCTGACACAACAA	LAMTOR3	11.643	39.979	11.643	39.979	1.6965	401.45	64.525	3.5275	0.99977	0.0002264	0.00045279	0.0059502	TRUE
KCNIP3_37093_TCTTCGTCCACCAGGCCCGT	KCNIP3	37.723	124.38	37.723	124.38	1.695	3754.5	271.99	5.2543	1	7.5135e-08	1.5027e-07	5.9899e-06	TRUE
ACTR1B_27065_CTTCATCGGACCAAAAGCAG	ACTR1B	26.08	86.62	26.08	86.62	1.694	1832.6	172.89	4.6042	1	2.1203e-06	4.2406e-06	0.00011305	TRUE
GPS1_7650_ATCAAAGAGAGCATCCGGCG	GPS1	13.04	44.421	13.04	44.421	1.6938	492.37	74.081	3.6459	0.99986	0.00014246	0.00028492	0.0041058	TRUE
RPL26L1_37872_CACGTGGACAGTTGTGCCGT	RPL26L1	153.22	497.51	153.22	497.51	1.6926	59268	1534.9	8.7878	1	7.6264e-19	1.5253e-18	3.2994e-16	TRUE
CD19_2608_GGAAAGTATTATTGTCACCG	CD19	83.829	273.19	83.829	273.19	1.6925	17928	727.69	7.0196	1	1.1138e-12	2.2276e-12	2.3156e-10	TRUE
REST_16017_AACTCGAAAATCAGTAACAG	REST	83.829	273.19	83.829	273.19	1.6925	17928	727.69	7.0196	1	1.1138e-12	2.2276e-12	2.3156e-10	TRUE
GPR162_35841_GGCGAGCGCTACTATGCCCG	GPR162	28.874	95.504	28.874	95.504	1.6917	2219.8	195.88	4.7607	1	9.8361e-07	1.9672e-06	5.751e-05	TRUE
SOX4_17982_GCTCCGCCTCTCGAATGAAA	SOX4	14.437	48.863	14.437	48.863	1.6916	592.56	83.874	3.759	0.99991	9.0515e-05	0.00018103	0.002801	TRUE
TBC1D3H_75003_GTTCGTTGATACCTGGGCCA	TBC1D3H	14.437	48.863	14.437	48.863	1.6916	592.56	83.874	3.759	0.99991	9.0515e-05	0.00018103	0.002801	TRUE
PAX6_13344_GCTAGCGAAAAGCAACAGAT	PAX6	76.377	248.76	76.377	248.76	1.6905	14857	648.65	6.7682	1	6.5264e-12	1.3053e-11	1.1977e-09	TRUE
NT5DC1_65739_TCATTTGAGTCATACCTGAG	NT5DC1	47.503	155.47	47.503	155.47	1.6898	5828.7	361.17	5.6812	1	6.7289e-09	1.3458e-08	6.9065e-07	TRUE
TMEM238_71080_GGGGACCTGCTCATCTACTC	TMEM238	47.503	155.47	47.503	155.47	1.6898	5828.7	361.17	5.6812	1	6.7289e-09	1.3458e-08	6.9065e-07	TRUE
DGCR14_21425_AGCCACATTTGAAACCCCTG	DGCR14	63.337	206.56	63.337	206.56	1.6898	10256	514.84	6.3119	1	1.3815e-10	2.763e-10	2.0301e-08	TRUE
KIF2C_29812_CTTCGAGATCTACAATGGGA	KIF2C	31.669	104.39	31.669	104.39	1.6897	2644.1	219.39	4.9095	1	4.6401e-07	9.2801e-07	2.9795e-05	TRUE
TXNRD2_28586_CCAGATCCTTACCAGTCATG	TXNRD2	33.066	108.83	33.066	108.83	1.6889	2870.1	231.34	4.9813	1	3.2054e-07	6.4108e-07	2.1538e-05	TRUE
NAA30_58546_CCTCTCGCCCGAGTGTACCC	NAA30	33.066	108.83	33.066	108.83	1.6889	2870.1	231.34	4.9813	1	3.2054e-07	6.4108e-07	2.1538e-05	TRUE
FRAT1_26772_TCCCGGAGGCCCATCAAGGT	FRAT1	33.066	108.83	33.066	108.83	1.6889	2870.1	231.34	4.9813	1	3.2054e-07	6.4108e-07	2.1538e-05	TRUE
PPP1R15A_33405_GGAGGAAGAGAATCAAGCCA	PPP1R15A	17.231	57.747	17.231	57.747	1.6881	820.74	104.1	3.9709	0.99996	3.7515e-05	7.5029e-05	0.0013453	TRUE
HIST1H2BF_21671_CTCGAAGATATCGTTGACGA	HIST1H2BF	68.926	224.32	68.926	224.32	1.6881	12074	571.45	6.5006	1	4.0067e-11	8.0135e-11	6.4778e-09	TRUE
XKRX_72561_AGATGCATAAATAATGATAG	XKRX	68.926	224.32	68.926	224.32	1.6881	12074	571.45	6.5006	1	4.0067e-11	8.0135e-11	6.4778e-09	TRUE
DDRGK1_48572_CCAGCGTCGAGCCCAGCGGG	DDRGK1	177.9	575.25	177.9	575.25	1.6875	78941	1847.3	9.2449	1	1.1772e-20	2.3545e-20	6.0176e-18	TRUE
ZACN_70113_ACTTACCACATTAAACACGT	ZACN	18.629	62.189	18.629	62.189	1.6867	948.75	114.51	4.0706	0.99998	2.444e-05	4.888e-05	0.00093673	TRUE
COX6B1_3717_AAGGCAATGACCGCTAAAGG	COX6B1	18.629	62.189	18.629	62.189	1.6867	948.75	114.51	4.0706	0.99998	2.444e-05	4.888e-05	0.00093673	TRUE
SI_17335_GAACAAAAGTGCACACAACG	SI	37.257	122.16	37.257	122.16	1.6867	3604	267.87	5.1873	1	1.0791e-07	2.1583e-07	8.2335e-06	TRUE
TPRKB_37491_ATTTATCAGTGATCCATCGA	TPRKB	37.257	122.16	37.257	122.16	1.6867	3604	267.87	5.1873	1	1.0791e-07	2.1583e-07	8.2335e-06	TRUE
NPAP1_33507_AAAAGGACCCCCCTTAGCAG	NPAP1	75.911	246.53	75.911	246.53	1.6864	14556	643.77	6.7247	1	8.8117e-12	1.7623e-11	1.5778e-09	TRUE
CLEC2L_62916_GTGCGAAGCGCCCTGCCCGG	CLEC2L	58.68	191.01	58.68	191.01	1.6859	8755.4	468.57	6.1132	1	4.9002e-10	9.8005e-10	6.3898e-08	TRUE
BCCIP_44307_AATGACACCACCAAGCCTGT	BCCIP	40.051	131.04	40.051	131.04	1.6855	4139.5	292.78	5.3176	1	5.3069e-08	1.0614e-07	4.4574e-06	TRUE
MYT1L_31553_TCCGAGACAACTTCCCGGGG	MYT1L	61.474	199.89	61.474	199.89	1.6851	9579.8	496.23	6.2137	1	2.5949e-10	5.1898e-10	3.5884e-08	TRUE
EEF1D_5318_GCCACACGCGTTCGGCCGAG	EEF1D	247.29	797.35	247.29	797.35	1.685	151280	2780.3	10.432	1	8.8792e-26	1.7758e-25	6.7413e-23	TRUE
CDC42_2827_AGAAAGGAGTCTTTGGACAG	CDC42	82.897	268.74	82.897	268.74	1.6849	17270	717.71	6.9371	1	2.0025e-12	4.005e-12	3.9865e-10	TRUE
LRRC8A_44183_AAAGTCATCGACCGTCAGTG	LRRC8A	124.35	402.01	124.35	402.01	1.6849	38548	1185.1	8.0657	1	3.641e-16	7.282e-16	1.1798e-13	TRUE
Non-Targeting-Control_77262_TAGTCCTTAGGGTGGGCTGA	Non-Targeting-Control	634.3	2041.1	634.3	2041.1	1.6846	989570	8982.4	14.844	1	3.8219e-50	7.6438e-50	7.8925e-47	TRUE
CCDC115_53464_AGCTGGTGTCCACGCCCCAG	CCDC115	42.846	139.92	42.846	139.92	1.6844	4712.2	318.1	5.4431	1	2.6403e-08	5.2806e-08	2.397e-06	TRUE
OR4N4_67472_GCCCAGAAATAAATAGAGGG	OR4N4	44.243	144.37	44.243	144.37	1.6839	5012.4	330.91	5.504	1	1.87e-08	3.7399e-08	1.7532e-06	TRUE
CCDC103_71009_ACAGAGGGTGGCTTCCTATG	CCDC103	44.243	144.37	44.243	144.37	1.6839	5012.4	330.91	5.504	1	1.87e-08	3.7399e-08	1.7532e-06	TRUE
ZFC3H1_64418_CATTTGAATTAAAACCACTC	ZFC3H1	22.82	75.515	22.82	75.515	1.6836	1388.4	146.8	4.3492	0.99999	7.0409e-06	1.4082e-05	0.00032064	TRUE
FAM83B_66022_ATTCAATTCTCCAGTTACGT	FAM83B	95.471	308.72	95.471	308.72	1.6828	22738	854.58	7.2948	1	1.4959e-13	2.9918e-13	3.5809e-11	TRUE
BPTF_6062_ACTGCTATCCTGAATAGACA	BPTF	25.614	84.399	25.614	84.399	1.682	1727.8	169.12	4.5204	1	3.1639e-06	6.3279e-06	0.00015967	TRUE
ANKHD1-EIF4EBP3_72692_TGTCCAGTAATAGCAATCTG	ANKHD1-EIF4EBP3	319.95	1028.3	319.95	1028.3	1.6813	250910	3829.7	11.447	1	1.2171e-30	2.4342e-30	1.1782e-27	TRUE
WRNIP1_44502_GCGGCGCGTCGTAGCTCTCG	WRNIP1	28.409	93.283	28.409	93.283	1.6808	2104.4	192.01	4.6818	1	1.4511e-06	2.9023e-06	8.1227e-05	TRUE
SLC25A5_815_AGATACCGAAGTAGGCGGCT	SLC25A5	28.409	93.283	28.409	93.283	1.6808	2104.4	192.01	4.6818	1	1.4511e-06	2.9023e-06	8.1227e-05	TRUE
TMEM98_34370_TAGCGCTGCAGCAGGTCTCG	TMEM98	83.829	270.97	83.829	270.97	1.6808	17510	727.69	6.9372	1	2.0011e-12	4.0022e-12	3.9865e-10	TRUE
DHX35_46977_ATTGTGTATGTGATCGACTG	DHX35	56.817	184.35	56.817	184.35	1.6806	8131.7	450.3	6.0097	1	9.3268e-10	1.8654e-09	1.1501e-07	TRUE
OR1A1_21795_CCTGCTGACCAGTAACTCCC	OR1A1	58.214	188.79	58.214	188.79	1.6804	8524.7	463.99	6.0618	1	6.7548e-10	1.351e-09	8.5389e-08	TRUE
HFE2_62057_AACCGGCCTTCATAGTCACA	HFE2	58.214	188.79	58.214	188.79	1.6804	8524.7	463.99	6.0618	1	6.7548e-10	1.351e-09	8.5389e-08	TRUE
TICRR_55446_TCAAAGAGATCACTAAAGCG	TICRR	59.611	193.23	59.611	193.23	1.6801	8926.9	477.76	6.1131	1	4.9012e-10	9.8024e-10	6.3898e-08	TRUE
PM20D2_60348_ATAGGTATAATAAAAAATGG	PM20D2	89.417	288.73	89.417	288.73	1.6801	19864	788.1	7.0999	1	6.2464e-13	1.2493e-12	1.355e-10	TRUE
NABP2_48773_GTGAGCCGGATAATGTCCCC	NABP2	67.994	219.88	67.994	219.88	1.6787	11535	561.94	6.4073	1	7.419e-11	1.4838e-10	1.1572e-08	TRUE
OR9Q1_65459_GCTGGCACACAGCCAAGTAG	OR9Q1	101.99	328.71	101.99	328.71	1.6787	25701	927.32	7.4452	1	4.8424e-14	9.6849e-14	1.2195e-11	TRUE
GTF3C4_24504_TGAGAGTAACAAATTGGACC	GTF3C4	36.791	119.94	36.791	119.94	1.6781	3456.5	263.76	5.1195	1	1.5502e-07	3.1003e-07	1.1379e-05	TRUE
HIST1H2BC_21688_GAAAGAATTCATGATGCCCA	HIST1H2BC	36.791	119.94	36.791	119.94	1.6781	3456.5	263.76	5.1195	1	1.5502e-07	3.1003e-07	1.1379e-05	TRUE
PROKR2_59595_GGTTGCGCAACTTCTTATAG	PROKR2	111.77	359.81	111.77	359.81	1.6778	30761	1038.6	7.6966	1	6.9893e-15	1.3979e-14	1.9611e-12	TRUE
PDSS2_45001_TGGAATAGCCTCCAGTTGAG	PDSS2	39.586	128.82	39.586	128.82	1.6775	3981.3	288.6	5.2527	1	7.5691e-08	1.5138e-07	6.0243e-06	TRUE
PAGE4_25034_CGAGTGAGATCAAGATCCAG	PAGE4	39.586	128.82	39.586	128.82	1.6775	3981.3	288.6	5.2527	1	7.5691e-08	1.5138e-07	6.0243e-06	TRUE
PREB_27052_GCACGAGGGGCTAGAACTCA	PREB	40.983	133.26	40.983	133.26	1.6772	4257.7	301.18	5.3173	1	5.3138e-08	1.0628e-07	4.4584e-06	TRUE
ZBBX_49809_CTGATGCAGACAGTCAACGA	ZBBX	46.571	151.03	46.571	151.03	1.6762	5455.8	352.48	5.5639	1	1.3278e-08	2.6556e-08	1.2918e-06	TRUE
PLCL2_32150_GAGTGTTGAATTAGATGTAT	PLCL2	101.53	326.49	101.53	326.49	1.6755	25305	922.09	7.4085	1	6.3904e-14	1.2781e-13	1.5887e-11	TRUE
ZSCAN16_51194_CAAAGACAAGGAATTCCTTG	ZSCAN16	63.337	204.33	63.337	204.33	1.6743	9940.1	514.84	6.214	1	2.5887e-10	5.1774e-10	3.5831e-08	TRUE
STRC_63435_TGTTGTTAGAGGGCACACGC	STRC	82.897	266.52	82.897	266.52	1.673	16859	717.71	6.8542	1	3.5882e-12	7.1763e-12	6.8441e-10	TRUE
AFG3L2_29600_GAATGAGACTCACTCTAGCA	AFG3L2	4.1914	15.547	4.1914	15.547	1.6724	64.477	18.697	2.6262	0.99482	0.0051773	0.010355	0.05773	TRUE
DPT_5004_TGACTACAGCGATGATGGGT	DPT	105.25	337.6	105.25	337.6	1.6721	26992	964.13	7.4828	1	3.6381e-14	7.2762e-14	9.2525e-12	TRUE
TIMELESS_23398_AGGTCACGAAGGAAAGAGCG	TIMELESS	5.5886	19.989	5.5886	19.989	1.6716	103.69	26.468	2.7991	0.99703	0.0029746	0.0059492	0.039696	TRUE
ARTN_23691_TCTCATTCCAGGGGGACGCA	ARTN	5.5886	19.989	5.5886	19.989	1.6716	103.69	26.468	2.7991	0.99703	0.0029746	0.0059492	0.039696	TRUE
DNAJC11_43192_ATAGCGATCAAAAAGGTCGG	DNAJC11	5.5886	19.989	5.5886	19.989	1.6716	103.69	26.468	2.7991	0.99703	0.0029746	0.0059492	0.039696	TRUE
U2AF2_30809_GGAGCCGGGACCGCAAACGC	U2AF2	5.5886	19.989	5.5886	19.989	1.6716	103.69	26.468	2.7991	0.99703	0.0029746	0.0059492	0.039696	TRUE
MAPK9_14912_CTTATGTCAGGTTATTCACA	MAPK9	137.39	439.76	137.39	439.76	1.6713	45716	1340.9	8.2577	1	7.427e-17	1.4854e-16	2.6084e-14	TRUE
DYNLRB1_52337_CTGGGGGTCGATGTCACGCA	DYNLRB1	8.3829	28.873	8.3829	28.873	1.6708	209.93	43.271	3.115	0.99898	0.0010234	0.0020468	0.01873	TRUE
IL1RN_9389_AGACGATCTGCCGACCCTCT	IL1RN	8.3829	28.873	8.3829	28.873	1.6708	209.93	43.271	3.115	0.99898	0.0010234	0.0020468	0.01873	TRUE
WDR18_45456_GATGTGGAGCTGCATCGTGT	WDR18	8.3829	28.873	8.3829	28.873	1.6708	209.93	43.271	3.115	0.99898	0.0010234	0.0020468	0.01873	TRUE
RTFDC1_38903_AGAGGCATGAACTGGTGAAG	RTFDC1	8.3829	28.873	8.3829	28.873	1.6708	209.93	43.271	3.115	0.99898	0.0010234	0.0020468	0.01873	TRUE
POLRMT_14409_ACAAGCCGAGAGGAACGATG	POLRMT	9.78	33.315	9.78	33.315	1.6705	276.96	52.187	3.2579	0.99938	0.00061521	0.0012304	0.012885	TRUE
DNLZ_74714_CCAGCTCGTCTACACCTGCA	DNLZ	9.78	33.315	9.78	33.315	1.6705	276.96	52.187	3.2579	0.99938	0.00061521	0.0012304	0.012885	TRUE
RMI1_50587_AGGCTGACTTACATCAACCA	RMI1	11.177	37.757	11.177	37.757	1.6703	353.26	61.395	3.3923	0.99962	0.00037541	0.00075081	0.0088472	TRUE
NEDD8_12420_TGACATTGAACCTACAGACA	NEDD8	11.177	37.757	11.177	37.757	1.6703	353.26	61.395	3.3923	0.99962	0.00037541	0.00075081	0.0088472	TRUE
CDIPT_28036_TTCGGATCTACTACACCTCG	CDIPT	13.971	46.642	13.971	46.642	1.67	533.67	80.584	3.6394	0.99985	0.00014535	0.0002907	0.0041698	TRUE
INTS10_41809_TCTTAAACAACCTCTCCCAA	INTS10	15.369	51.084	15.369	51.084	1.6699	637.78	90.525	3.7538	0.99991	9.1986e-05	0.00018397	0.0028375	TRUE
FAM9B_64295_TGAGAAAAAAGCAACTTAAA	FAM9B	18.163	59.968	18.163	59.968	1.6697	873.82	111.02	3.9676	0.99996	3.7914e-05	7.5828e-05	0.0013549	TRUE
SBDS_37868_CAACAAGAGTACAAAACAGC	SBDS	18.163	59.968	18.163	59.968	1.6697	873.82	111.02	3.9676	0.99996	3.7914e-05	7.5828e-05	0.0013549	TRUE
MRPL42_36278_TATGCACAGGATCTGGCCGA	MRPL42	19.56	64.41	19.56	64.41	1.6697	1005.8	121.55	4.068	0.99998	2.4651e-05	4.9302e-05	0.00094272	TRUE
CFC1_43828_CTACTCCCGGGCTTTCGGAG	CFC1	19.56	64.41	19.56	64.41	1.6697	1005.8	121.55	4.068	0.99998	2.4651e-05	4.9302e-05	0.00094272	TRUE
SSB_18246_AAGAAATTTGTAGAGACCCC	SSB	20.957	68.852	20.957	68.852	1.6696	1147	132.26	4.1646	0.99998	1.6149e-05	3.2297e-05	0.00065837	TRUE
PSMB1_15171_TCTGATACTCGATTGAGTGA	PSMB1	20.957	68.852	20.957	68.852	1.6696	1147	132.26	4.1646	0.99998	1.6149e-05	3.2297e-05	0.00065837	TRUE
SELL_17126_AGTTGCCATACAAAACAAGG	SELL	22.354	73.294	22.354	73.294	1.6696	1297.4	143.14	4.2578	0.99999	1.0652e-05	2.1305e-05	0.0004583	TRUE
GLRA1_7242_GATCCTGGCATCATATCCGG	GLRA1	23.751	77.736	23.751	77.736	1.6695	1457.2	154.17	4.3478	0.99999	7.0721e-06	1.4144e-05	0.00032187	TRUE
ATP5E_1421_ACTGGAGACAGGCTGGACTC	ATP5E	25.149	82.178	25.149	82.178	1.6695	1626.2	165.35	4.435	1	4.7232e-06	9.4464e-06	0.00022662	TRUE
TARP_73306_AATGTATCTTAATAACATCA	TARP	27.943	91.062	27.943	91.062	1.6694	1992	188.16	4.6015	1	2.1415e-06	4.2831e-06	0.00011382	TRUE
IK_9365_AAAGCATTCGGTAAACATTG	IK	29.34	95.504	29.34	95.504	1.6694	2188.9	199.76	4.6813	1	1.4529e-06	2.9058e-06	8.1295e-05	TRUE
PSMC3IP_36717_GAGTTAAAGAAGGAATGCGC	PSMC3IP	32.134	104.39	32.134	104.39	1.6693	2610.3	223.36	4.8346	1	6.7786e-07	1.3557e-06	4.135e-05	TRUE
KIF22_10263_GTCTTACCTAGAGATCTACC	KIF22	32.134	104.39	32.134	104.39	1.6693	2610.3	223.36	4.8346	1	6.7786e-07	1.3557e-06	4.135e-05	TRUE
CBWD6_73887_CTCTGCTGTTCAGTGAAGTG	CBWD6	34.929	113.27	34.929	113.27	1.6693	3068.9	247.45	4.9804	1	3.2153e-07	6.4306e-07	2.1586e-05	TRUE
OLFML3_44662_TTCTCATCAAACTCTACACA	OLFML3	34.929	113.27	34.929	113.27	1.6693	3068.9	247.45	4.9804	1	3.2153e-07	6.4306e-07	2.1586e-05	TRUE
TNFAIP1_19365_AAGTATGTCCAGCTCAACGT	TNFAIP1	36.326	117.71	36.326	117.71	1.6693	3312.1	259.66	5.0508	1	2.227e-07	4.4541e-07	1.5636e-05	TRUE
MAPK11_14907_GCTTCTGGACGTCTTCACGC	MAPK11	37.723	122.16	37.723	122.16	1.6692	3564.5	271.99	5.1196	1	1.548e-07	3.096e-07	1.1374e-05	TRUE
COPB2_24377_AAACTTACTCTGAAGAATCG	COPB2	40.517	131.04	40.517	131.04	1.6692	4097.3	296.97	5.253	1	7.5545e-08	1.5109e-07	6.0188e-06	TRUE
REC8_26643_GGCATTGTTGAGAATAGACG	REC8	41.914	135.48	41.914	135.48	1.6692	4377.5	309.62	5.3176	1	5.3023e-08	1.0605e-07	4.4559e-06	TRUE
CCDC69_34588_CTTTCCAGGCCAAAATGAAG	CCDC69	43.311	139.92	43.311	139.92	1.6692	4667.1	322.36	5.381	1	3.7326e-08	7.4651e-08	3.2569e-06	TRUE
TEFM_49798_TGTATTCAACACATGCAAGA	TEFM	44.709	144.37	44.709	144.37	1.6692	4965.9	335.2	5.4433	1	2.635e-08	5.2701e-08	2.3937e-06	TRUE
ZFP30_30946_TGTGGAAAGATCTTCACATG	ZFP30	53.091	171.02	53.091	171.02	1.6691	6953.5	414.2	5.7945	1	3.4429e-09	6.8858e-09	3.7316e-07	TRUE
C19orf66_42376_GGATCCGTGTTGGATACACG	C19orf66	54.489	175.46	54.489	175.46	1.6691	7317.2	427.67	5.8497	1	2.4727e-09	4.9453e-09	2.7532e-07	TRUE
ETV7_38918_GTACTCTCTGCCATGCACCG	ETV7	60.077	193.23	60.077	193.23	1.6691	8864.8	482.36	6.0626	1	6.7161e-10	1.3432e-09	8.5053e-08	TRUE
SH3BGRL2_52392_CGGTCGCCATTAAATATCTG	SH3BGRL2	61.474	197.67	61.474	197.67	1.6691	9274.8	496.23	6.114	1	4.8721e-10	9.7442e-10	6.3626e-08	TRUE
CT47A2_74562_CAACTCAGCCGCCTGATGGT	CT47A2	62.871	202.11	62.871	202.11	1.669	9694.2	510.18	6.1647	1	3.5409e-10	7.0818e-10	4.7814e-08	TRUE
FAM104A_54493_TCCCAGGAATCCTGAAAGAC	FAM104A	64.269	206.56	64.269	206.56	1.669	10123	524.2	6.2147	1	2.578e-10	5.156e-10	3.5747e-08	TRUE
SNUPN_26916_TGGACTTGTACTGGGATAGG	SNUPN	89.417	286.51	89.417	286.51	1.669	19423	788.1	7.0208	1	1.1038e-12	2.2077e-12	2.301e-10	TRUE
SPACA7_58458_ATTGATGAGAATTATCAAGC	SPACA7	96.403	308.72	96.403	308.72	1.6689	22540	864.9	7.2195	1	2.61e-13	5.2201e-13	6.0245e-11	TRUE
MAP7D3_49513_TTTAGAAGTAACTAACCACG	MAP7D3	76.377	244.31	76.377	244.31	1.6646	14101	648.65	6.5938	1	2.146e-11	4.2919e-11	3.6049e-09	TRUE
CLEC16A_32309_CCTGTCACTGCAATTGCGAG	CLEC16A	264.99	841.77	264.99	841.77	1.6638	166340	3029.7	10.479	1	5.4083e-26	1.0817e-25	4.1468e-23	TRUE
TFPT_36663_CCACCCCATAGGTGAACGAG	TFPT	123.41	393.12	123.41	393.12	1.6635	36371	1174.1	7.8713	1	1.7558e-15	3.5116e-15	5.3114e-13	TRUE
TOLLIP_40017_TAGAAAGAGTCCACGCCTGG	TOLLIP	58.214	186.57	58.214	186.57	1.6634	8237.1	463.99	5.9587	1	1.276e-09	2.5519e-09	1.5249e-07	TRUE
FAM174B_72206_CCTCAAGGCAGCCGTGATCG	FAM174B	49.831	159.91	49.831	159.91	1.6625	6059.1	383.1	5.6243	1	9.3668e-09	1.8734e-08	9.3717e-07	TRUE
NUDT13_34204_CAACCTATGTTACTAAGACA	NUDT13	44.243	142.15	44.243	142.15	1.6617	4792.5	330.91	5.3819	1	3.7121e-08	7.4243e-08	3.2409e-06	TRUE
TOMM40_28125_ACTTCGGGGTCACATATGTG	TOMM40	42.846	137.7	42.846	137.7	1.6615	4499	318.1	5.3185	1	5.2736e-08	1.0547e-07	4.4352e-06	TRUE
GRIA2_7712_TGATCATGATAGATATCCCG	GRIA2	42.846	137.7	42.846	137.7	1.6615	4499	318.1	5.3185	1	5.2736e-08	1.0547e-07	4.4352e-06	TRUE
TLE4_19254_CATGACAATGATCACCAAAG	TLE4	41.449	133.26	41.449	133.26	1.6613	4214.8	305.39	5.2538	1	7.5143e-08	1.5029e-07	5.9899e-06	TRUE
POU6F1_14483_CCAAGAACTTTAAGATCCGG	POU6F1	77.309	246.53	77.309	246.53	1.6604	14319	658.43	6.5949	1	2.1301e-11	4.2601e-11	3.5899e-09	TRUE
HAS2_8177_CCCCCAACACCTCCAACCAT	HAS2	75.911	242.09	75.911	242.09	1.6602	13808	643.77	6.5496	1	2.8886e-11	5.7772e-11	4.7927e-09	TRUE
DMRTC1_47210_TGATGGTCAAATTCCTGACA	DMRTC1	34.463	111.05	34.463	111.05	1.6598	2932.9	243.4	4.9091	1	4.6376e-07	9.2752e-07	2.9792e-05	TRUE
POLE4_44334_GTCGGGATCTGCCTTCACCA	POLE4	28.874	93.283	28.874	93.283	1.6581	2074.3	195.88	4.6021	1	2.1334e-06	4.2669e-06	0.00011355	TRUE
CORO1A_30280_GCCACAGAGGTAGACGATGT	CORO1A	27.477	88.841	27.477	88.841	1.6576	1882.8	184.32	4.5199	1	3.1611e-06	6.3223e-06	0.00015958	TRUE
CDK12_39440_ATTCACCAGTTCAGTATCTG	CDK12	27.477	88.841	27.477	88.841	1.6576	1882.8	184.32	4.5199	1	3.1611e-06	6.3223e-06	0.00015958	TRUE
APCDD1L_63767_GCGCCCGGTGACGTCGACCA	APCDD1L	53.557	171.02	53.557	171.02	1.6567	6898.7	418.68	5.7406	1	4.7381e-09	9.4761e-09	5.0163e-07	TRUE
RAD50_27042_AAACAGCACAAGTTAGACAC	RAD50	23.286	75.515	23.286	75.515	1.6556	1363.9	150.47	4.2578	0.99999	1.063e-05	2.1259e-05	0.00045757	TRUE
XRRA1_61201_CCTCTGGTGGCCCATACACG	XRRA1	23.286	75.515	23.286	75.515	1.6556	1363.9	150.47	4.2578	0.99999	1.063e-05	2.1259e-05	0.00045757	TRUE
ATP5C1_1413_ACCACACAGTCCTCGATCTG	ATP5C1	21.889	71.073	21.889	71.073	1.6548	1209.5	139.49	4.1644	0.99998	1.6124e-05	3.2249e-05	0.00065772	TRUE
NOA1_53303_CGAGCTTCCTTATGACCCCG	NOA1	21.889	71.073	21.889	71.073	1.6548	1209.5	139.49	4.1644	0.99998	1.6124e-05	3.2249e-05	0.00065772	TRUE
ADPRHL2_41056_CAGGACTGACGTCAGGTCGA	ADPRHL2	90.349	286.51	90.349	286.51	1.6542	19240	798.26	6.943	1	1.9205e-12	3.8409e-12	3.848e-10	TRUE
PRG2_14743_CAGCGTCTTAGCACCCAAAG	PRG2	43.777	139.92	43.777	139.92	1.6541	4622.2	326.63	5.32	1	5.2294e-08	1.0459e-07	4.4091e-06	TRUE
RBBP6_15894_AGGAGGGACACTATACCCAG	RBBP6	43.777	139.92	43.777	139.92	1.6541	4622.2	326.63	5.32	1	5.2294e-08	1.0459e-07	4.4091e-06	TRUE
HMBS_8473_AAGATGAGAGTGATTCGCGT	HMBS	20.491	66.631	20.491	66.631	1.6539	1064.4	128.67	4.0675	0.99998	2.4632e-05	4.9265e-05	0.0009427	TRUE
ZNF257_57069_CTTATGTCGAGTAAGAGCTG	ZNF257	201.19	635.21	201.19	635.21	1.6538	94189	2151.9	9.3564	1	4.1257e-21	8.2513e-21	2.2659e-18	TRUE
HOXA9_8657_ACCACAAGCATAGTCAGTCA	HOXA9	132.73	419.77	132.73	419.77	1.6537	41198	1284.8	8.0082	1	5.8199e-16	1.164e-15	1.8433e-13	TRUE
LYPD1_57740_TCAGCTGGAATTCTTCACAC	LYPD1	154.62	488.63	154.62	488.63	1.6537	55781	1552.3	8.4775	1	1.15e-17	2.3001e-17	4.4753e-15	TRUE
SSX7_67113_ACCTTTCATGCATAATACAG	SSX7	42.38	135.48	42.38	135.48	1.6536	4334.1	313.85	5.2553	1	7.4509e-08	1.4902e-07	5.9625e-06	TRUE
SLC1A2_17429_AAGTGGTTGCTAGGCAACTG	SLC1A2	220.28	695.18	220.28	695.18	1.6536	112760	2408.3	9.6772	1	1.8843e-22	3.7685e-22	1.1224e-19	TRUE
EIF4A1_5435_CTGCACCTCAGCACGCACGT	EIF4A1	62.871	199.89	62.871	199.89	1.6532	9387.4	510.18	6.0663	1	6.5604e-10	1.3121e-09	8.3354e-08	TRUE
KCNK10_39821_GTCATCTTTAAGTACATCGA	KCNK10	40.983	131.04	40.983	131.04	1.6531	4055.2	301.18	5.1893	1	1.0649e-07	2.1298e-07	8.145e-06	TRUE
MT1M_11830_GCTTCTCTTACCAGTGGTGC	MT1M	39.586	126.6	39.586	126.6	1.6526	3785.6	288.6	5.122	1	1.527e-07	3.0539e-07	1.123e-05	TRUE
EZH2_5936_TTATGATGGGAAAGTACACG	EZH2	60.077	191.01	60.077	191.01	1.6525	8571.5	482.36	5.9615	1	1.2534e-09	2.5069e-09	1.4991e-07	TRUE
RTBDN_52214_TGCGAAGATGATATCACCTG	RTBDN	60.077	191.01	60.077	191.01	1.6525	8571.5	482.36	5.9615	1	1.2534e-09	2.5069e-09	1.4991e-07	TRUE
MAPK12_16811_TGGCCACCTTAGCGCCGGTG	MAPK12	80.569	255.42	80.569	255.42	1.6524	15286	692.89	6.6425	1	1.5437e-11	3.0873e-11	2.6389e-09	TRUE
TYW1_42091_AGGCACCACACCAACCCCGT	TYW1	17.697	57.747	17.697	57.747	1.6517	801.98	107.55	3.8618	0.99994	5.8868e-05	0.00011774	0.0019654	TRUE
ARRDC3_45847_CCTTAAGTGCCAAAATTGAA	ARRDC3	95.471	302.06	95.471	302.06	1.6514	21339	854.58	7.0669	1	7.9254e-13	1.5851e-12	1.6884e-10	TRUE
FAM47E-STBD1_76202_CAACTGCCGGCTGTGCAGAG	FAM47E-STBD1	349.29	1099.4	349.29	1099.4	1.6514	281340	4271.4	11.478	1	8.5552e-31	1.711e-30	8.3864e-28	TRUE
PRKRIP1_49693_CCTCCTCGGTGCGACCACCG	PRKRIP1	74.98	237.65	74.98	237.65	1.6512	13231	634.03	6.4603	1	5.2328e-11	1.0466e-10	8.3468e-09	TRUE
ANXA5_837_AATCTCCACGCAATACCTGA	ANXA5	35.394	113.27	35.394	113.27	1.6507	3032.5	251.51	4.9107	1	4.5974e-07	9.1948e-07	2.9595e-05	TRUE
ZDHHC24_66461_CCCGACGCAGGATGCAGACG	ZDHHC24	35.394	113.27	35.394	113.27	1.6507	3032.5	251.51	4.9107	1	4.5974e-07	9.1948e-07	2.9595e-05	TRUE
NPR3_12806_GCTGCGCAGAGCATACTCGA	NPR3	53.091	168.8	53.091	168.8	1.6503	6694	414.2	5.6853	1	6.5582e-09	1.3116e-08	6.7536e-07	TRUE
ZNF728_71043_GAGCTGGTGAAAGAACCGCC	ZNF728	70.789	224.32	70.789	224.32	1.6502	11787	590.57	6.3179	1	1.3282e-10	2.6564e-10	1.9685e-08	TRUE
AMY1B_768_GTCTTCTCGATCTTGCACTG	AMY1B	225.87	710.73	225.87	710.73	1.6495	117540	2484.4	9.7276	1	1.1494e-22	2.2988e-22	6.9e-20	TRUE
TMEM138_38939_ATCTCCTTCAGAACTTACGC	TMEM138	32.6	104.39	32.6	104.39	1.6492	2576.8	227.34	4.7612	1	9.7736e-07	1.9547e-06	5.7209e-05	TRUE
UNC119B_54136_GGCACTCACTCTCGGTGACC	UNC119B	66.597	211	66.597	211	1.649	10426	547.72	6.17	1	3.4213e-10	6.8426e-10	4.632e-08	TRUE
CRYGN_62960_TTCCGCCTAGAAATCTTCGA	CRYGN	48.9	155.47	48.9	155.47	1.6488	5678.8	374.3	5.5085	1	1.8198e-08	3.6396e-08	1.7124e-06	TRUE
MND1_52789_AGAAAAGAGAACTCGCATGA	MND1	99.197	313.16	99.197	313.16	1.6487	22891	896.01	7.1481	1	4.4001e-13	8.8002e-13	9.8057e-11	TRUE
INSL5_26768_TCCAGCGCAAAACCTTCCGA	INSL5	47.503	151.03	47.503	151.03	1.6482	5358.9	361.17	5.4475	1	2.5704e-08	5.1409e-08	2.3391e-06	TRUE
MITF_11506_ACCACATACAGCAAGCCCAA	MITF	63.803	202.11	63.803	202.11	1.6482	9564.9	519.52	6.0682	1	6.486e-10	1.2972e-09	8.2544e-08	TRUE
GPR176_30580_CTTCTTGATACTGATCCGAC	GPR176	63.803	202.11	63.803	202.11	1.6482	9564.9	519.52	6.0682	1	6.486e-10	1.2972e-09	8.2544e-08	TRUE
ANKRD11_36552_GTCCTCGAGAAGTGCCGACG	ANKRD11	253.81	797.35	253.81	797.35	1.6476	147720	2871.7	10.143	1	1.7839e-24	3.5679e-24	1.2172e-21	TRUE
LAP3_37636_CTCCACCGCAGACATGACGA	LAP3	107.11	337.6	107.11	337.6	1.647	26561	985.28	7.3427	1	1.0468e-13	2.0936e-13	2.5533e-11	TRUE
HADHA_8156_TGGCTTTGATGAGATAAGGA	HADHA	122.02	384.24	122.02	384.24	1.6469	34380	1157.6	7.7069	1	6.4477e-15	1.2895e-14	1.819e-12	TRUE
TRA2A_36729_TCTCGATATGGACCATTGAG	TRA2A	13.506	44.421	13.506	44.421	1.6467	477.86	77.32	3.5158	0.99977	0.00023379	0.00046759	0.0061053	TRUE
PRAMEF17_71911_TAACTCATCGTCATAACCGA	PRAMEF17	43.311	137.7	43.311	137.7	1.6463	4455	322.36	5.2573	1	7.3665e-08	1.4733e-07	5.9147e-06	TRUE
SAGE1_42583_ACAGTTGACAAGTCATAACT	SAGE1	144.84	455.31	144.84	455.31	1.6457	48197	1431.5	8.2058	1	1.1451e-16	2.2903e-16	3.9326e-14	TRUE
NRM_30658_GCTGCCCAACAAATAGAAGC	NRM	41.914	133.26	41.914	133.26	1.6455	4172.2	309.62	5.1914	1	1.0527e-07	2.1053e-07	8.068e-06	TRUE
INIP_46582_TAGTGTCAATACCTAGCTCC	INIP	85.226	268.74	85.226	268.74	1.6454	16840	742.7	6.734	1	8.2606e-12	1.6521e-11	1.4877e-09	TRUE
SEPHS1_31264_GTAGCTCCTACTTACCCTGT	SEPHS1	97.334	306.5	97.334	306.5	1.6448	21876	875.24	7.0702	1	7.7413e-13	1.5483e-12	1.6515e-10	TRUE
ANAPC13_33892_GATGTCGCAATACCACTGGT	ANAPC13	12.109	39.979	12.109	39.979	1.6444	388.37	67.683	3.3876	0.99962	0.00037923	0.00075847	0.0089116	TRUE
CFTR_3077_ATTCTTCAGAGGTCTACCAC	CFTR	67.529	213.22	67.529	213.22	1.6443	10613	557.19	6.172	1	3.3781e-10	6.7563e-10	4.5775e-08	TRUE
SRGAP2_32631_AGAATGGTACTTACTGACGC	SRGAP2	67.529	213.22	67.529	213.22	1.6443	10613	557.19	6.172	1	3.3781e-10	6.7563e-10	4.5775e-08	TRUE
PPM1A_14548_TCACAAACCAAGTAATCCGC	PPM1A	25.614	82.178	25.614	82.178	1.644	1599.7	169.12	4.3496	0.99999	6.9908e-06	1.3982e-05	0.00031895	TRUE
CA1_2094_GAGGACAACGATAACCGATC	CA1	51.229	162.14	51.229	162.14	1.6432	6150.1	396.37	5.5707	1	1.2752e-08	2.5504e-08	1.2453e-06	TRUE
ZNF614_50703_AAATGAGCTGAGACTTCCTA	ZNF614	37.723	119.94	37.723	119.94	1.643	3379.5	271.99	4.9849	1	3.1338e-07	6.2677e-07	2.1122e-05	TRUE
MGAM2_56520_TAGTGGGGATAGACCATCGG	MGAM2	37.723	119.94	37.723	119.94	1.643	3379.5	271.99	4.9849	1	3.1338e-07	6.2677e-07	2.1122e-05	TRUE
COQ2_35826_TCTTGGGGGACAGCTAACCC	COQ2	24.217	77.736	24.217	77.736	1.6426	1432.1	157.88	4.2593	0.99999	1.0536e-05	2.1071e-05	0.00045466	TRUE
NUMA1_12933_CAAGGTACAAGACCACAGCA	NUMA1	24.217	77.736	24.217	77.736	1.6426	1432.1	157.88	4.2593	0.99999	1.0536e-05	2.1071e-05	0.00045466	TRUE
SNX22_50166_GAGCCCGGAGAAAAGCCACA	SNX22	24.217	77.736	24.217	77.736	1.6426	1432.1	157.88	4.2593	0.99999	1.0536e-05	2.1071e-05	0.00045466	TRUE
KRT78_64390_CACAAAGTCGTTCTCAAGTG	KRT78	188.61	590.79	188.61	590.79	1.642	80874	1986.2	9.0241	1	9.0574e-20	1.8115e-19	4.2254e-17	TRUE
DDB1_4599_GGATAGCCATCTGAATTGAG	DDB1	10.711	35.536	10.711	35.536	1.6414	308.14	58.295	3.2514	0.99938	0.00062428	0.0012486	0.013022	TRUE
TTC14_62529_GCCTTCTCACAGTAACCATG	TTC14	10.711	35.536	10.711	35.536	1.6414	308.14	58.295	3.2514	0.99938	0.00062428	0.0012486	0.013022	TRUE
TFPT_36664_GAAGTGGAGTTTGTGTCAGG	TFPT	121.09	379.8	121.09	379.8	1.6411	33465	1146.7	7.6399	1	1.0876e-14	2.1751e-14	2.9504e-12	TRUE
HMMR_8517_AACAACTTATTGAATTGACC	HMMR	34.929	111.05	34.929	111.05	1.641	2897.3	247.45	4.8392	1	6.6055e-07	1.3211e-06	4.0502e-05	TRUE
GNPNAT1_48143_AGCAGCACATACCTTAGCAC	GNPNAT1	47.037	148.81	47.037	148.81	1.6409	5178.7	356.82	5.3877	1	3.5914e-08	7.1828e-08	3.1479e-06	TRUE
RBMY1J_70640_TCTGCAAGAGGAAGCAGTGG	RBMY1J	142.51	446.43	142.51	446.43	1.6405	46183	1403.1	8.1136	1	2.4566e-16	4.9132e-16	8.1127e-14	TRUE
ABHD5_37796_GTGGAGATGTGCCCTAGGAT	ABHD5	45.64	144.37	45.64	144.37	1.6401	4873.5	343.82	5.3244	1	5.0998e-08	1.02e-07	4.3115e-06	TRUE
CYB5R2_39325_GAGTGAGCCTAAAAAAACAC	CYB5R2	33.531	106.61	33.531	106.61	1.6398	2670.2	235.35	4.7636	1	9.6487e-07	1.9297e-06	5.6564e-05	TRUE
FNTB_6528_TCGGGCCTCAGACTGTACAG	FNTB	21.423	68.852	21.423	68.852	1.6393	1124.8	135.87	4.069	0.99998	2.4416e-05	4.8833e-05	0.00093628	TRUE
RAET1E_60343_TCTGGGGTTTGATGTCACAA	RAET1E	44.243	139.92	44.243	139.92	1.6392	4577.5	330.91	5.2598	1	7.2632e-08	1.4526e-07	5.8438e-06	TRUE
CD28_2627_TACCTGTTACTTGAATTGAA	CD28	67.063	211	67.063	211	1.6391	10359	552.45	6.1238	1	4.5797e-10	9.1594e-10	6.006e-08	TRUE
MRPS22_44665_AGCCCCATCTCGAAAGAGCA	MRPS22	89.883	282.07	89.883	282.07	1.6391	18468	793.18	6.824	1	4.4291e-12	8.8583e-12	8.2949e-10	TRUE
TMED6_61597_AGTAATCAGCATAATCACTT	TMED6	32.134	102.17	32.134	102.17	1.6386	2452.3	223.36	4.686	1	1.4156e-06	2.8312e-06	7.9466e-05	TRUE
OR2A14_60394_ATTTCATGAGGCCCGCAGAA	OR2A14	32.134	102.17	32.134	102.17	1.6386	2452.3	223.36	4.686	1	1.4156e-06	2.8312e-06	7.9466e-05	TRUE
SMIM22_72921_ATGTGGACTGGAAAAACTGG	SMIM22	76.377	239.87	76.377	239.87	1.6383	13365	648.65	6.4194	1	6.8489e-11	1.3698e-10	1.0769e-08	TRUE
THBS2_19142_GGAAAAGAGCCGGATGTACG	THBS2	184.89	577.47	184.89	577.47	1.6378	77059	1937.7	8.9184	1	2.3652e-19	4.7304e-19	1.0587e-16	TRUE
ERCC6-PGBD3_76331_GAATCAGGAGATGAAGAAGG	ERCC6-PGBD3	20.026	64.41	20.026	64.41	1.6374	984.97	125.1	3.9682	0.99996	3.7591e-05	7.5181e-05	0.0013461	TRUE
SOWAHD_69824_CTGCGGGGCGACCCGATCAC	SOWAHD	52.16	164.36	52.16	164.36	1.6372	6294	405.26	5.5733	1	1.2561e-08	2.5122e-08	1.2282e-06	TRUE
VAT1_28283_TGATGGTGTTGAACCGGTCA	VAT1	61.474	193.23	61.474	193.23	1.6364	8679.7	496.23	5.9146	1	1.6682e-09	3.3365e-09	1.9369e-07	TRUE
PTPN5_54307_AGGAACTCAGAGGGTCGTCA	PTPN5	124.35	388.68	124.35	388.68	1.6364	34936	1185.1	7.6786	1	8.0428e-15	1.6086e-14	2.2284e-12	TRUE
PDLIM7_24333_CATAGCGCTCGGCAAACGCA	PDLIM7	81.5	255.42	81.5	255.42	1.636	15124	702.8	6.5604	1	2.6863e-11	5.3726e-11	4.469e-09	TRUE
ORC6_33266_TCTTCCCCAGACACAGCAAG	ORC6	29.34	93.283	29.34	93.283	1.6358	2044.4	199.76	4.5242	1	3.0905e-06	6.181e-06	0.00015673	TRUE
PYROXD1_50337_AGATTCTATAACCTTAATGT	PYROXD1	29.34	93.283	29.34	93.283	1.6358	2044.4	199.76	4.5242	1	3.0905e-06	6.181e-06	0.00015673	TRUE
CACNA1G_23393_CAATAAATCGGACTGTGCCG	CACNA1G	101.53	317.61	101.53	317.61	1.6358	23346	922.09	7.1159	1	5.5611e-13	1.1122e-12	1.2165e-10	TRUE
COX7B_3733_AATCAGGTGTACGTTTCTGG	COX7B	80.103	250.98	80.103	250.98	1.6355	14599	687.95	6.5147	1	3.6452e-11	7.2904e-11	5.9491e-09	TRUE
MTHFD1L_34036_AGGACAAACTCCAAAAGCTG	MTHFD1L	38.654	122.16	38.654	122.16	1.6349	3486.3	280.27	4.9878	1	3.086e-07	6.172e-07	2.0827e-05	TRUE
SMIM24_67856_GTTGGACTCCATTCTGAACG	SMIM24	67.994	213.22	67.994	213.22	1.6345	10545	561.94	6.1263	1	4.5076e-10	9.0151e-10	5.9164e-08	TRUE
TEX28_4300_GGAGTCCTATCACAGCCTAA	TEX28	47.969	151.03	47.969	151.03	1.6344	5310.8	365.54	5.3905	1	3.5345e-08	7.0689e-08	3.1051e-06	TRUE
DFNB31_33928_GGATGAACCCGTGTCACTGT	DFNB31	77.309	242.09	77.309	242.09	1.6343	13577	658.43	6.4218	1	6.7416e-11	1.3483e-10	1.0622e-08	TRUE
SH2D4B_70803_CTTCGTAGGGCTTGTCACCA	SH2D4B	205.38	639.66	205.38	639.66	1.6342	94298	2207.6	9.2427	1	1.2013e-20	2.4026e-20	6.1203e-18	TRUE
IL18RAP_23042_TCTAATGGATCTCCATTCGA	IL18RAP	37.257	117.71	37.257	117.71	1.6337	3236.7	267.87	4.9159	1	4.4699e-07	8.9399e-07	2.8964e-05	TRUE
HIPK3_27055_TAAAGTAATAGACTTTGGGT	HIPK3	37.257	117.71	37.257	117.71	1.6337	3236.7	267.87	4.9159	1	4.4699e-07	8.9399e-07	2.8964e-05	TRUE
SRD5A3_49494_TTTGCTCAGAATTCTCGGGG	SRD5A3	46.571	146.59	46.571	146.59	1.6334	5001.6	352.48	5.3273	1	5.0173e-08	1.0035e-07	4.2487e-06	TRUE
UTP18_37785_GATGAACAATCGGTTTCGGA	UTP18	55.886	175.46	55.886	175.46	1.6332	7149.2	441.22	5.6926	1	6.2788e-09	1.2558e-08	6.4875e-07	TRUE
TRIM49D2_74898_GTACAGGACTAACCTTCCAG	TRIM49D2	7.9171	26.652	7.9171	26.652	1.6327	175.5	40.369	2.9487	0.99821	0.0017854	0.0035708	0.027887	TRUE
IBA57_64682_TCGCGCTATACAGGATCCGG	IBA57	7.9171	26.652	7.9171	26.652	1.6327	175.5	40.369	2.9487	0.99821	0.0017854	0.0035708	0.027887	TRUE
UTP23_53380_ATTGGGAAAGGACTTATATG	UTP23	17.231	55.526	17.231	55.526	1.6325	733.23	104.1	3.7532	0.99991	9.1467e-05	0.00018293	0.0028232	TRUE
SRF_18188_TCTGTTGTGGGGTCTGAACG	SRF	17.231	55.526	17.231	55.526	1.6325	733.23	104.1	3.7532	0.99991	9.1467e-05	0.00018293	0.0028232	TRUE
TRPC4_19608_TAATATCATCCACTCGACGA	TRPC4	26.546	84.399	26.546	84.399	1.6324	1673.5	176.69	4.3524	0.99999	6.8907e-06	1.3781e-05	0.00031538	TRUE
DPYSL3_5018_CTATGAGAAATGGAGAGAGT	DPYSL3	26.546	84.399	26.546	84.399	1.6324	1673.5	176.69	4.3524	0.99999	6.8907e-06	1.3781e-05	0.00031538	TRUE
WI2-2373I1.2_75686_GCAGCTCCGACGAAGACAAG	WI2-2373I1.2	35.86	113.27	35.86	113.27	1.6323	2996.3	255.58	4.8423	1	6.4997e-07	1.2999e-06	3.9932e-05	TRUE
FAM98C_61917_GCTGCAGGAGTTGCATGCTA	FAM98C	91.746	286.51	91.746	286.51	1.6323	18967	813.54	6.8285	1	4.2934e-12	8.5868e-12	8.0896e-10	TRUE
CHP2_47162_TCTATGACCTGGATCGCGAT	CHP2	53.091	166.58	53.091	166.58	1.6314	6439.5	414.2	5.5762	1	1.2348e-08	2.4697e-08	1.2097e-06	TRUE
KCNIP2_37095_CTCAGGCCGGTGACACACGG	KCNIP2	53.091	166.58	53.091	166.58	1.6314	6439.5	414.2	5.5762	1	1.2348e-08	2.4697e-08	1.2097e-06	TRUE
ADCY10_43457_GCACAGGGAATGTTAACGAA	ADCY10	212.37	659.65	212.37	659.65	1.6305	100030	2301.3	9.3239	1	5.6075e-21	1.1215e-20	3.0156e-18	TRUE
COQ2_35823_ACTGGAGCTATTCTGATGCG	COQ2	25.149	79.957	25.149	79.957	1.6304	1502	165.35	4.2623	0.99999	1.038e-05	2.0761e-05	0.00044959	TRUE
CAPNS2_53370_TGTTTATAAGCAGTATGACA	CAPNS2	33.066	104.39	33.066	104.39	1.6293	2543.5	231.34	4.6893	1	1.3917e-06	2.7833e-06	7.8253e-05	TRUE
DLD_4799_CCTTACCTTGAAGCCTAACT	DLD	33.066	104.39	33.066	104.39	1.6293	2543.5	231.34	4.6893	1	1.3917e-06	2.7833e-06	7.8253e-05	TRUE
PES1_32925_AGTTCCGTGAATACAAGGTG	PES1	33.066	104.39	33.066	104.39	1.6293	2543.5	231.34	4.6893	1	1.3917e-06	2.7833e-06	7.8253e-05	TRUE
UNC5B_65349_AGGGTGGCGTACAGGCGATG	UNC5B	58.214	182.12	58.214	182.12	1.6288	7676.8	463.99	5.7524	1	4.4134e-09	8.8267e-09	4.7044e-07	TRUE
DCTN4_38014_GCCGCTATTGTAGCGAACTG	DCTN4	23.751	75.515	23.751	75.515	1.6282	1339.7	154.17	4.1689	0.99998	1.574e-05	3.1479e-05	0.00064373	TRUE
DHODH_4749_ATCTCCCGTGGCCATCAGGT	DHODH	23.751	75.515	23.751	75.515	1.6282	1339.7	154.17	4.1689	0.99998	1.574e-05	3.1479e-05	0.00064373	TRUE
HPS4_55107_CTGCCATTCAACTTACCCAA	HPS4	31.669	99.946	31.669	99.946	1.6276	2330.9	219.39	4.6096	1	2.0502e-06	4.1004e-06	0.00010965	TRUE
KRT20_40022_GTAGTCGCGACCAGCCCTCG	KRT20	113.63	353.14	113.63	353.14	1.6273	28682	1060	7.3564	1	9.4492e-14	1.8898e-13	2.312e-11	TRUE
RPP25_40978_GCGCTACCGGAGCGTACGCG	RPP25	47.503	148.81	47.503	148.81	1.627	5131.5	361.17	5.3306	1	4.9248e-08	9.8496e-08	4.1795e-06	TRUE
PTRH1_60585_CAGTTGGGCATCCCCCAGCG	PTRH1	135.99	422	135.99	422	1.6266	40900	1324	7.8602	1	1.9176e-15	3.8352e-15	5.7559e-13	TRUE
TBP_18764_GTTTCGGGCACGAAGTGCAA	TBP	6.52	22.21	6.52	22.21	1.626	123.09	31.899	2.778	0.99688	0.003122	0.006244	0.041128	TRUE
DHX37_46115_CGAAGAACAAGTAATCATGG	DHX37	6.52	22.21	6.52	22.21	1.626	123.09	31.899	2.778	0.99688	0.003122	0.006244	0.041128	TRUE
ORAOV1_65545_AGTAGTTTGGGTGTGATGGA	ORAOV1	6.52	22.21	6.52	22.21	1.626	123.09	31.899	2.778	0.99688	0.003122	0.006244	0.041128	TRUE
BCDIN3D_61296_GAGCTGTCGAAGCAGCTCCG	BCDIN3D	14.437	46.642	14.437	46.642	1.6258	518.56	83.874	3.5164	0.99977	0.00023203	0.00046405	0.0060647	TRUE
SEC61A1_36809_GCTGAATGCCTTCCATACGA	SEC61A1	22.354	71.073	22.354	71.073	1.6258	1186.8	143.14	4.0721	0.99998	2.4034e-05	4.8069e-05	0.00092484	TRUE
SLC3A2_17483_GCGCAGAAGTGGTGGCACAC	SLC3A2	22.354	71.073	22.354	71.073	1.6258	1186.8	143.14	4.0721	0.99998	2.4034e-05	4.8069e-05	0.00092484	TRUE
B4GALT3_22728_TGGAAATGGAACATTTAACA	B4GALT3	38.189	119.94	38.189	119.94	1.6257	3341.3	276.13	4.9195	1	4.3865e-07	8.7729e-07	2.8477e-05	TRUE
BCL2L11_26750_CTTGGGCGATCCATATCTCT	BCL2L11	76.377	237.65	76.377	237.65	1.6249	13004	648.65	6.3322	1	1.21e-10	2.4199e-10	1.8072e-08	TRUE
MRGPRX2_57931_TGGAACAGAAGAAGTTACTG	MRGPRX2	76.377	237.65	76.377	237.65	1.6249	13004	648.65	6.3322	1	1.21e-10	2.4199e-10	1.8072e-08	TRUE
MYOC_12139_TAAGTTATGGATGACTGACA	MYOC	76.377	237.65	76.377	237.65	1.6249	13004	648.65	6.3322	1	1.21e-10	2.4199e-10	1.8072e-08	TRUE
KHDC3L_62890_GTCTTCAATAGAAGTCCGGG	KHDC3L	68.46	213.22	68.46	213.22	1.6248	10478	566.69	6.081	1	5.9854e-10	1.1971e-09	7.6996e-08	TRUE
OR4F17_51518_GACCATAATATCTAGCCTGT	OR4F17	52.626	164.36	52.626	164.36	1.6246	6241.8	409.73	5.5198	1	1.7047e-08	3.4094e-08	1.6139e-06	TRUE
ZBED6_75767_GTGGTACATGCAATCAAAGA	ZBED6	52.626	164.36	52.626	164.36	1.6246	6241.8	409.73	5.5198	1	1.7047e-08	3.4094e-08	1.6139e-06	TRUE
KCTD11_61732_GTGCACTTCTCTGCTCGCCG	KCTD11	51.229	159.91	51.229	159.91	1.6234	5906.3	396.37	5.4591	1	2.4047e-08	4.8094e-08	2.2038e-06	TRUE
TAS2R31_66996_TGACAAGCCAAAAATAGTAA	TAS2R31	43.311	135.48	43.311	135.48	1.623	4247.8	322.36	5.1336	1	1.4324e-07	2.8648e-07	1.061e-05	TRUE
MEMO1_37698_GAAAGTGCACATCGAGAGAG	MEMO1	72.186	224.32	72.186	224.32	1.6224	11573	604.99	6.1853	1	3.1036e-10	6.2073e-10	4.239e-08	TRUE
LRRC3_51646_TGTCTTACAACCGCATCCAG	LRRC3	86.623	268.74	86.623	268.74	1.6222	16584	757.78	6.6159	1	1.8476e-11	3.6953e-11	3.1378e-09	TRUE
STATH_18371_TCCTGATATACTTACAATCA	STATH	64.269	199.89	64.269	199.89	1.622	9196.9	524.2	5.9236	1	1.5783e-09	3.1566e-09	1.8477e-07	TRUE
ARHGAP42_61231_TGATGATCAAAACTACAGGG	ARHGAP42	13.04	42.2	13.04	42.2	1.6215	425.14	74.081	3.3879	0.99962	0.00037662	0.00075324	0.008865	TRUE
MTRR_11897_CTTGCACACGAATATGGTCT	MTRR	70.789	219.88	70.789	219.88	1.6214	11114	590.57	6.1351	1	4.2629e-10	8.5258e-10	5.6287e-08	TRUE
GTF2A1L_29922_GGTACATGAATGGGATAACC	GTF2A1L	33.997	106.61	33.997	106.61	1.6205	2636.3	239.37	4.6933	1	1.3633e-06	2.7266e-06	7.6838e-05	TRUE
CLUAP1_31606_TTATAATGCTATGAAGACCA	CLUAP1	54.954	171.02	54.954	171.02	1.6202	6735.5	432.18	5.583	1	1.1867e-08	2.3733e-08	1.1669e-06	TRUE
MTERF3_37490_CAATTGTCAGAGGATATCTG	MTERF3	19.56	62.189	19.56	62.189	1.6198	908.61	121.55	3.8665	0.99994	5.7385e-05	0.00011477	0.0019238	TRUE
MYH7_12042_AGATGAATGCATAATCGTAG	MYH7	61.474	191.01	61.474	191.01	1.6198	8389.5	496.23	5.8149	1	3.0424e-09	6.0848e-09	3.3254e-07	TRUE
CSDE1_20950_GATGTCAGACTATTGCCTCA	CSDE1	88.951	275.41	88.951	275.41	1.6196	17383	783.03	6.6633	1	1.34e-11	2.6799e-11	2.3137e-09	TRUE
PABPC1_35358_TGTGGATGAGATGAACGGAA	PABPC1	26.08	82.178	26.08	82.178	1.619	1573.5	172.89	4.2664	0.99999	1.0174e-05	2.0348e-05	0.00044226	TRUE
YME1L1_29004_ATGATGTCGATACAAGCAAG	YME1L1	81.034	250.98	81.034	250.98	1.619	14440	697.84	6.4331	1	6.2573e-11	1.2515e-10	9.9094e-09	TRUE
NT5C3B_57405_CAATTGAGATCGACCCACAC	NT5C3B	66.597	206.56	66.597	206.56	1.6185	9794.2	547.72	5.9802	1	1.1166e-09	2.2331e-09	1.3521e-07	TRUE
NOX5_49205_GCTCTTCGAATCGGCCGACG	NOX5	45.64	142.15	45.64	142.15	1.6178	4656.7	343.82	5.2046	1	9.7878e-08	1.9576e-07	7.576e-06	TRUE
PFKFB1_13737_AAAGAGAATTGAGTGCTATG	PFKFB1	199.79	615.22	199.79	615.22	1.6178	86292	2133.3	8.9944	1	1.1876e-19	2.3752e-19	5.5071e-17	TRUE
NPC1_12771_CAAACTTGTATCATTCAGAG	NPC1	63.803	197.67	63.803	197.67	1.6163	8960.4	519.52	5.8733	1	2.1419e-09	4.2839e-09	2.4357e-07	TRUE
AARS_35_TCAGAATGTGCGTAGCTGTG	AARS	24.683	77.736	24.683	77.736	1.6162	1407.3	161.61	4.1733	0.99998	1.5414e-05	3.0828e-05	0.00063291	TRUE
CINP_39010_TCTTACCAACCCATCCAAGG	CINP	5.1229	17.768	5.1229	17.768	1.616	79.953	23.824	2.5907	0.99439	0.0056137	0.011227	0.060861	TRUE
CACNB3_2184_TGCTCAACAATCCGGGCAAG	CACNB3	62.406	193.23	62.406	193.23	1.6151	8557.4	505.52	5.8186	1	2.9756e-09	5.9512e-09	3.2606e-07	TRUE
SLC25A38_41199_AGGGCCTACCCATGATCTGA	SLC25A38	49.366	153.25	49.366	153.25	1.6148	5396.1	378.69	5.3384	1	4.715e-08	9.43e-08	4.0125e-06	TRUE
GOLIM4_36046_GGAACACGATCCATCACCAG	GOLIM4	36.326	113.27	36.326	113.27	1.6142	2960.4	259.66	4.7751	1	9.0903e-07	1.8181e-06	5.3574e-05	TRUE
FAM187B_61950_CAATAACACACAGTTAAGGG	FAM187B	29.806	93.283	29.806	93.283	1.6138	2014.7	203.66	4.448	1	4.4145e-06	8.829e-06	0.00021353	TRUE
DRC1_56345_CTGCGCGCTTAGAAGCCCGG	DRC1	29.806	93.283	29.806	93.283	1.6138	2014.7	203.66	4.448	1	4.4145e-06	8.829e-06	0.00021353	TRUE
FBXL17_48136_ACCTTGAGCAGGATGGACGG	FBXL17	72.651	224.32	72.651	224.32	1.6132	11502	609.81	6.142	1	4.0817e-10	8.1633e-10	5.4142e-08	TRUE
C19orf53_36269_GGGAGCGATAACACGACCTG	C19orf53	23.286	73.294	23.286	73.294	1.6131	1250.4	150.47	4.0767	0.99998	2.3516e-05	4.7031e-05	0.00090736	TRUE
FOXA1_8544_TGGACGGCGCGTACGCCATG	FOXA1	84.294	259.86	84.294	259.86	1.6128	15412	732.69	6.4861	1	4.4095e-11	8.8189e-11	7.0698e-09	TRUE
SULT1C3_73227_CTATGTGGCCAGAAATCCCA	SULT1C3	127.14	390.9	127.14	390.9	1.6128	34785	1218.1	7.5573	1	2.0586e-14	4.1173e-14	5.4042e-12	TRUE
GCN1L1_29759_AAACCTCCACATCTGCGGTG	GCN1L1	41.449	128.82	41.449	128.82	1.6127	3816.9	305.39	4.9997	1	2.8973e-07	5.7946e-07	1.9751e-05	TRUE
MSI1_11769_ATAAAGTGCTGGCGCAATCG	MSI1	71.254	219.88	71.254	219.88	1.6121	11045	595.37	6.0912	1	5.6119e-10	1.1224e-09	7.2526e-08	TRUE
CLLU1OS_73584_TAACCCCTGTTACTTACCAG	CLLU1OS	162.07	497.51	162.07	497.51	1.6121	56261	1645.6	8.2691	1	6.7493e-17	1.3499e-16	2.3812e-14	TRUE
RPL7A_16324_GGGCCTACTCACCTGCTCGA	RPL7A	16.766	53.305	16.766	53.305	1.612	667.55	100.68	3.6416	0.99986	0.0001422	0.0002844	0.004099	TRUE
VPS54_38994_TCGATCATGGCATATATCTG	VPS54	64.734	199.89	64.734	199.89	1.6117	9133.9	528.89	5.8771	1	2.093e-09	4.1859e-09	2.3835e-07	TRUE
KCNC3_9986_CCGGTCAAAGAAGAACTCGT	KCNC3	46.571	144.37	46.571	144.37	1.6115	4782	352.48	5.209	1	9.5562e-08	1.9112e-07	7.419e-06	TRUE
SCHIP1_36945_TACAGCTGGTATAAATTCCT	SCHIP1	46.571	144.37	46.571	144.37	1.6115	4782	352.48	5.209	1	9.5562e-08	1.9112e-07	7.419e-06	TRUE
METTL1_11392_TATGTCTGCAAACTCCACTT	METTL1	46.571	144.37	46.571	144.37	1.6115	4782	352.48	5.209	1	9.5562e-08	1.9112e-07	7.419e-06	TRUE
SMARCE1_17778_TATGTAAGCAAGGTACGCGG	SMARCE1	58.214	179.9	58.214	179.9	1.6112	7404.1	463.99	5.6493	1	8.0814e-09	1.6163e-08	8.1701e-07	TRUE
AARS_33_CCAAGAAAAGCATTGACACA	AARS	28.409	88.841	28.409	88.841	1.6111	1826	192.01	4.3612	0.99999	6.5999e-06	1.32e-05	0.00030432	TRUE
PDE6C_13534_GAGCACGGATTGATTAAATG	PDE6C	69.857	215.44	69.857	215.44	1.611	10597	581	6.0398	1	7.7295e-10	1.5459e-09	9.6858e-08	TRUE
SLC26A10_48355_AGTGTAGAGTCCAAACACCG	SLC26A10	40.051	124.38	40.051	124.38	1.6108	3555.4	292.78	4.9282	1	4.189e-07	8.3779e-07	2.7375e-05	TRUE
TMEM79_53340_ATGCCCCGTATAGTAGGCAA	TMEM79	81.5	250.98	81.5	250.98	1.6108	14361	702.8	6.3928	1	8.1511e-11	1.6302e-10	1.2663e-08	TRUE
IRS1_9727_GCCCCCCCCGACGCTCCAAG	IRS1	199.33	610.78	199.33	610.78	1.6107	84648	2127.2	8.9212	1	2.3058e-19	4.6116e-19	1.0352e-16	TRUE
ZNF177_20757_CACAAAAACTGGTAGTGTGG	ZNF177	115.03	353.14	115.03	353.14	1.6098	28349	1076.2	7.2584	1	1.9591e-13	3.9181e-13	4.6113e-11	TRUE
ENDOG_5582_CGCGGTCGAAGCCACTGCCG	ENDOG	21.889	68.852	21.889	68.852	1.6097	1102.8	139.49	3.9763	0.99996	3.6147e-05	7.2294e-05	0.0013041	TRUE
ADIPOR1_37777_GTATATGTTCTAGGTCTGGG	ADIPOR1	33.531	104.39	33.531	104.39	1.6097	2510.3	235.35	4.6188	1	1.9581e-06	3.9162e-06	0.00010523	TRUE
MET_11387_CTCACTGATATCGAATGCAA	MET	33.531	104.39	33.531	104.39	1.6097	2510.3	235.35	4.6188	1	1.9581e-06	3.9162e-06	0.00010523	TRUE
TPRKB_37494_TGATCCATTTCAGATACTTG	TPRKB	10.246	33.315	10.246	33.315	1.6095	266.11	55.225	3.1044	0.99896	0.0010408	0.0020817	0.018984	TRUE
TARS_18717_CCTTTGATAGATCTCTGCCG	TARS	10.246	33.315	10.246	33.315	1.6095	266.11	55.225	3.1044	0.99896	0.0010408	0.0020817	0.018984	TRUE
PSMC2_15220_TGTACAGAAATACGTCGGTG	PSMC2	10.246	33.315	10.246	33.315	1.6095	266.11	55.225	3.1044	0.99896	0.0010408	0.0020817	0.018984	TRUE
MAN2B2_32457_CCTGGAGTACCACGTCAACG	MAN2B2	125.28	384.24	125.28	384.24	1.6092	33530	1196.1	7.4878	1	3.5014e-14	7.0029e-14	8.949e-12	TRUE
ASB18_72336_GTGGACGCGAGGAACGGCCG	ASB18	50.297	155.47	50.297	155.47	1.609	5530.9	387.51	5.3428	1	4.6001e-08	9.2002e-08	3.9233e-06	TRUE
ICK_31018_GGAATGCATGAACCTTCGGG	ICK	50.297	155.47	50.297	155.47	1.609	5530.9	387.51	5.3428	1	4.6001e-08	9.2002e-08	3.9233e-06	TRUE
KAT2B_23192_GGGTGTAATTGAATTTCACG	KAT2B	78.706	242.09	78.706	242.09	1.6087	13348	673.16	6.2973	1	1.5159e-10	3.0317e-10	2.2138e-08	TRUE
FAM73A_70419_AGGATATTCCTCGCTGAGAG	FAM73A	83.829	257.64	83.829	257.64	1.6083	15105	727.69	6.4432	1	5.8534e-11	1.1707e-10	9.3174e-09	TRUE
RAG1_15768_TACCTTCTCAGCATTCCGAA	RAG1	27.011	84.399	27.011	84.399	1.6082	1646.7	180.49	4.2716	0.99999	9.9253e-06	1.9851e-05	0.00043339	TRUE
POLDIP2_34513_GATGGGAACCTGATCAGTGG	POLDIP2	60.543	186.57	60.543	186.57	1.6077	7941	486.98	5.7108	1	5.6393e-09	1.1279e-08	5.8936e-07	TRUE
FOLH1B_65328_TCATAGACACTGTGATACAG	FOLH1B	94.074	288.73	94.074	288.73	1.6076	18946	839.14	6.7198	1	9.1036e-12	1.8207e-11	1.6244e-09	TRUE
UBAP1L_71814_CACCACAATCAGAGACCCGG	UBAP1L	48.9	151.03	48.9	151.03	1.6072	5215.3	374.3	5.2789	1	6.5352e-08	1.307e-07	5.3217e-06	TRUE
KNTC1_25789_AAACATTCGGAACACTATGG	KNTC1	15.369	48.863	15.369	48.863	1.607	560.93	90.525	3.5203	0.99977	0.0002276	0.0004552	0.0059717	TRUE
CBWD6_73888_TCCACCTTGGCTGACAGCTA	CBWD6	15.369	48.863	15.369	48.863	1.607	560.93	90.525	3.5203	0.99977	0.0002276	0.0004552	0.0059717	TRUE
VANGL1_51942_TCTCGGGACCGGAATTACCA	VANGL1	15.369	48.863	15.369	48.863	1.607	560.93	90.525	3.5203	0.99977	0.0002276	0.0004552	0.0059717	TRUE
PARN_13314_AGGACAACTAACCCGGTACA	PARN	75.911	233.21	75.911	233.21	1.6065	12371	643.77	6.1995	1	2.8369e-10	5.6738e-10	3.9022e-08	TRUE
TNNT2_19409_GACTGGAGAGAGGACGAAGA	TNNT2	37.257	115.49	37.257	115.49	1.6064	3060.5	267.87	4.7802	1	8.8576e-07	1.7715e-06	5.2502e-05	TRUE
DRGX_73915_CCAAGCCCGGAGTAAGAAGG	DRGX	190.48	581.91	190.48	581.91	1.6061	76610	2010.6	8.7296	1	1.2781e-18	2.5561e-18	5.4381e-16	TRUE
TRA2B_17223_GAAGGCATTATACCCGGTCA	TRA2B	42.38	131.04	42.38	131.04	1.6059	3930.4	313.85	5.0046	1	2.8229e-07	5.6458e-07	1.9312e-05	TRUE
OAT_12969_ACAGACCCAACCAGTTACGA	OAT	64.269	197.67	64.269	197.67	1.6059	8898.2	524.2	5.8266	1	2.8348e-09	5.6696e-09	3.1227e-07	TRUE
CHD4_3135_CAGTCACTCACCGTACAACG	CHD4	20.491	64.41	20.491	64.41	1.6057	964.41	128.67	3.8717	0.99994	5.6023e-05	0.00011205	0.0018875	TRUE
MTPN_60433_GGCCCTGAAAAACGGAGACT	MTPN	20.491	64.41	20.491	64.41	1.6057	964.41	128.67	3.8717	0.99994	5.6023e-05	0.00011205	0.0018875	TRUE
ARAF_1060_TGGTCTACCGACTCATCAAG	ARAF	74.514	228.77	74.514	228.77	1.6053	11897	629.17	6.1496	1	3.8906e-10	7.7811e-10	5.1962e-08	TRUE
NEUROD2_12473_ACGGCGAAGACGACGAGCCG	NEUROD2	74.514	228.77	74.514	228.77	1.6053	11897	629.17	6.1496	1	3.8906e-10	7.7811e-10	5.1962e-08	TRUE
MGAT3_11436_GGTGCGCACGAAATACTCGG	MGAT3	25.614	79.957	25.614	79.957	1.605	1476.6	169.12	4.1788	0.99998	1.502e-05	3.0041e-05	0.00061839	TRUE
ANKRD18A_66330_ACGCCCGCGACAGAAAAGAC	ANKRD18A	25.614	79.957	25.614	79.957	1.605	1476.6	169.12	4.1788	0.99998	1.502e-05	3.0041e-05	0.00061839	TRUE
TMEM263_55495_AATCCAAGCCACACCACCAA	TMEM263	25.614	79.957	25.614	79.957	1.605	1476.6	169.12	4.1788	0.99998	1.502e-05	3.0041e-05	0.00061839	TRUE
FHAD1_57288_TTTGGCGAAAAGCATTACCC	FHAD1	35.86	111.05	35.86	111.05	1.604	2826.9	255.58	4.7033	1	1.2959e-06	2.5919e-06	7.3335e-05	TRUE
ABHD4_47054_GGGGTGCACGGATCTCACTG	ABHD4	141.11	430.88	141.11	430.88	1.6036	41983	1386.1	7.7832	1	3.535e-15	7.0699e-15	1.0234e-12	TRUE
ARGLU1_41512_CATCGACATCTTCGGGCGCA	ARGLU1	46.106	142.15	46.106	142.15	1.6035	4611.8	348.14	5.1472	1	1.3307e-07	2.6615e-07	9.9233e-06	TRUE
EDNRA_5291_TGAAGCGATTGGCTTCGTCA	EDNRA	202.59	617.45	202.59	617.45	1.603	86054	2170.4	8.9049	1	2.6717e-19	5.3433e-19	1.1891e-16	TRUE
YPEL5_39212_AGTGGCGCCTGTGAAACGAG	YPEL5	65.2	199.89	65.2	199.89	1.6015	9071	533.58	5.831	1	2.7616e-09	5.5231e-09	3.0508e-07	TRUE
OR2H1_35276_CACAACTTGTGGTAAAGCAG	OR2H1	70.323	215.44	70.323	215.44	1.6015	10529	585.78	5.9958	1	1.014e-09	2.028e-09	1.2395e-07	TRUE
ANKRD6_31102_TGCTGCCCTAAATCACAAGA	ANKRD6	29.34	91.062	29.34	91.062	1.6014	1904.8	199.76	4.367	0.99999	6.4197e-06	1.2839e-05	0.00029716	TRUE
RPAP2_50211_AATTCCCAAAACTCCAGTAT	RPAP2	24.217	75.515	24.217	75.515	1.6013	1315.7	157.88	4.0826	0.99998	2.2887e-05	4.5773e-05	0.00088751	TRUE
ELF2_5507_GACATGAACTATGAAACCAT	ELF2	13.971	44.421	13.971	44.421	1.6011	463.57	80.584	3.3919	0.99963	0.00036906	0.00073812	0.0087281	TRUE
ANAPC13_33891_CCTGAACCTGAACAAGACAA	ANAPC13	8.8486	28.873	8.8486	28.873	1.6009	200.5	46.208	2.9458	0.99822	0.0017824	0.0035648	0.02786	TRUE
POLR2D_14376_TCCGCGGGCTGGCGACGTAG	POLR2D	8.8486	28.873	8.8486	28.873	1.6009	200.5	46.208	2.9458	0.99822	0.0017824	0.0035648	0.02786	TRUE
METTL14_46338_TTGAAGAATATCCTAAACTG	METTL14	3.7257	13.326	3.7257	13.326	1.6	46.084	16.222	2.3837	0.98958	0.01042	0.02084	0.091555	TRUE
PDE6G_13543_CCCCAAAGAAAGGCGTTCAA	PDE6G	63.803	195.45	63.803	195.45	1.6	8665.5	519.52	5.7758	1	3.8387e-09	7.6774e-09	4.1259e-07	TRUE
SCO1_16937_AAGGAACGGCAGCGACACAT	SCO1	38.189	117.71	38.189	117.71	1.599	3162.2	276.13	4.7858	1	8.6082e-07	1.7216e-06	5.1161e-05	TRUE
UBE2G2_19863_GTTGGGATGAAACATCTCAC	UBE2G2	72.651	222.1	72.651	222.1	1.5989	11168	609.81	6.052	1	7.1629e-10	1.4326e-09	9.0123e-08	TRUE
BICD1_1723_ATACAGGGTGGCAGTAACTG	BICD1	72.651	222.1	72.651	222.1	1.5989	11168	609.81	6.052	1	7.1629e-10	1.4326e-09	9.0123e-08	TRUE
ZNF382_54454_TCTTACCCACAGATACGAAG	ZNF382	33.066	102.17	33.066	102.17	1.5986	2387.5	231.34	4.5432	1	2.8117e-06	5.6234e-06	0.00014425	TRUE
TSR1_43145_GCCCCCGCTTGAAACATCGG	TSR1	27.943	86.62	27.943	86.62	1.5981	1721.5	188.16	4.2777	0.99999	9.6425e-06	1.9285e-05	0.00042236	TRUE
TNFAIP1_19368_TGGATCCTCATAGACCGTTG	TNFAIP1	27.943	86.62	27.943	86.62	1.5981	1721.5	188.16	4.2777	0.99999	9.6425e-06	1.9285e-05	0.00042236	TRUE
MADD_22345_CTGACATGTTGGCTGAATCG	MADD	164.4	499.73	164.4	499.73	1.5981	56225	1674.9	8.1937	1	1.2671e-16	2.5342e-16	4.3323e-14	TRUE
CST11_61048_TCCGAGTCCTTAAAGTCCAG	CST11	105.72	322.05	105.72	322.05	1.598	23400	969.41	6.9481	1	1.8515e-12	3.703e-12	3.7193e-10	TRUE
TMEM14B_51971_CAGGATCCAAGGAACGTTTG	TMEM14B	135.06	410.89	135.06	410.89	1.598	38042	1312.8	7.6129	1	1.3397e-14	2.6794e-14	3.5775e-12	TRUE
PIFO_59506_CTTAGGGGATCACCCCACAG	PIFO	52.16	159.91	52.16	159.91	1.5979	5805.5	405.26	5.3526	1	4.3558e-08	8.7116e-08	3.7376e-06	TRUE
ATF4_1307_TAATAAGCAGCCCCCCCAGA	ATF4	52.16	159.91	52.16	159.91	1.5979	5805.5	405.26	5.3526	1	4.3558e-08	8.7116e-08	3.7376e-06	TRUE
ADAM18_22883_AGTGCCTGCTATTGACAACT	ADAM18	76.377	233.21	76.377	233.21	1.5978	12298	648.65	6.1578	1	3.6931e-10	7.3861e-10	4.9609e-08	TRUE
ZNF519_63555_GGAGCAGCTGACAGAAACTG	ZNF519	47.037	144.37	47.037	144.37	1.5975	4736.5	356.82	5.1525	1	1.2932e-07	2.5864e-07	9.6668e-06	TRUE
TARS2_50952_CTTCTGTACAACAGATCAGG	TARS2	22.82	71.073	22.82	71.073	1.5973	1164.2	146.8	3.9826	0.99996	3.5131e-05	7.0261e-05	0.0012755	TRUE
[truncated: 75,770 more rows]

## Sheet: sgRNA Counts
sgRNA	Gene	Control (unsorted)	Ionomycin (FACS)
[truncated: 77,441 more rows]
