# Supplementary material for: Phenotypic CRISPR screens identify NLRX1 as an essential activator of the human mitochondrial permeability transition
Source: Proc Natl Acad Sci U S A. 2026 Feb 25;123(9):e2535298123. doi: 10.1073/pnas.2535298123 (PMC12956895; doi:10.1073/pnas.2535298123)
Supplement: Supplementary file 3 — Dataset S02 (XLSX) [file pnas.2535298123.sd02.xlsx]

## Sheet: Gene Summary
id	num	neg|score	neg|p-value	neg|fdr	neg|rank	neg|goodsgrna	neg|lfc	pos|score	pos|p-value	pos|fdr	pos|rank	pos|goodsgrna	pos|lfc
NLRX1	4	1	1	1	19113	0	3.9437	1.9738e-12	2.5901e-07	0.00099	1	4	3.9437
PPIF	4	1	1	1	19112	0	3.7447	7.4415e-12	2.5901e-07	0.00099	2	4	3.7447
BPTF	4	1	1	1	19111	0	3.7308	3.0039e-09	2.5901e-07	0.00099	3	4	3.7308
MBTPS2	4	1	1	1	19110	0	3.123	2.5291e-08	2.5901e-07	0.00099	4	4	3.123
Non-Targeting-Control	997	0.02434	0.096838	0.827458	1808	253	0.29639	3.8654e-08	2.5901e-07	0.00099	5	499	0.29639
LONP1	4	0.51868	0.66574	1	12666	1	3.2241	1.3209e-06	3.8852e-06	0.01052	6	3	3.2241
SRF	4	1	1	1	19109	0	2.826	1.3751e-06	3.8852e-06	0.01052	7	4	2.826
IARS2	4	0.76362	0.79448	1	14651	1	3.3339	2.0828e-06	4.4032e-06	0.01052	8	3	3.3339
PGS1	4	0.75637	0.79025	1	14576	1	3.1824	4.61e-06	1.4246e-05	0.030253	9	3	3.1824
HMGCS2	4	0.99999	0.99999	1	19108	0	2.1154	1.0988e-05	3.3931e-05	0.064851	10	4	2.1154
RPL15	4	0.6861	0.75409	1	14047	1	2.4438	1.3174e-05	4.6881e-05	0.078795	11	3	2.4438
DNLZ	4	0.71324	0.76709	1	14222	1	3.1049	1.4105e-05	4.9471e-05	0.078795	12	3	3.1049
PTPMT1	4	0.73464	0.77824	1	14387	1	3.024	2.5415e-05	9.0395e-05	0.124116	13	3	3.024
COQ10A	4	0.079512	0.18419	0.849692	4135	2	-2.538	2.5908e-05	9.0913e-05	0.124116	14	2	-2.538
UXT	4	0.35985	0.52248	0.976696	10225	2	0.27232	5.2821e-05	0.00019296	0.245875	15	2	0.27232
TRIAP1	4	0.75095	0.78724	1	14528	1	2.643	6.2907e-05	0.00023441	0.264604	16	3	2.643
TOMM40	4	0.60338	0.7187	1	13542	1	2.777	6.4419e-05	0.00024062	0.264604	17	3	2.777
FAM210A	4	0.99668	0.99668	1	19036	0	2.7441	6.854e-05	0.00025668	0.264604	18	4	2.7441
PSMD8	4	0.63061	0.72972	1	13707	1	1.7884	7.2249e-05	0.00027015	0.264604	19	2	1.7884
FYB	4	0.99993	0.99993	1	19107	0	1.8506	7.4235e-05	0.00027688	0.264604	20	4	1.8506
PRSS35	4	0.020615	0.065651	0.780784	1601	2	-3.6386	7.7722e-05	0.0002976	0.270863	21	1	-3.6386
NHLRC2	4	0.99929	0.99929	1	19090	0	2.5068	9.3019e-05	0.00035252	0.305487	22	4	2.5068
CCDC63	4	0.67794	0.75025	1	13997	1	2.6025	9.9139e-05	0.00037738	0.305487	23	3	2.6025
XKRX	4	0.99808	0.9981	1	19069	0	2.45	0.00010071	0.0003836	0.305487	24	4	2.45
TOMM70A	4	0.99626	0.99629	1	19028	0	2.6136	0.00010812	0.00041312	0.310168	25	4	2.6136
CHMP6	4	0.64888	0.73738	1	13830	1	1.7027	0.00011134	0.00042193	0.310168	26	2	1.7027
ACOXL	4	0.99987	0.99988	1	19106	0	1.8073	0.0001258	0.00048668	0.330318	27	4	1.8073
ZNF75A	4	0.99516	0.99519	1	19005	0	2.3598	0.00012718	0.00049238	0.330318	28	4	2.3598
C12orf75	4	0.94913	0.94906	1	18016	0	1.2068	0.00012953	0.00050119	0.330318	29	3	1.2068
SAMM50	4	0.75425	0.78909	1	14557	1	3.1178	0.00014481	0.00055662	0.35462	30	3	3.1178
OR5D14	4	0.99984	0.99985	1	19105	0	2.0385	0.00015623	0.00060427	0.365924	31	4	2.0385
GLI3	4	0.98759	0.98762	1	18846	0	2.2938	0.00016401	0.00063121	0.365924	32	4	2.2938
PHLDA3	4	0.99772	0.99773	1	19060	0	2.2994	0.00017382	0.00066281	0.365924	33	4	2.2994
KLRC4-KLRK1	4	0.99517	0.9952	1	19006	0	2.5962	0.00017458	0.0006654	0.365924	34	4	2.5962
DNAJA3	4	0.98818	0.98821	1	18855	0	2.7108	0.00017674	0.0006711	0.365924	35	4	2.7108
PTCHD3	4	0.08068	0.18618	0.850271	4180	1	1.2232	0.00018134	0.00068923	0.365924	36	3	1.2232
UBXN2B	4	0.99978	0.99978	1	19104	0	1.7146	0.00021878	0.00082184	0.424538	37	4	1.7146
PACRG	4	0.93138	0.93116	1	17637	0	1.5573	0.00022578	0.00084464	0.424831	38	2	1.5573
SKIV2L2	4	0.1029	0.22468	0.870405	4926	3	-3.5107	0.00023315	0.00087572	0.42917	39	1	-3.5107
HESX1	4	0.99976	0.99976	1	19103	0	1.9596	0.00024273	0.00090162	0.430817	40	4	1.9596
NDUFV2	4	0.99974	0.99974	1	19102	0	1.6916	0.00026063	0.00096896	0.438006	41	4	1.6916
TAB1	4	0.52524	0.67179	1	12768	1	2.2079	0.00026682	0.00099538	0.438006	42	3	2.2079
PSMC2	4	0.98734	0.98737	1	18840	0	2.7059	0.00026808	0.00099797	0.438006	43	4	2.7059
BUD13	4	0.94911	0.94904	1	18015	0	2.3403	0.00027085	0.0010083	0.438006	44	3	2.3403
SHISA6	4	0.99971	0.99972	1	19101	0	1.681	0.0002855	0.0010581	0.449395	45	4	1.681
HIST1H2AC	4	0.43607	0.59114	0.996507	11326	2	0.048417	0.00033676	0.0012394	0.514959	46	2	0.048417
MTCH2	4	0.89488	0.89457	1	16807	0	2.375	0.00037132	0.0013741	0.547542	47	3	2.375
TNPO3	4	0.99006	0.99009	1	18900	0	2.5454	0.00037495	0.0013823	0.547542	48	4	2.5454
PCYT1A	4	0.98547	0.98547	1	18809	0	2.2396	0.00039879	0.0014606	0.547542	49	4	2.2396
ADGRL3	4	0.99959	0.9996	1	19100	0	1.9304	0.00041461	0.0015222	0.547542	50	4	1.9304
OR2M7	4	0.83044	0.83789	1	15589	1	2.191	0.00041999	0.0015393	0.547542	51	3	2.191
GALNT1	4	0.99941	0.99942	1	19094	0	2.1202	0.00042409	0.0015502	0.547542	52	4	2.1202
RPS7	4	0.5302	0.67628	1	12856	1	1.8106	0.00042515	0.0015523	0.547542	53	3	1.8106
TTC37	4	0.25398	0.42828	0.945703	8648	1	2.2436	0.00043164	0.0015766	0.547542	54	3	2.2436
EXOSC8	4	0.19077	0.3656	0.927853	7511	2	-1.7165	0.00044036	0.0016108	0.547542	55	2	-1.7165
SERPINB7	4	0.99956	0.99957	1	19099	0	1.7524	0.00044428	0.0016243	0.547542	56	4	1.7524
CST8	4	0.70526	0.76319	1	14168	1	2.0902	0.00045008	0.0016517	0.547542	57	3	2.0902
PKP2	4	0.35661	0.51951	0.975788	10174	1	2.0887	0.00045326	0.0016616	0.547542	58	3	2.0887
MCF2	4	0.99954	0.99955	1	19098	0	1.3989	0.00046493	0.0017056	0.547937	59	4	1.3989
MATN4	4	0.99953	0.99955	1	19097	0	1.7941	0.00046739	0.0017201	0.547937	60	4	1.7941
DPH5	4	0.99952	0.99954	1	19096	0	1.8276	0.00048121	0.0017719	0.549191	61	4	1.8276
SPANXN2	4	0.96167	0.96158	1	18293	0	1.9034	0.00049043	0.0018051	0.549191	62	3	1.9034
GPN2	4	0.11638	0.24738	0.886522	5327	3	-2.755	0.00049216	0.0018102	0.549191	63	1	-2.755
CISH	4	0.99917	0.99916	1	19089	0	2.2028	0.00050477	0.0018605	0.551028	64	4	2.2028
HIST1H4A	4	0.99949	0.9995	1	19095	0	1.4639	0.00051048	0.001874	0.551028	65	4	1.4639
ZNF492	4	0.66927	0.7463	1	13947	1	1.4861	0.00053197	0.0019506	0.552405	66	2	1.4861
NUDT7	4	0.99753	0.99753	1	19054	0	2.2647	0.00053342	0.0019568	0.552405	67	4	2.2647
RNMTL1	4	0.61227	0.72221	1	13597	1	2.0461	0.00054396	0.0019848	0.552405	68	3	2.0461
FOXJ3	4	0.99367	0.9937	1	18970	0	1.7963	0.00055307	0.00202	0.552405	69	4	1.7963
ABCA5	4	0.16449	0.32507	0.915416	6768	2	1.1012	0.00055387	0.0020231	0.552405	70	2	1.1012
GRPEL1	4	0.27692	0.44854	0.952757	8992	2	-0.8689	0.00056572	0.0020786	0.559545	71	2	-0.8689
NUTM2B	4	0.14719	0.29785	0.906216	6265	2	-1.3814	0.00058374	0.0021475	0.564289	72	2	-1.3814
TMEM220	4	0.92549	0.92528	1	17528	0	1.5734	0.00058677	0.0021552	0.564289	73	2	1.5734
LETM1	4	0.54555	0.69051	1	13086	2	1.2304	0.00063315	0.002321	0.583106	74	2	1.2304
SF3B2	4	0.71435	0.76765	1	14227	1	1.1294	0.00064754	0.0023728	0.583106	75	3	1.1294
IVNS1ABP	4	0.99935	0.99936	1	19093	0	2.1676	0.00064926	0.0023806	0.583106	76	4	2.1676
RASL12	4	0.99935	0.99936	1	19092	0	1.7166	0.00065031	0.0023827	0.583106	77	4	1.7166
TTK	4	0.33297	0.49828	0.969103	9823	2	-0.28769	0.00065059	0.0023837	0.583106	78	2	-0.28769
MAGED2	4	0.99883	0.99882	1	19081	0	1.751	0.00066358	0.002435	0.583106	79	4	1.751
NME8	4	0.78132	0.80498	1	14835	1	2.0493	0.00066503	0.0024407	0.583106	80	3	2.0493
GTF2A1	4	0.29077	0.46079	0.95669	9196	1	1.4842	0.00068617	0.0025194	0.592671	81	2	1.4842
RNF113A	4	0.99931	0.99931	1	19091	0	2.2358	0.00069267	0.0025427	0.592671	82	4	2.2358
NAA15	4	0.30825	0.47625	0.962423	9453	1	2.0756	0.00073724	0.0027038	0.622629	83	3	2.0756
TAS2R7	4	0.7195	0.7703	1	14272	1	2.1933	0.00075696	0.002767	0.623471	84	3	2.1933
SLC30A9	4	0.4924	0.64202	1	12240	1	2.0196	0.00075845	0.0027727	0.623471	85	3	2.0196
GMPPA	4	0.89178	0.89149	1	16717	0	1.8538	0.00077398	0.0028266	0.628195	86	3	1.8538
PFDN6	4	0.43286	0.58833	0.995899	11284	1	2.1182	0.00079126	0.0028934	0.630159	87	3	2.1182
SCFD1	4	0.10762	0.23272	0.875862	5070	1	1.3274	0.00079497	0.0029069	0.630159	88	2	1.3274
TET2	4	0.099162	0.21835	0.865663	4815	2	-3.0004	0.00080291	0.0029343	0.630159	89	2	-3.0004
KRTAP15-1	4	0.79948	0.81652	1	15089	1	1.3189	0.00083059	0.0030317	0.638405	90	2	1.3189
SOX11	4	0.99916	0.99915	1	19088	0	1.463	0.00083857	0.0030602	0.638405	91	4	1.463
ZNF354A	4	0.97948	0.97952	1	18683	0	1.8002	0.00085051	0.0031027	0.638405	92	4	1.8002
POLR2J3	4	0.91291	0.9127	1	17239	0	1.473	0.00085469	0.0031167	0.638405	93	3	1.473
MRPL52	4	0.55746	0.70131	1	13264	1	2.2667	0.00086126	0.0031457	0.638405	94	3	2.2667
ZNF683	4	0.36666	0.52858	0.980155	10307	1	2.4112	0.00086886	0.0031732	0.638405	95	3	2.4112
MYO7A	4	0.89373	0.89341	1	16775	0	2.216	0.00089664	0.0032726	0.651557	96	3	2.216
PFN4	4	0.90755	0.90732	1	17114	0	0.42257	0.00090647	0.0033068	0.651577	97	2	0.42257
ELP4	4	0.99906	0.99905	1	19087	0	2.3844	0.00093545	0.0034161	0.658993	98	4	2.3844
KLHL8	4	0.99906	0.99905	1	19086	0	1.3944	0.00093822	0.003426	0.658993	99	4	1.3944
GABRA3	4	0.015224	0.04968	0.754445	1254	2	-0.60812	0.00095825	0.0034954	0.658993	100	1	-0.60812
SCAP	4	0.88459	0.88418	1	16560	1	2.2118	0.00096871	0.0035244	0.658993	101	3	2.2118
HNRNPR	4	0.99903	0.99902	1	19085	0	1.6131	0.00096944	0.0035275	0.658993	102	4	1.6131
ZNF808	4	0.99902	0.99901	1	19084	0	1.5402	0.00097915	0.0035513	0.658993	103	4	1.5402
CLNS1A	4	0.29537	0.46474	0.957761	9266	1	2.3092	0.0010012	0.0036306	0.661452	104	3	2.3092
UBE2J1	4	0.091356	0.2049	0.858777	4552	2	-2.8734	0.00101	0.0036637	0.661452	105	1	-2.8734
STPG2	4	0.99899	0.99898	1	19083	0	1.5381	0.0010114	0.0036684	0.661452	106	4	1.5381
NOS3	4	0.72717	0.77429	1	14333	1	2.0139	0.0010235	0.0037088	0.662487	107	3	2.0139
HSPD1	4	0.078213	0.18183	0.849692	4080	3	-3.8561	0.0010618	0.0038528	0.679444	108	1	-3.8561
STARD7	4	0.61247	0.7223	1	13599	1	2.3089	0.0010685	0.0038748	0.679444	109	3	2.3089
OR10R2	4	0.44928	0.60309	0.998133	11524	1	1.5334	0.0011055	0.0040175	0.69686	110	3	1.5334
C2orf27B	4	0.33787	0.50267	0.97038	9894	2	-1.9257	0.0011136	0.0040471	0.69686	111	1	-1.9257
PRPF19	4	0.066253	0.1604	0.847582	3609	3	-4.8617	0.0011654	0.0042222	0.711438	112	1	-4.8617
JAKMIP1	4	0.99883	0.99882	1	19082	0	1.7387	0.0011675	0.0042289	0.711438	113	4	1.7387
OR14A16	4	0.28578	0.45636	0.955982	9118	1	2.1483	0.0011706	0.0042434	0.711438	114	3	2.1483
ADGRL2	4	0.99881	0.9988	1	19080	0	1.4861	0.0011883	0.004305	0.715497	115	4	1.4861
UPRT	4	0.47006	0.62179	0.998895	11883	1	1.8624	0.0012153	0.0044019	0.72036	116	3	1.8624
URB1	4	0.042251	0.11607	0.831092	2663	3	-6.1953	0.0012171	0.0044097	0.72036	117	1	-6.1953
ADAM10	4	0.99635	0.99637	1	19030	0	1.9322	0.0012446	0.0045205	0.721433	118	4	1.9322
IMPDH2	4	0.67359	0.74828	1	13976	1	1.7863	0.0012486	0.004534	0.721433	119	3	1.7863
AMD1	4	0.069304	0.16595	0.847815	3733	2	-1.9524	0.0012662	0.0045951	0.721433	120	2	-1.9524
TDRD1	4	0.99873	0.99872	1	19079	0	1.8676	0.0012678	0.0046008	0.721433	121	4	1.8676
ERCC3	4	0.081897	0.18835	0.85053	4230	3	-3.6984	0.0012689	0.004605	0.721433	122	1	-3.6984
TAMM41	4	0.73272	0.77723	1	14374	1	1.7732	0.0012929	0.0046832	0.721573	123	3	1.7732
DPYSL4	4	0.99871	0.9987	1	19078	0	1.3731	0.0012934	0.0046863	0.721573	124	4	1.3731
CT45A7	4	0.56913	0.70556	1	13337	1	1.0829	0.0013109	0.0047448	0.721573	125	2	1.0829
ITIH2	4	0.4409	0.59551	0.996838	11411	2	-0.10025	0.0013207	0.0047847	0.721573	126	2	-0.10025
POU6F2	4	0.63297	0.73069	1	13722	1	1.8785	0.0013283	0.0048137	0.721573	127	3	1.8785
AHCY	4	0.99867	0.99867	1	19077	0	2.1683	0.0013341	0.0048324	0.721573	128	4	2.1683
JAZF1	4	0.7209	0.77105	1	14286	1	2.1092	0.0013471	0.0048749	0.72223	129	3	2.1092
MERTK	4	0.80382	0.81936	1	15160	1	1.6829	0.0013609	0.0049303	0.72223	130	3	1.6829
TIMM50	4	0.41894	0.5757	0.990951	11096	1	1.7459	0.0013678	0.004951	0.72223	131	3	1.7459
KARS	4	0.70975	0.7654	1	14192	1	2.3894	0.0013816	0.0049997	0.72223	132	3	2.3894
CEND1	4	0.99861	0.99861	1	19076	0	1.444	0.0013937	0.0050339	0.72223	133	4	1.444
ELANE	4	0.99466	0.99471	1	18996	0	1.8825	0.0014112	0.005095	0.72223	134	4	1.8825
POLR3A	4	0.058207	0.14572	0.844349	3288	3	-5.3704	0.0014242	0.0051448	0.72223	135	1	-5.3704
C21orf33	4	0.9194	0.91921	1	17392	0	2.2228	0.0014305	0.0051675	0.72223	136	3	2.2228
RANGAP1	4	0.67814	0.75034	1	13999	1	2.5733	0.0014329	0.0051769	0.72223	137	3	2.5733
TMEM35	4	0.93657	0.93649	1	17740	0	1.164	0.0014518	0.0052447	0.726395	138	2	1.164
HMGA1	4	0.40105	0.55963	0.986748	10834	1	1.6996	0.0014759	0.0053369	0.733849	139	3	1.6996
TMPRSS11F	4	0.28223	0.45322	0.954026	9074	1	1.9659	0.0014988	0.0054214	0.740134	140	3	1.9659
GNA13	4	0.99761	0.99761	1	19056	0	1.0537	0.0015277	0.0055312	0.749772	141	4	1.0537
TGFB3	4	0.99289	0.99295	1	18960	0	1.8164	0.0015675	0.00567	0.757358	142	4	1.8164
RAX	4	0.74649	0.78473	1	14491	1	1.0399	0.0015725	0.0056892	0.757358	143	2	1.0399
TP53BP1	4	0.89722	0.89692	1	16853	0	0.86396	0.0015795	0.0057141	0.757358	144	2	0.86396
THAP6	4	0.15144	0.30458	0.90982	6378	2	-1.7892	0.0015997	0.0057855	0.757358	145	2	-1.7892
CALCB	4	0.99839	0.9984	1	19075	0	1.2751	0.0016093	0.0058203	0.757358	146	4	1.2751
CEP295NL	4	0.99839	0.9984	1	19074	0	1.4781	0.0016109	0.0058249	0.757358	147	4	1.4781
KLHL1	4	0.067573	0.1628	0.847812	3665	2	-2.1103	0.0016312	0.0059	0.761941	148	2	-2.1103
TMEM258	4	0.99835	0.99836	1	19073	0	1.9416	0.0016466	0.0059518	0.763473	149	4	1.9416
NDUFA11	4	0.99833	0.99834	1	19072	0	1.8888	0.0016735	0.0060435	0.770066	150	4	1.8888
RPL13	4	0.073752	0.17389	0.849692	3900	3	-4.7039	0.0017347	0.0062663	0.789571	151	1	-4.7039
ITGB1BP2	4	0.42584	0.58193	0.993874	11179	2	0.57923	0.0017391	0.0062792	0.789571	152	2	0.57923
FGFR1	4	0.93074	0.93049	1	17627	0	1.7885	0.001751	0.0063217	0.789717	153	3	1.7885
NPTN	4	0.9982	0.99823	1	19071	0	1.591	0.0017963	0.006487	0.804555	154	4	1.591
FICD	4	0.33486	0.49997	0.969339	9850	1	1.8151	0.001818	0.0065533	0.804555	155	3	1.8151
DTX3	4	0.21495	0.39387	0.935019	8034	1	1.7573	0.0018526	0.0066833	0.804555	156	3	1.7573
GBP6	4	0.24424	0.4196	0.943537	8487	2	-1.4519	0.0018707	0.0067465	0.804555	157	2	-1.4519
ZBTB49	4	0.99812	0.99814	1	19070	0	1.5564	0.0018829	0.0067833	0.804555	158	4	1.5564
LSM6	4	0.34626	0.51025	0.973622	10012	2	-0.4019	0.0018899	0.0068107	0.804555	159	2	-0.4019
ANP32B	4	0.90435	0.90401	1	17030	0	2.1345	0.0019058	0.0068661	0.804555	160	3	2.1345
CCR5	4	0.46479	0.61705	0.998729	11800	1	1.839	0.0019274	0.0069501	0.804555	161	3	1.839
SLC17A4	4	0.99802	0.99803	1	19068	0	1.166	0.0019817	0.0071417	0.804555	162	4	1.166
AOC2	4	0.99801	0.99803	1	19067	0	1.2634	0.0019866	0.0071578	0.804555	163	4	1.2634
SYK	4	0.774	0.80056	1	14755	1	1.6836	0.0019916	0.0071759	0.804555	164	3	1.6836
POLRMT	4	0.5798	0.70954	1	13402	1	1.7483	0.0019934	0.0071806	0.804555	165	3	1.7483
MUC17	4	0.022276	0.070448	0.792303	1692	3	-6.2383	0.0020452	0.0073593	0.804555	166	1	-6.2383
MSTN	4	0.089208	0.20113	0.855012	4493	2	-1.9397	0.0020488	0.0073691	0.804555	167	2	-1.9397
USP37	4	0.30427	0.47269	0.961736	9392	2	-0.86824	0.0020544	0.0073888	0.804555	168	2	-0.86824
TRMT61A	4	0.24726	0.42226	0.943537	8544	2	-1.2952	0.0020572	0.0074002	0.804555	169	2	-1.2952
RMDN2	4	0.1877	0.36091	0.927242	7417	1	1.8996	0.0020683	0.0074443	0.804555	170	3	1.8996
SREBF2	4	0.99792	0.99794	1	19066	0	1.807	0.0020824	0.0074919	0.804555	171	4	1.807
PELP1	4	0.051974	0.13427	0.842025	3032	3	-5.6371	0.0020969	0.007553	0.804555	172	1	-5.6371
CCL8	4	0.97717	0.97722	1	18626	0	1.8347	0.0021223	0.0076432	0.804555	173	4	1.8347
METTL4	4	0.99788	0.99789	1	19065	0	1.5886	0.0021231	0.0076447	0.804555	174	4	1.5886
CXADR	4	0.99788	0.99789	1	19064	0	1.5683	0.0021241	0.0076468	0.804555	175	4	1.5683
PHOSPHO1	4	0.91837	0.91815	1	17371	0	1.7843	0.0021244	0.0076473	0.804555	176	3	1.7843
STK38L	4	0.13628	0.2803	0.898479	5948	2	-1.8074	0.0021394	0.0077085	0.804555	177	2	-1.8074
GABPB1	4	0.6852	0.75366	1	14040	1	1.7661	0.0021509	0.0077458	0.804555	178	3	1.7661
CXorf49B	4	0.96237	0.96229	1	18318	0	1.8077	0.0021566	0.0077623	0.804555	179	3	1.8077
NUP43	4	0.99784	0.99785	1	19063	0	1.3608	0.0021649	0.0077976	0.804555	180	4	1.3608
CATSPERD	4	0.14307	0.29124	0.901782	6154	2	1.0661	0.002171	0.0078136	0.804555	181	2	1.0661
CD101	4	0.41486	0.57202	0.990657	11029	1	1.627	0.0021739	0.0078219	0.804555	182	3	1.627
STRA6	4	0.90989	0.90965	1	17164	0	1.3768	0.0021883	0.0078659	0.804555	183	2	1.3768
NCAPG	4	0.71877	0.76994	1	14265	1	1.5619	0.0022004	0.0079105	0.804555	184	3	1.5619
CNOT1	4	0.81474	0.82681	1	15334	1	1.7544	0.0022005	0.007911	0.804555	185	3	1.7544
MED17	4	0.99777	0.99779	1	19062	0	1.9695	0.002228	0.0080118	0.804555	186	4	1.9695
PLEK	4	0.022834	0.072048	0.794178	1724	1	2.0249	0.0022376	0.0080447	0.804555	187	3	2.0249
NGDN	4	0.25019	0.42484	0.944018	8592	1	2.0395	0.0022521	0.0080954	0.804555	188	3	2.0395
FUT9	4	0.99774	0.99775	1	19061	0	1.4287	0.0022611	0.008126	0.804555	189	4	1.4287
FAM206A	4	0.37404	0.53522	0.981337	10412	1	1.8525	0.0022671	0.00814	0.804555	190	3	1.8525
RXFP1	4	0.99684	0.99684	1	19041	0	1.8731	0.002269	0.0081472	0.804555	191	4	1.8731
ZNF662	4	0.65387	0.73947	1	13860	1	1.7918	0.0022721	0.0081607	0.804555	192	3	1.7918
RUVBL1	4	0.15138	0.30449	0.90982	6377	3	-2.3446	0.0023038	0.0082705	0.804555	193	1	-2.3446
TBPL1	4	0.9977	0.9977	1	19059	0	1.5015	0.0023038	0.0082705	0.804555	194	4	1.5015
CCNT2	4	0.9977	0.9977	1	19058	0	1.649	0.0023049	0.0082731	0.804555	195	4	1.649
KISS1R	4	0.76971	0.79802	1	14710	1	1.8632	0.0023307	0.0083689	0.804555	196	3	1.8632
FAM208A	4	0.29732	0.46648	0.959075	9291	1	2.0843	0.0023532	0.0084497	0.804555	197	3	2.0843
CREBBP	4	0.3058	0.47403	0.962203	9414	2	-1.0641	0.0023592	0.0084679	0.804555	198	2	-1.0641
GPR89A	4	0.99764	0.99764	1	19057	0	1.3743	0.0023616	0.0084782	0.804555	199	4	1.3743
KAT5	4	0.40866	0.56649	0.989038	10940	1	0.87866	0.0024073	0.0086419	0.804555	200	3	0.87866
RHBG	4	0.96201	0.96192	1	18301	0	2.0793	0.0024226	0.008702	0.804555	201	3	2.0793
PHF3	4	0.91379	0.91358	1	17262	0	1.8483	0.0024369	0.008744	0.804555	202	3	1.8483
C1orf100	4	0.52607	0.67255	1	12783	1	1.6657	0.0024401	0.0087559	0.804555	203	3	1.6657
NME1-NME2	4	0.80489	0.82011	1	15180	1	2.2025	0.002453	0.0087994	0.804555	204	3	2.2025
KCNA5	4	0.99754	0.99754	1	19055	0	1.6106	0.0024562	0.0088186	0.804555	205	4	1.6106
RALGAPB	4	0.77609	0.8018	1	14781	1	1.7966	0.0024583	0.0088258	0.804555	206	3	1.7966
ARL2	4	0.080784	0.18638	0.850271	4185	3	-3.8542	0.002459	0.0088284	0.804555	207	1	-3.8542
GPHN	4	0.9884	0.98844	1	18860	0	1.5957	0.002493	0.00893	0.804555	208	4	1.5957
DNMT1	4	0.30634	0.47452	0.962242	9423	2	-0.96799	0.0025053	0.0089678	0.804555	209	2	-0.96799
ORC4	4	0.35227	0.51565	0.975079	10103	2	0.028841	0.0025107	0.0089833	0.804555	210	2	0.028841
SENP1	4	0.99748	0.99749	1	19053	0	1.2511	0.0025151	0.0089921	0.804555	211	4	1.2511
PGBD3	4	0.093587	0.20875	0.859497	4639	2	-1.4494	0.0025239	0.0090222	0.804555	212	2	-1.4494
PTS	4	0.24504	0.4203	0.943537	8499	1	1.9348	0.0025408	0.0090864	0.804555	213	3	1.9348
RAD54L	4	0.068986	0.16534	0.847815	3720	2	-1.8129	0.0025456	0.0091004	0.804555	214	2	-1.8129
IL17REL	4	0.97121	0.97116	1	18504	0	1.9452	0.0026141	0.0093221	0.804555	215	4	1.9452
YIF1B	4	0.99735	0.99735	1	19052	0	1.2696	0.0026486	0.0094376	0.804555	216	4	1.2696
MS4A7	4	0.14781	0.29881	0.907016	6282	2	-1.9164	0.0026557	0.0094537	0.804555	217	2	-1.9164
NDUFC1	4	0.72617	0.77378	1	14322	1	1.9305	0.0026655	0.0094873	0.804555	218	3	1.9305
FMN2	4	0.41006	0.56773	0.98959	10956	2	-0.23331	0.0026659	0.0094905	0.804555	219	1	-0.23331
VPS41	4	0.60706	0.7201	1	13567	1	1.9839	0.0026684	0.0094977	0.804555	220	3	1.9839
VSNL1	4	0.95309	0.95298	1	18109	0	1.6268	0.0026812	0.0095433	0.804555	221	3	1.6268
TIAM1	4	0.9973	0.9973	1	19051	0	1.237	0.0027041	0.0096246	0.804555	222	4	1.237
PSMA8	4	0.3809	0.54143	0.982722	10527	2	0.31217	0.0027068	0.0096371	0.804555	223	2	0.31217
HSPB8	4	0.040939	0.11364	0.831092	2592	2	-0.60422	0.0027176	0.0096749	0.804555	224	1	-0.60422
NXPE4	4	0.99726	0.99727	1	19050	0	1.4832	0.0027368	0.0097391	0.804555	225	4	1.4832
KIF22	4	0.99726	0.99726	1	19049	0	1.3922	0.0027448	0.0097712	0.804555	226	4	1.3922
STYX	4	0.43192	0.58748	0.995751	11266	2	0.43941	0.0027693	0.0098588	0.804555	227	2	0.43941
SLC25A3	4	0.83338	0.84008	1	15632	1	1.974	0.0027697	0.0098593	0.804555	228	3	1.974
RABEPK	4	0.066097	0.16012	0.847582	3604	1	1.8611	0.0027713	0.0098686	0.804555	229	3	1.8611
NUP160	4	0.71445	0.7677	1	14229	1	2.1719	0.0027778	0.009894	0.804555	230	3	2.1719
HSF2	4	0.9972	0.99721	1	19048	0	1.2309	0.0027962	0.0099551	0.804555	231	4	1.2309
ZNF575	4	0.22169	0.39977	0.936355	8145	1	1.7481	0.0028164	0.010032	0.804555	232	3	1.7481
KANSL2	4	0.13103	0.27165	0.897299	5768	2	-2.247	0.002821	0.010051	0.804555	233	1	-2.247
SERF1A	4	0.43951	0.59423	0.996565	11388	1	1.727	0.0028281	0.010076	0.804555	234	3	1.727
CENPA	4	0.2879	0.45824	0.956359	9147	2	-1.1097	0.0028398	0.010113	0.804555	235	2	-1.1097
STX16	4	0.99716	0.99715	1	19047	0	1.2216	0.002845	0.010135	0.804555	236	4	1.2216
IFNW1	4	0.99509	0.99513	1	19003	0	1.7731	0.0028706	0.010226	0.804555	237	4	1.7731
ISY1	4	0.03186	0.096155	0.827458	2211	3	-6.1479	0.0028727	0.010231	0.804555	238	1	-6.1479
MEAF6	4	0.85188	0.85461	1	15927	1	1.8977	0.0028777	0.01025	0.804555	239	3	1.8977
RBM19	4	0.99712	0.99711	1	19046	0	1.9224	0.002879	0.010256	0.804555	240	4	1.9224
OLIG2	4	0.62293	0.7266	1	13659	1	1.1324	0.0028826	0.010265	0.804555	241	2	1.1324
LGALS9	4	0.42454	0.58075	0.993072	11170	1	1.8178	0.0029016	0.010334	0.804555	242	3	1.8178
ADAM2	4	0.90537	0.90505	1	17058	0	1.6075	0.0029025	0.010338	0.804555	243	3	1.6075
S100A9	4	0.94222	0.94215	1	17863	0	1.8583	0.0029091	0.010362	0.804555	244	3	1.8583
MAPKAP1	4	0.99708	0.99708	1	19045	0	1.136	0.0029165	0.010393	0.804555	245	4	1.136
MAGEA10	4	0.864	0.86502	1	16142	1	1.4391	0.0029244	0.010426	0.804555	246	3	1.4391
PHB	4	0.066762	0.16133	0.847582	3629	3	-5.1673	0.0029244	0.010426	0.804555	247	1	-5.1673
KHDC1L	4	0.99707	0.99707	1	19044	0	1.5668	0.0029282	0.010439	0.804555	248	4	1.5668
EMC6	4	0.85225	0.85491	1	15936	1	0.78935	0.0029761	0.010601	0.81369	249	2	0.78935
SSC4D	4	0.40217	0.56065	0.987171	10849	2	-0.50782	0.0030278	0.01078	0.823301	250	2	-0.50782
GNG11	4	0.57759	0.70871	1	13390	1	1.3711	0.0030367	0.010812	0.823301	251	2	1.3711
OR2AG1	4	0.36531	0.52735	0.979517	10290	2	-0.3144	0.0030795	0.010949	0.829785	252	2	-0.3144
SLC35B3	4	0.096898	0.21448	0.86179	4750	2	-2.1824	0.0030911	0.010984	0.829785	253	2	-2.1824
MTHFSD	4	0.99687	0.99686	1	19043	0	1.6111	0.0031295	0.011123	0.831122	254	4	1.6111
EBNA1BP2	4	0.32158	0.48808	0.964276	9668	2	-1.6641	0.0031312	0.011127	0.831122	255	2	-1.6641
RUFY1	4	0.99687	0.99686	1	19042	0	1.4997	0.0031343	0.011132	0.831122	256	4	1.4997
CERS6	4	0.99682	0.99682	1	19040	0	1.1547	0.0031764	0.01128	0.833451	257	4	1.1547
SERPINB6	4	0.19357	0.36981	0.929125	7588	2	-1.672	0.0032015	0.011367	0.833451	258	2	-1.672
ZNF763	4	0.18424	0.35566	0.926764	7317	2	-1.5379	0.003205	0.011381	0.833451	259	2	-1.5379
KCNJ13	4	0.99679	0.99679	1	19039	0	1.3286	0.0032119	0.011409	0.833451	260	4	1.3286
PIK3C3	4	0.64049	0.73386	1	13777	1	1.4881	0.0032329	0.01148	0.833451	261	3	1.4881
CAMK2G	4	0.24242	0.41799	0.943276	8457	2	-2.6572	0.0032346	0.011488	0.833451	262	1	-2.6572
ERVFRD-1	4	0.14122	0.28826	0.900842	6102	1	1.7561	0.0032695	0.011613	0.833451	263	3	1.7561
COLGALT2	4	0.99671	0.99671	1	19038	0	1.1557	0.0032945	0.011691	0.833451	264	4	1.1557
CHORDC1	4	0.9967	0.9967	1	19037	0	1.3185	0.0033031	0.01172	0.833451	265	4	1.3185
ATP6V1B2	4	0.073135	0.17282	0.849692	3877	3	-4.0189	0.003338	0.011847	0.833451	266	1	-4.0189
ZNF219	4	0.78234	0.80561	1	14852	1	1.6477	0.0033492	0.011886	0.833451	267	3	1.6477
SETD2	4	0.99665	0.99665	1	19035	0	1.3268	0.0033512	0.011894	0.833451	268	4	1.3268
EPHA2	4	0.92698	0.92677	1	17558	0	1.4052	0.0033528	0.011898	0.833451	269	3	1.4052
APOPT1	4	0.77889	0.80347	1	14806	1	0.97085	0.0033742	0.011985	0.833451	270	2	0.97085
NUBPL	4	0.94896	0.94891	1	18011	0	2.0698	0.0033765	0.011991	0.833451	271	3	2.0698
PRKAR2A	4	0.97393	0.97386	1	18557	0	1.8254	0.0033805	0.012003	0.833451	272	4	1.8254
POMK	4	0.92438	0.9242	1	17505	0	0.86633	0.0033896	0.012032	0.833451	273	3	0.86633
PRSS3	4	0.62334	0.72676	1	13662	1	1.2106	0.0034413	0.012207	0.833451	274	3	1.2106
WNT10B	4	0.99656	0.99656	1	19034	0	1.8293	0.0034423	0.01221	0.833451	275	4	1.8293
TPM4	4	0.99654	0.99654	1	19033	0	1.3545	0.0034637	0.012286	0.833451	276	4	1.3545
MISP	4	0.41937	0.57609	0.991159	11102	2	0.56439	0.0034712	0.01231	0.833451	277	2	0.56439
USP9X	4	0.69305	0.75734	1	14090	1	1.8182	0.003475	0.012322	0.833451	278	3	1.8182
BPIFB4	4	0.99652	0.99652	1	19032	0	1.394	0.0034837	0.012357	0.833451	279	4	1.394
APPBP2	4	0.99651	0.99652	1	19031	0	1.3922	0.0034889	0.012375	0.833451	280	4	1.3922
MRPS26	4	0.03399	0.10029	0.827722	2310	1	1.3949	0.0034965	0.0124	0.833451	281	3	1.3949
RAPGEF3	4	0.99575	0.99578	1	19017	0	1.6541	0.0035002	0.012413	0.833451	282	4	1.6541
XIRP2	4	0.47797	0.62894	0.999907	12008	1	1.7846	0.0035147	0.012465	0.833451	283	3	1.7846
PLXDC1	4	0.58085	0.70995	1	13411	1	1.939	0.0035155	0.012467	0.833451	284	3	1.939
EXOSC2	4	0.37458	0.53571	0.981337	10423	2	-0.89364	0.0035447	0.012552	0.833451	285	2	-0.89364
DLGAP3	4	0.91161	0.91143	1	17214	0	1.6897	0.0035535	0.012582	0.833451	286	3	1.6897
DDX42	4	0.74515	0.78397	1	14480	1	2.2386	0.0035548	0.012586	0.833451	287	3	2.2386
SLC22A12	4	0.44143	0.59597	0.997362	11414	1	1.8092	0.0035878	0.012691	0.833451	288	3	1.8092
VWC2L	4	0.029032	0.089267	0.823054	2070	1	1.2038	0.0035964	0.012719	0.833451	289	2	1.2038
SNRPC	4	0.18875	0.36245	0.927242	7450	2	-1.8289	0.0036062	0.012768	0.833451	290	2	-1.8289
LSM11	4	0.93442	0.93428	1	17694	0	1.9119	0.0036136	0.012794	0.833451	291	3	1.9119
ABCA12	4	0.90106	0.9007	1	16957	0	1.6329	0.0036173	0.012807	0.833451	292	3	1.6329
HNRNPU	4	0.18502	0.35683	0.927213	7339	2	-1.8775	0.003621	0.01282	0.833451	293	2	-1.8775
PCDHB14	4	0.99447	0.99451	1	18989	0	1.2294	0.003648	0.012921	0.836918	294	4	1.2294
RAB39B	4	0.57194	0.70659	1	13358	1	1.3382	0.003658	0.012961	0.836918	295	2	1.3382
IL25	4	0.3442	0.50841	0.973165	9981	1	1.5365	0.0036761	0.013019	0.837343	296	3	1.5365
UTP15	4	0.098436	0.21709	0.864417	4797	3	-3.3184	0.0036997	0.013097	0.837343	297	1	-3.3184
KRTAP19-8	4	0.99629	0.99632	1	19029	0	1.0957	0.0037074	0.013122	0.837343	298	4	1.0957
TMEM263	4	0.85393	0.85635	1	15974	1	1.9418	0.0037125	0.013143	0.837343	299	3	1.9418
RAB17	4	0.99624	0.99627	1	19027	0	1.3738	0.0037637	0.013308	0.840925	300	4	1.3738
KRTAP5-8	4	0.9962	0.99624	1	19026	0	1.3986	0.0037961	0.013427	0.840925	301	4	1.3986
THNSL2	4	0.97856	0.9786	1	18660	0	1.6089	0.0038003	0.013441	0.840925	302	4	1.6089
SCIMP	4	0.91853	0.91833	1	17373	0	0.66904	0.0038031	0.01345	0.840925	303	2	0.66904
NEU4	4	0.99609	0.99613	1	19024	0	1.7675	0.0038115	0.013476	0.840925	304	4	1.7675
SPINK13	4	0.93983	0.93978	1	17822	0	1.718	0.0038257	0.013524	0.840925	305	3	1.718
ZFP1	4	0.81691	0.82831	1	15362	1	1.7304	0.0038315	0.013543	0.840925	306	3	1.7304
ISCA2	4	0.56129	0.70274	1	13290	1	2.1142	0.0038501	0.013619	0.842303	307	3	2.1142
ABCC12	4	0.99614	0.99617	1	19025	0	1.1129	0.0038631	0.013662	0.842303	308	4	1.1129
C12orf4	4	0.19301	0.36899	0.928901	7571	1	1.701	0.0039121	0.013808	0.844091	309	3	1.701
CDSN	4	0.72597	0.77369	1	14319	1	1.0507	0.0039145	0.013817	0.844091	310	2	1.0507
DPT	4	0.99607	0.99611	1	19023	0	1.1014	0.0039253	0.013855	0.844091	311	4	1.1014
BET1	4	0.59091	0.7138	1	13470	1	1.7075	0.0039298	0.013867	0.844091	312	3	1.7075
SLC9A3R1	4	0.99604	0.99608	1	19022	0	1.0376	0.0039571	0.013963	0.844576	313	4	1.0376
SMC2	4	0.073861	0.1741	0.849692	3904	3	-4.6056	0.003958	0.013966	0.844576	314	1	-4.6056
RNASEH2B	4	0.48588	0.63606	1	12134	1	1.7514	0.0039836	0.01405	0.844576	315	3	1.7514
PDE4DIP	4	0.59874	0.71683	1	13511	1	2.0174	0.0040027	0.014116	0.844576	316	3	2.0174
EXOSC5	4	0.043664	0.11881	0.835393	2710	3	-5.6405	0.0040097	0.01414	0.844576	317	1	-5.6405
SMARCA5	4	0.99071	0.99075	1	18915	0	1.8828	0.0040145	0.014159	0.844576	318	4	1.8828
TUBB4A	4	0.99598	0.99601	1	19021	0	1.074	0.0040204	0.014185	0.844576	319	4	1.074
LY6G6D	4	0.023852	0.074959	0.799557	1783	1	1.7072	0.0040497	0.014279	0.845786	320	3	1.7072
DCUN1D5	4	0.94376	0.94367	1	17891	0	1.2564	0.0040614	0.014316	0.845786	321	2	1.2564
NAA16	4	0.17279	0.33802	0.919522	7007	1	2.0575	0.0040678	0.014338	0.845786	322	3	2.0575
HPCA	4	0.9349	0.93477	1	17705	0	1.316	0.0041006	0.014452	0.8486	323	2	1.316
ST20-MTHFS	4	0.023373	0.073589	0.7952	1759	2	-2.7297	0.004113	0.014493	0.8486	324	2	-2.7297
HEATR5A	4	0.93718	0.93711	1	17755	0	1.8328	0.0041291	0.014559	0.8486	325	3	1.8328
ANKRD50	4	0.98821	0.98825	1	18857	0	1.9479	0.0041396	0.014592	0.8486	326	4	1.9479
LOC79999	4	0.24905	0.42386	0.943537	8576	2	-2.2063	0.0041647	0.01467	0.8486	327	2	-2.2063
MT2A	4	0.99581	0.99584	1	19020	0	1.14	0.0041868	0.01474	0.8486	328	4	1.14
SYNE2	4	0.12886	0.26809	0.895916	5707	2	-2.1701	0.0041951	0.014771	0.8486	329	2	-2.1701
RSPO4	4	0.073312	0.17313	0.849692	3886	1	0.18859	0.0042163	0.01484	0.8486	330	2	0.18859
PSG8	4	0.17004	0.33379	0.91664	6942	2	1.0229	0.0042269	0.014877	0.8486	331	2	1.0229
DONSON	4	0.23058	0.40763	0.939022	8283	1	0.80349	0.0042428	0.014932	0.8486	332	2	0.80349
OR5V1	4	0.99575	0.99578	1	19019	0	0.96881	0.0042485	0.014946	0.8486	333	4	0.96881
TVP23C	4	0.99575	0.99578	1	19018	0	1.4432	0.0042502	0.014951	0.8486	334	4	1.4432
ALCAM	4	0.96148	0.9614	1	18291	0	1.1589	0.0042628	0.014992	0.8486	335	2	1.1589
PRKAA1	4	0.10513	0.22855	0.874707	4984	3	-1.9992	0.004268	0.015007	0.8486	336	1	-1.9992
NUDCD3	4	0.99571	0.99574	1	19016	0	1.4705	0.0042883	0.015079	0.850156	337	4	1.4705
CPEB2	3	0.99568	0.9958	1	19015	0	1.3653	0.0043169	0.011909	0.833451	338	3	1.3653
THAP11	4	0.64753	0.7368	1	13824	1	1.8616	0.004335	0.015229	0.850339	339	3	1.8616
NSG1	4	0.61658	0.72397	1	13619	1	1.5407	0.0043444	0.015262	0.850339	340	3	1.5407
GOLGA6B	4	0.61985	0.72533	1	13644	1	1.8893	0.0043632	0.015328	0.850339	341	3	1.8893
SLC10A7	4	0.020157	0.064319	0.780784	1570	3	-6.1115	0.0043713	0.015361	0.850339	342	1	-6.1115
RNF207	4	0.10634	0.23058	0.875185	5023	1	0.98983	0.0043955	0.015446	0.850339	343	2	0.98983
LIG4	4	0.99559	0.99562	1	19014	0	1.2372	0.0044067	0.015472	0.850339	344	4	1.2372
CUTC	4	0.24538	0.42059	0.943537	8506	2	-2.1593	0.0044229	0.015525	0.850339	345	2	-2.1593
ZNF816	4	0.97379	0.97373	1	18556	0	1.5552	0.004424	0.015531	0.850339	346	4	1.5552
F13B	4	0.99557	0.9956	1	19013	0	1.1408	0.0044307	0.015553	0.850339	347	4	1.1408
EMC1	4	0.99556	0.9956	1	19012	0	1.3188	0.004436	0.015572	0.850339	348	4	1.3188
NACAD	4	0.95158	0.95148	1	18073	0	1.8151	0.0044697	0.015691	0.851581	349	3	1.8151
KRT7	4	0.41569	0.57275	0.990798	11039	1	1.0469	0.0044746	0.015707	0.851581	350	3	1.0469
LIPN	4	0.99549	0.99553	1	19011	0	1.0974	0.0045095	0.01583	0.851581	351	4	1.0974
BATF3	4	0.14358	0.29205	0.902458	6171	1	1.8856	0.0045141	0.015846	0.851581	352	3	1.8856
CDK12	4	0.081337	0.18737	0.85053	4208	3	-4.2954	0.0045262	0.015884	0.851581	353	1	-4.2954
RHCG	4	0.99545	0.99549	1	19010	0	1.1594	0.0045466	0.015954	0.851581	354	4	1.1594
KRT35	4	0.99545	0.99549	1	19009	0	1.0335	0.004553	0.015972	0.851581	355	4	1.0335
TULP3	4	0.99543	0.99547	1	19008	0	1.1265	0.0045693	0.016027	0.851581	356	4	1.1265
SETD6	4	0.99542	0.99546	1	19007	0	1.7458	0.004583	0.016072	0.851581	357	4	1.7458
DCP2	4	0.96718	0.96711	1	18422	0	1.8873	0.0045877	0.016086	0.851581	358	3	1.8873
VHL	4	0.524	0.67062	1	12749	1	1.4855	0.0046006	0.016125	0.851581	359	3	1.4855
GRK5	4	0.99069	0.99073	1	18914	0	1.5063	0.0046022	0.016129	0.851581	360	4	1.5063
C1orf54	4	0.86125	0.86261	1	16092	1	1.5928	0.0046718	0.016367	0.860125	361	3	1.5928
NUPL1	4	0.4587	0.61157	0.998133	11687	2	0.21269	0.0046811	0.016396	0.860125	362	2	0.21269
OR9Q2	4	0.91368	0.91346	1	17258	0	1.4998	0.0046881	0.016426	0.860125	363	3	1.4998
SRSF5	4	0.79432	0.81314	1	15019	1	1.3652	0.004713	0.016523	0.862833	364	3	1.3652
ZNF212	4	0.36686	0.52877	0.980242	10310	1	1.229	0.0047929	0.016802	0.869005	365	2	1.229
RTP4	4	0.37091	0.53238	0.981337	10364	1	1.6922	0.0047932	0.016805	0.869005	366	3	1.6922
STXBP3	4	0.94652	0.94647	1	17956	0	1.7429	0.004828	0.016922	0.869005	367	3	1.7429
NADK2	4	0.73766	0.77985	1	14413	1	1.7948	0.0048346	0.016942	0.869005	368	3	1.7948
CACNA1G	4	0.20695	0.38673	0.93436	7895	1	0.7091	0.004836	0.016946	0.869005	369	2	0.7091
PMM2	4	0.84765	0.85115	1	15852	1	1.5289	0.0048363	0.016947	0.869005	370	3	1.5289
PLIN1	4	0.99514	0.99517	1	19004	0	1.641	0.0048573	0.017019	0.869005	371	4	1.641
MADCAM1	4	0.33226	0.49769	0.969103	9809	1	1.6575	0.0048646	0.017046	0.869005	372	3	1.6575
GLRX2	4	0.23805	0.41417	0.941652	8397	1	1.5294	0.004882	0.017106	0.869005	373	3	1.5294
HSPA1L	4	0.75312	0.78848	1	14549	1	1.1471	0.0048906	0.017132	0.869005	374	2	1.1471
FAM129B	4	0.23491	0.41142	0.940939	8346	2	-1.9416	0.0049034	0.017175	0.869005	375	2	-1.9416
SHMT1	3	0.99509	0.99522	1	19002	0	1.4658	0.0049132	0.013551	0.840925	376	3	1.4658
MEX3B	4	0.16541	0.32653	0.915501	6801	2	-2.0398	0.0049333	0.017279	0.869005	377	2	-2.0398
TOR1B	4	0.96431	0.96428	1	18360	0	1.6459	0.0049376	0.017293	0.869005	378	3	1.6459
TFEB	4	0.16419	0.32459	0.915416	6760	3	-0.76695	0.0049393	0.0173	0.869005	379	1	-0.76695
CLDN18	4	0.99166	0.99171	1	18934	0	1.5132	0.0049671	0.017382	0.869005	380	4	1.5132
ZCCHC8	4	0.96707	0.96702	1	18418	0	1.2682	0.0049805	0.01743	0.869005	381	3	1.2682
STARD4	4	0.96723	0.96717	1	18424	0	1.8491	0.0049848	0.017439	0.869005	382	3	1.8491
PLK1	4	0.040032	0.11191	0.831092	2557	3	-5.9363	0.0049909	0.017459	0.869005	383	1	-5.9363
EARS2	4	0.42758	0.58353	0.994511	11205	1	1.8442	0.0050539	0.01768	0.877703	384	3	1.8442
ADCK2	4	0.99493	0.99497	1	19001	0	0.96021	0.0050714	0.017738	0.878088	385	4	0.96021
SLC35A5	4	0.12199	0.25676	0.893046	5486	3	-1.7892	0.0050941	0.017816	0.878088	386	1	-1.7892
GALT	4	0.9949	0.99494	1	19000	0	1.6484	0.0050971	0.017825	0.878088	387	4	1.6484
GRB10	4	0.99486	0.9949	1	18999	0	1.5813	0.0051417	0.017967	0.882804	388	4	1.5813
AP5M1	4	0.66042	0.74235	1	13905	1	1.8108	0.0051798	0.018098	0.885307	389	3	1.8108
USP11	4	0.49817	0.64716	1	12326	1	0.62573	0.0051974	0.018156	0.885307	390	3	0.62573
HELZ	4	0.9948	0.99484	1	18998	0	1.5939	0.0052047	0.018178	0.885307	391	4	1.5939
TNFAIP2	4	0.30963	0.47746	0.962534	9477	1	1.7006	0.0052111	0.018204	0.885307	392	3	1.7006
C5orf63	4	0.54247	0.68763	1	13042	2	0.31947	0.005249	0.018328	0.885602	393	2	0.31947
CDKL3	4	0.45197	0.60549	0.998133	11569	1	2.0072	0.0052585	0.018359	0.885602	394	3	2.0072
SSUH2	4	0.9864	0.9864	1	18825	0	1.6997	0.0052831	0.018454	0.885602	395	4	1.6997
KDM4B	4	0.49234	0.64195	1	12238	1	1.5586	0.0052936	0.018484	0.885602	396	3	1.5586
ZNF146	4	0.27659	0.44825	0.952683	8987	2	-0.27963	0.0053006	0.018508	0.885602	397	2	-0.27963
CROCC	4	0.99468	0.99472	1	18997	0	1.1504	0.0053242	0.018583	0.885602	398	4	1.1504
BAX	4	0.80589	0.82078	1	15198	1	1.6926	0.0053439	0.018651	0.885602	399	3	1.6926
BHLHE41	4	0.99465	0.9947	1	18995	0	1.0151	0.0053528	0.018675	0.885602	400	4	1.0151
GAGE1	4	0.99463	0.99468	1	18994	0	0.94884	0.0053682	0.018729	0.885602	401	4	0.94884
NMNAT1	4	0.091908	0.20587	0.858777	4577	2	-1.8671	0.0054038	0.018841	0.885602	402	2	-1.8671
EPB41L4A	4	0.99459	0.99464	1	18993	0	1.2885	0.0054084	0.018861	0.885602	403	4	1.2885
PLEKHA3	4	0.99456	0.99461	1	18992	0	1.5097	0.0054385	0.01896	0.885602	404	4	1.5097
ECM2	4	0.95936	0.95928	1	18251	0	1.8358	0.0054422	0.018975	0.885602	405	3	1.8358
FUT3	4	0.99456	0.99461	1	18991	0	0.93554	0.0054426	0.018976	0.885602	406	4	0.93554
ZNF24	4	0.65824	0.7414	1	13887	1	1.4823	0.0054449	0.018986	0.885602	407	3	1.4823
SAP130	4	0.53371	0.67951	1	12901	2	0.82487	0.0054554	0.019022	0.885602	408	2	0.82487
B3GAT1	4	0.81393	0.82625	1	15321	1	1.402	0.0054628	0.019048	0.885602	409	3	1.402
LRRN2	4	0.99454	0.99458	1	18990	0	1.366	0.0054634	0.01905	0.885602	410	4	1.366
HSDL2	4	0.045	0.12127	0.835924	2764	1	1.848	0.0054935	0.019148	0.885602	411	3	1.848
MTX1	4	0.2756	0.44738	0.952365	8971	2	-1.0355	0.005507	0.019188	0.885602	412	2	-1.0355
CTAGE15	4	0.43602	0.59111	0.996507	11324	1	1.6948	0.0055134	0.019214	0.885602	413	3	1.6948
DUSP28	4	0.14747	0.29828	0.906458	6273	1	1.2189	0.0055188	0.019229	0.885602	414	3	1.2189
ZFP57	4	0.99446	0.9945	1	18988	0	1.1954	0.0055388	0.019284	0.885984	415	4	1.1954
TMEM200A	4	0.00012953	0.00050119	0.645252	13	1	-0.032864	0.0055586	0.019356	0.887183	416	1	-0.032864
CABP1	3	0.55948	0.62186	0.998895	13279	1	2.212	0.0055753	0.015296	0.850339	417	2	2.212
HNF1B	4	0.98179	0.98183	1	18726	0	1.7841	0.0055842	0.01944	0.887656	418	4	1.7841
SLC46A2	4	0.849	0.85226	1	15879	1	1.7624	0.0056102	0.019523	0.887656	419	3	1.7624
S100A11	4	0.9547	0.95457	1	18149	0	1.5553	0.0056245	0.019571	0.887656	420	3	1.5553
MFAP1	4	0.06468	0.15757	0.845238	3559	3	-4.9038	0.0056618	0.019686	0.887656	421	1	-4.9038
FAM192A	4	0.9943	0.99436	1	18987	0	1.733	0.005695	0.019812	0.887656	422	4	1.733
MAP10	4	0.84368	0.84797	1	15785	1	1.5427	0.0057102	0.019868	0.887656	423	3	1.5427
CSNK1G3	4	0.99429	0.99434	1	18986	0	1.1508	0.0057133	0.019874	0.887656	424	4	1.1508
OR2L8	4	0.97479	0.97474	1	18574	0	1.4846	0.0057134	0.019875	0.887656	425	4	1.4846
ABHD12B	4	0.32866	0.49446	0.968217	9755	1	1.8661	0.0057203	0.019898	0.887656	426	3	1.8661
UBE2F	4	0.22255	0.40055	0.93681	8158	1	1.4434	0.0057444	0.019973	0.887656	427	3	1.4434
GPX6	4	0.99424	0.9943	1	18985	0	1.2185	0.0057554	0.020009	0.887656	428	4	1.2185
PIGA	4	0.10066	0.22088	0.868831	4855	2	0.15556	0.005765	0.020036	0.887656	429	2	0.15556
ISOC1	4	0.99423	0.99429	1	18984	0	1.048	0.0057695	0.020051	0.887656	430	4	1.048
WBP2NL	4	0.0047844	0.016772	0.695525	414	1	1.665	0.0058191	0.02022	0.887656	431	3	1.665
GABRR3	4	0.95514	0.95503	1	18159	0	1.5966	0.0058266	0.020242	0.887656	432	3	1.5966
SPTA1	4	0.37938	0.54003	0.982414	10503	1	0.90576	0.0058682	0.020384	0.887656	433	3	0.90576
MTFP1	4	0.99408	0.99414	1	18983	0	1.3049	0.0059163	0.020544	0.887656	434	4	1.3049
SERPINA12	4	0.99408	0.99414	1	18982	0	0.96532	0.0059218	0.020559	0.887656	435	4	0.96532
PTK7	4	0.88178	0.8814	1	16504	1	1.5435	0.0059341	0.020605	0.887656	436	3	1.5435
MUT	4	0.99405	0.99411	1	18981	0	0.9815	0.005945	0.020639	0.887656	437	4	0.9815
SLC5A3	4	0.99405	0.9941	1	18980	0	0.89975	0.0059539	0.020665	0.887656	438	4	0.89975
RRP1	4	0.056025	0.14177	0.842025	3213	3	-5.4139	0.0059713	0.02072	0.887656	439	1	-5.4139
GDPD1	4	0.62566	0.72771	1	13677	1	1.719	0.0060008	0.020822	0.887656	440	3	1.719
ZNF660	4	0.078976	0.18321	0.849692	4114	1	1.455	0.0060046	0.020831	0.887656	441	3	1.455
FAS	4	0.99398	0.99404	1	18979	0	1.2838	0.0060175	0.020879	0.887656	442	4	1.2838
MYO1F	4	0.030657	0.093681	0.827458	2156	3	-5.6571	0.0060229	0.020898	0.887656	443	1	-5.6571
SLC37A1	4	0.99395	0.994	1	18978	0	1.2812	0.0060478	0.020975	0.887656	444	4	1.2812
EPHX2	4	0.8773	0.87712	1	16402	1	1.6105	0.0060621	0.021029	0.887656	445	3	1.6105
TNNI1	4	0.19533	0.37245	0.929375	7638	3	-0.72819	0.0060745	0.021069	0.887656	446	1	-0.72819
MMGT1	4	0.93892	0.93889	1	17807	0	1.6947	0.0061045	0.021166	0.887656	447	3	1.6947
CUL9	4	0.99389	0.99393	1	18977	0	1.1788	0.0061121	0.021191	0.887656	448	4	1.1788
ARFGEF2	4	0.51403	0.66146	1	12584	2	-0.046201	0.0061261	0.021231	0.887656	449	2	-0.046201
ORC3	4	0.22112	0.39926	0.93609	8137	2	-1.5409	0.0061404	0.021277	0.887656	450	2	-1.5409
TRABD2A	4	0.85931	0.86095	1	16062	1	1.0989	0.0061976	0.021465	0.887656	451	2	1.0989
TLK2	4	0.9938	0.99384	1	18976	0	1.582	0.0062021	0.021481	0.887656	452	4	1.582
ZNF716	4	0.89493	0.89461	1	16810	0	1.8559	0.0062212	0.021548	0.887656	453	3	1.8559
MMP27	4	0.99378	0.99381	1	18975	0	1.0649	0.0062227	0.021553	0.887656	454	4	1.0649
ARHGAP29	4	0.025835	0.080549	0.806313	1898	1	1.2078	0.0062263	0.021563	0.887656	455	2	1.2078
MDH1	4	0.39572	0.55476	0.985993	10747	2	-0.41401	0.0062292	0.021571	0.887656	456	1	-0.41401
SLC26A5	4	0.946	0.94592	1	17942	0	1.5324	0.0062486	0.021639	0.887656	457	3	1.5324
C1orf159	4	0.52409	0.6707	1	12751	1	0.97318	0.0062694	0.021707	0.887656	458	2	0.97318
PQLC3	4	0.99371	0.99375	1	18974	0	1.2924	0.0062861	0.021763	0.887656	459	4	1.2924
ZNF251	4	0.078391	0.18215	0.849692	4089	2	-1.7555	0.0062886	0.021769	0.887656	460	2	-1.7555
HERPUD2	4	0.99371	0.99375	1	18973	0	1.5772	0.0062919	0.021774	0.887656	461	4	1.5772
SMIM14	4	0.9937	0.99374	1	18972	0	1.1314	0.0062953	0.021783	0.887656	462	4	1.1314
HGSNAT	4	0.98935	0.98939	1	18877	0	1.6805	0.0063076	0.021826	0.887656	463	4	1.6805
CSTF2T	4	0.99368	0.99372	1	18971	0	1.3066	0.006315	0.02185	0.887656	464	4	1.3066
ANP32A	4	0.98739	0.98742	1	18842	0	1.8999	0.0063272	0.021888	0.887656	465	4	1.8999
MRPL28	4	0.64229	0.7346	1	13792	1	1.3164	0.0063324	0.021905	0.887656	466	3	1.3164
EFNB1	4	0.8941	0.89378	1	16787	0	1.3668	0.0063513	0.021974	0.887656	467	3	1.3668
PNPLA5	4	0.69424	0.75793	1	14103	1	1.4534	0.006369	0.022033	0.887656	468	3	1.4534
PNRC2	4	0.35928	0.52199	0.976517	10217	2	0.69013	0.0063707	0.022041	0.887656	469	2	0.69013
OSTN	4	0.17866	0.34711	0.9231	7171	1	1.1296	0.006384	0.022083	0.887656	470	3	1.1296
TMEM167A	4	0.26193	0.43524	0.949008	8757	1	1.618	0.0064088	0.022169	0.887656	471	3	1.618
CDH22	4	0.9025	0.90214	1	16994	0	1.74	0.0064168	0.022188	0.887656	472	3	1.74
PMPCB	4	0.70301	0.76207	1	14147	1	1.9256	0.0064208	0.022207	0.887656	473	3	1.9256
VDAC2	4	0.99357	0.99361	1	18969	0	1.196	0.0064307	0.02224	0.887656	474	4	1.196
MAGEE2	4	0.82724	0.83556	1	15526	1	1.3605	0.0064338	0.022249	0.887656	475	3	1.3605
NIFK	4	0.29487	0.46428	0.957761	9258	2	-1.9494	0.0064355	0.022256	0.887656	476	2	-1.9494
OR5AU1	4	0.99356	0.9936	1	18968	0	1.4099	0.0064402	0.022271	0.887656	477	4	1.4099
PTTG2	4	0.34672	0.51066	0.973622	10022	1	1.7467	0.0064507	0.022307	0.887656	478	3	1.7467
RALGAPA2	4	0.10269	0.2243	0.870405	4917	2	-1.9555	0.0064776	0.022398	0.887656	479	2	-1.9555
UTP6	4	0.058397	0.14608	0.844349	3299	3	-5.2479	0.0064871	0.02243	0.887656	480	1	-5.2479
SGCA	4	0.99351	0.99355	1	18967	0	1.1236	0.0064886	0.022432	0.887656	481	4	1.1236
ATP6V1A	4	0.27828	0.44974	0.953511	9009	2	-1.3392	0.0065216	0.022537	0.889021	482	2	-1.3392
CPOX	4	0.10841	0.23406	0.875862	5094	2	-1.0076	0.0065386	0.022584	0.889021	483	1	-1.0076
POTEB3	4	0.21107	0.3904	0.93436	7963	2	-1.5505	0.0065461	0.022606	0.889021	484	2	-1.5505
GPS1	4	0.35058	0.51414	0.974531	10081	2	-0.37067	0.0065903	0.022748	0.889662	485	2	-0.37067
SCARB2	4	0.25119	0.42572	0.944601	8606	1	1.6942	0.0065919	0.022751	0.889662	486	3	1.6942
ZNF276	4	0.9934	0.99344	1	18966	0	1.1666	0.0065983	0.022771	0.889662	487	4	1.1666
COPS2	4	0.069981	0.16719	0.847815	3761	3	-4.1406	0.0066418	0.022907	0.889662	488	1	-4.1406
ZDHHC4	4	0.99335	0.99339	1	18965	0	1.0023	0.00665	0.022932	0.889662	489	4	1.0023
RPAP1	4	0.34898	0.51266	0.973799	10057	2	-0.39484	0.0066544	0.022946	0.889662	490	2	-0.39484
UCMA	4	0.99332	0.99336	1	18964	0	1.018	0.0066778	0.023025	0.889662	491	4	1.018
SLMAP	4	0.97407	0.97399	1	18560	0	1.7566	0.0066791	0.02303	0.889662	492	4	1.7566
PPIAL4F	4	0.030651	0.093664	0.827458	2155	3	-6.0268	0.0066933	0.023075	0.889662	493	1	-6.0268
FGF5	4	0.9933	0.99334	1	18963	0	1.1146	0.0066972	0.023088	0.889662	494	4	1.1146
ERBB4	4	0.98483	0.98484	1	18797	0	1.6311	0.0067449	0.023249	0.893674	495	4	1.6311
ATXN7L3	4	0.041884	0.11542	0.831092	2642	3	-6.1731	0.0067964	0.0234	0.893674	496	1	-6.1731
FAM71F1	4	0.99319	0.99323	1	18962	0	0.97775	0.0068132	0.023451	0.893674	497	4	0.97775
GGT7	4	0.96789	0.96784	1	18439	0	1.8322	0.0068301	0.023507	0.893674	498	3	1.8322
ALG12	4	0.92147	0.92127	1	17436	0	1.7016	0.0068425	0.023545	0.893674	499	3	1.7016
TCEB2	4	0.28517	0.45581	0.95597	9103	2	-1.4643	0.006848	0.023564	0.893674	500	2	-1.4643
LTB4R2	4	0.99314	0.99319	1	18961	0	0.87099	0.00686	0.023605	0.893674	501	4	0.87099
KIR2DL1	4	0.03121	0.094898	0.827458	2184	2	-1.8932	0.0068685	0.023627	0.893674	502	2	-1.8932
CCDC33	4	0.096989	0.21464	0.86179	4755	3	-2.7325	0.0068995	0.023719	0.893674	503	1	-2.7325
DEFB113	4	0.038979	0.10992	0.831092	2506	2	0.55857	0.0069339	0.023835	0.893674	504	2	0.55857
MANEAL	4	0.15363	0.30808	0.910088	6453	3	-3.0648	0.0070026	0.024061	0.893674	505	1	-3.0648
CENPH	4	0.64272	0.73477	1	13794	1	1.3102	0.0070503	0.024211	0.893674	506	2	1.3102
ERAS	4	0.044846	0.121	0.835924	2756	2	-3.3672	0.0070542	0.024222	0.893674	507	1	-3.3672
ZNF891	4	0.16322	0.32308	0.915325	6730	2	-2.1414	0.0070757	0.024283	0.893674	508	2	-2.1414
GAGE12J	4	0.84371	0.84798	1	15787	1	1.4302	0.0071011	0.024367	0.893674	509	3	1.4302
SLC27A2	4	0.87213	0.87234	1	16296	1	0.0074448	0.0071057	0.024385	0.893674	510	1	0.0074448
SLC39A14	4	0.92759	0.92737	1	17571	0	1.7398	0.0071062	0.024387	0.893674	511	3	1.7398
MFSD3	4	0.77981	0.80404	1	14819	1	0.90334	0.0071113	0.024402	0.893674	512	2	0.90334
ARHGEF2	4	0.99288	0.99294	1	18959	0	1.4147	0.0071205	0.024435	0.893674	513	4	1.4147
A2ML1	4	0.95988	0.95979	1	18261	0	0.61912	0.0071572	0.024562	0.893674	514	2	0.61912
CER1	4	0.67247	0.74777	1	13967	1	1.8388	0.0071654	0.024588	0.893674	515	3	1.8388
RQCD1	4	0.6098	0.7212	1	13583	1	1.6356	0.0072034	0.024714	0.893674	516	3	1.6356
ZNF436	4	0.96424	0.96421	1	18358	0	1.8192	0.007204	0.024717	0.893674	517	3	1.8192
OR4C11	4	0.95976	0.95967	1	18259	0	0.94012	0.0072088	0.024731	0.893674	518	3	0.94012
GPR75	4	0.99277	0.99283	1	18958	0	1.1015	0.0072342	0.02481	0.893674	519	4	1.1015
BSX	4	0.99275	0.9928	1	18957	0	1.0465	0.0072535	0.024875	0.893674	520	4	1.0465
POLD3	4	0.69488	0.75823	1	14108	1	0.8807	0.0072603	0.024889	0.893674	521	2	0.8807
COPS3	4	0.66136	0.74276	1	13908	1	0.059997	0.0073119	0.025068	0.893674	522	1	0.059997
RIC8B	4	0.63534	0.73164	1	13739	1	1.8509	0.007312	0.025068	0.893674	523	3	1.8509
STX5	4	0.16268	0.32223	0.915325	6711	1	1.1289	0.0073271	0.025116	0.893674	524	2	1.1289
INAFM2	4	0.99264	0.9927	1	18956	0	1.2205	0.0073558	0.025212	0.893674	525	4	1.2205
CXorf40A	4	0.15444	0.30934	0.911189	6472	1	1.1106	0.0073634	0.025236	0.893674	526	3	1.1106
ATRN	4	0.0104	0.034817	0.706434	937	2	-2.2741	0.0073685	0.025253	0.893674	527	2	-2.2741
PERM1	4	0.99263	0.99269	1	18955	0	1.1764	0.0073688	0.025254	0.893674	528	4	1.1764
TM2D3	4	0.99261	0.99267	1	18954	0	1.0471	0.0073897	0.025315	0.893674	529	4	1.0471
LLGL2	4	0.98081	0.98083	1	18705	0	1.4496	0.0073904	0.025317	0.893674	530	4	1.4496
NOS1	4	0.83228	0.83927	1	15618	1	1.4002	0.0074057	0.025383	0.893674	531	3	1.4002
KRTAP3-3	4	0.3053	0.47358	0.962122	9404	1	0.51796	0.0074149	0.025411	0.893674	532	2	0.51796
ARNTL	4	0.9865	0.98651	1	18827	0	1.6463	0.0074341	0.025479	0.893674	533	4	1.6463
SLC23A3	4	0.90019	0.89983	1	16934	0	1.5681	0.0074518	0.025541	0.893674	534	3	1.5681
DCDC2B	4	0.32683	0.4928	0.966937	9736	1	1.5521	0.0074539	0.025546	0.893674	535	3	1.5521
EIF4ENIF1	4	0.99255	0.99261	1	18953	0	1.4617	0.0074539	0.025546	0.893674	536	4	1.4617
PROP1	4	0.79866	0.816	1	15081	1	1.5068	0.0074979	0.025682	0.893674	537	3	1.5068
LIPT2	4	0.97961	0.97967	1	18686	0	1.64	0.0075111	0.025736	0.893674	538	4	1.64
PFN1	4	0.35318	0.51646	0.975079	10121	1	0.2599	0.007518	0.025758	0.893674	539	2	0.2599
AARS2	4	0.41932	0.57605	0.991159	11101	2	0.55877	0.0075459	0.025841	0.893674	540	2	0.55877
SNX1	4	0.27123	0.44348	0.951883	8896	1	1.3791	0.0075512	0.025853	0.893674	541	3	1.3791
ORC5	4	0.68863	0.75526	1	14061	1	0.46766	0.0075695	0.025927	0.893674	542	2	0.46766
ILKAP	4	0.99243	0.99249	1	18952	0	0.98787	0.0075703	0.025927	0.893674	543	4	0.98787
PTPRH	3	0.02793	0.070513	0.792303	2017	1	2.2988	0.0076037	0.020623	0.887656	544	2	2.2988
PCDH1	4	0.99238	0.99244	1	18951	0	1.2502	0.0076156	0.026066	0.893674	545	4	1.2502
CTDSPL2	4	0.12077	0.25473	0.891446	5449	1	1.5924	0.0076265	0.026097	0.893674	546	3	1.5924
PTPN1	4	0.8265	0.83502	1	15516	1	1.6646	0.0076354	0.026117	0.893674	547	3	1.6646
NEFH	4	0.99235	0.99241	1	18950	0	1.009	0.0076517	0.026178	0.893674	548	4	1.009
TTC22	4	0.027866	0.086099	0.816098	2011	1	1.4583	0.0076577	0.026189	0.893674	549	3	1.4583
ADAM19	4	0.99234	0.9924	1	18949	0	0.8707	0.0076598	0.026195	0.893674	550	4	0.8707
C17orf105	4	0.99232	0.99238	1	18948	0	0.90343	0.0076786	0.026246	0.893674	551	4	0.90343
FAM124B	4	0.34891	0.51259	0.973799	10055	1	1.3011	0.0076829	0.026258	0.893674	552	3	1.3011
TEX11	4	0.91961	0.91944	1	17399	0	1.5657	0.0076891	0.026277	0.893674	553	3	1.5657
EDRF1	4	0.9923	0.99236	1	18947	0	1.2262	0.007696	0.026301	0.893674	554	4	1.2262
CRLS1	4	0.32816	0.494	0.967801	9751	1	1.8344	0.0077003	0.026317	0.893674	555	3	1.8344
LTBP1	4	0.87123	0.87151	1	16273	1	0.98578	0.007724	0.026397	0.893674	556	3	0.98578
CERS2	4	0.78162	0.80517	1	14839	1	1.9984	0.0077272	0.026406	0.893674	557	3	1.9984
SLC39A6	4	0.067868	0.16331	0.847815	3674	1	1.4079	0.007752	0.026484	0.893674	558	3	1.4079
TMEM131	4	0.096773	0.21427	0.86179	4746	2	-1.7524	0.0077756	0.026561	0.893674	559	2	-1.7524
OPA3	4	0.56317	0.70343	1	13309	1	1.7486	0.0078264	0.026718	0.893674	560	3	1.7486
LGALS7B	4	0.45666	0.60973	0.998133	11650	2	-0.16894	0.0078271	0.026719	0.893674	561	2	-0.16894
ATP6V0B	4	0.30941	0.47726	0.962423	9475	2	-0.94063	0.0078745	0.026871	0.893674	562	2	-0.94063
CRABP2	4	0.252	0.42644	0.944858	8616	2	-2.3797	0.0078786	0.026881	0.893674	563	1	-2.3797
COLEC12	4	0.81041	0.82382	1	15262	1	1.34	0.0078788	0.026882	0.893674	564	3	1.34
SIRT5	3	0.99212	0.99224	1	18946	0	1.2735	0.0078798	0.021354	0.887656	565	3	1.2735
HGF	4	0.83799	0.84357	1	15697	1	1.7701	0.0078901	0.026921	0.893674	566	3	1.7701
GP1BB	4	0.89395	0.89363	1	16782	0	0.69495	0.0079301	0.027052	0.893674	567	2	0.69495
TEX12	4	0.36693	0.52883	0.98027	10311	1	1.5311	0.0079358	0.02707	0.893674	568	3	1.5311
PRR20E	4	0.96753	0.96748	1	18432	0	1.2929	0.0079426	0.027088	0.893674	569	3	1.2929
PTRF	4	0.99205	0.99211	1	18945	0	1.0672	0.0079495	0.027106	0.893674	570	4	1.0672
GSPT1	4	0.0016312	0.0059	0.695525	147	3	-3.4143	0.0079816	0.02721	0.893674	571	1	-3.4143
C2orf50	4	0.8003	0.81705	1	15099	1	1.4226	0.0080069	0.027292	0.893674	572	3	1.4226
C17orf47	4	0.8969	0.89659	1	16850	0	1.4719	0.0080089	0.027295	0.893674	573	3	1.4719
AGPAT6	4	0.94838	0.94834	1	17996	0	1.7042	0.0080299	0.027358	0.893674	574	3	1.7042
SF3A3	4	0.28086	0.45204	0.953898	9048	2	-1.5373	0.0080331	0.027363	0.893674	575	2	-1.5373
YIF1A	4	0.38382	0.54405	0.983968	10565	1	0.87739	0.0080413	0.027387	0.893674	576	2	0.87739
PIP5K1C	4	0.46058	0.61328	0.998133	11727	1	1.48	0.0080668	0.027472	0.893674	577	3	1.48
HDAC6	4	0.99192	0.99199	1	18944	0	0.84931	0.0080786	0.027508	0.893674	578	4	0.84931
SRC	4	0.64043	0.73383	1	13776	1	1.2025	0.0080846	0.027535	0.893674	579	2	1.2025
ANKRD22	4	0.67078	0.74699	1	13957	1	1.5871	0.0080922	0.02756	0.893674	580	3	1.5871
C1GALT1C1L	4	0.9919	0.99196	1	18943	0	1.3292	0.008101	0.027585	0.893674	581	4	1.3292
C2orf88	4	0.93919	0.93915	1	17814	0	1.6061	0.0081061	0.027601	0.893674	582	3	1.6061
OR2AG2	4	0.99187	0.99194	1	18942	0	1.1035	0.0081346	0.027693	0.893674	583	4	1.1035
LYRM4	4	0.19234	0.36799	0.928424	7556	2	-1.8553	0.0081361	0.027696	0.893674	584	1	-1.8553
COX7B2	4	0.99186	0.99193	1	18941	0	1.0329	0.0081374	0.027702	0.893674	585	4	1.0329
MAP3K7	4	0.99184	0.99191	1	18940	0	1.7524	0.0081627	0.027785	0.893674	586	4	1.7524
ARSJ	4	0.57283	0.70692	1	13363	1	1.9325	0.008177	0.027833	0.893674	587	3	1.9325
GNA14	4	0.9534	0.95329	1	18119	0	1.173	0.0081824	0.027848	0.893674	588	2	1.173
TRAF4	4	0.99182	0.99189	1	18939	0	1.5953	0.0081824	0.027848	0.893674	589	4	1.5953
WFDC11	4	0.99182	0.99189	1	18938	0	0.91911	0.0081838	0.02785	0.893674	590	4	0.91911
IFI27L1	4	0.99178	0.99184	1	18937	0	1.377	0.0082248	0.027984	0.893674	591	4	1.377
WDR48	4	0.98865	0.98871	1	18865	0	1.2581	0.0082391	0.028033	0.893674	592	4	1.2581
PCSK5	4	0.79367	0.81273	1	15005	1	1.3353	0.0082859	0.028186	0.893674	593	3	1.3353
RPL22L1	4	0.79496	0.81356	1	15029	1	0.86324	0.0082863	0.028187	0.893674	594	2	0.86324
TRIM49	4	0.35591	0.51887	0.975762	10164	2	-1.5751	0.0082906	0.028206	0.893674	595	2	-1.5751
OTOA	4	0.15	0.30227	0.909667	6338	1	0.94227	0.0082918	0.02821	0.893674	596	2	0.94227
ARL8B	4	0.42114	0.57772	0.992244	11120	1	1.4757	0.0083028	0.028248	0.893674	597	3	1.4757
TACC1	4	0.94801	0.94797	1	17989	0	1.1601	0.0083083	0.028259	0.893674	598	3	1.1601
STT3A	4	0.99168	0.99173	1	18936	0	1.2429	0.0083229	0.028306	0.893674	599	4	1.2429
ASCL5	4	0.99168	0.99173	1	18935	0	0.89388	0.0083243	0.02831	0.893674	600	4	0.89388
PDE1A	4	0.73472	0.77828	1	14389	1	1.633	0.0083247	0.028311	0.893674	601	3	1.633
GLI1	4	0.83138	0.83863	1	15607	1	1.0635	0.0083421	0.02837	0.893674	602	3	1.0635
BMPR1B	4	0.93881	0.93877	1	17803	0	1.3649	0.0083908	0.028518	0.893674	603	3	1.3649
TFIP11	4	0.0067824	0.023362	0.695525	621	3	-6.2269	0.0083936	0.028525	0.893674	604	1	-6.2269
MSRB2	4	0.22212	0.40018	0.936646	8151	1	1.5772	0.0083963	0.028532	0.893674	605	3	1.5772
YKT6	4	0.6594	0.74193	1	13895	1	1.7602	0.0084087	0.028574	0.893674	606	3	1.7602
ZP3	4	0.56958	0.70572	1	13342	1	1.4328	0.0084239	0.028624	0.893674	607	3	1.4328
TPX2	4	0.033453	0.099275	0.827542	2284	3	-6.2303	0.0084451	0.028687	0.893674	608	1	-6.2303
DMGDH	4	0.82861	0.83654	1	15554	1	1.5275	0.0084705	0.028771	0.893674	609	3	1.5275
HIST1H2AL	4	0.92151	0.92131	1	17438	0	1.9464	0.0084959	0.02885	0.893674	610	3	1.9464
CEACAM4	4	0.7664	0.79607	1	14681	1	1.3834	0.0085278	0.028946	0.893674	611	3	1.3834
SMARCD3	4	0.39875	0.55755	0.986653	10793	1	1.7977	0.0085326	0.02896	0.893674	612	3	1.7977
KRBOX1	4	0.078813	0.18293	0.849692	4107	2	-2.6618	0.008548	0.029011	0.893674	613	2	-2.6618
TACR3	4	0.057514	0.14447	0.844349	3267	2	-2.2679	0.0085627	0.02906	0.893674	614	2	-2.2679
OTUB2	4	0.99143	0.99148	1	18933	0	1.0061	0.0085727	0.029094	0.893674	615	4	1.0061
CSNK1G2	4	0.04474	0.12081	0.835924	2753	2	-3.1611	0.0085995	0.029173	0.893674	616	2	-3.1611
VIM	4	0.46119	0.6138	0.998133	11746	1	0.77931	0.0086073	0.029191	0.893674	617	2	0.77931
EEF1E1	4	0.55028	0.69488	1	13159	1	1.3666	0.0086143	0.029212	0.893674	618	3	1.3666
HECW2	4	0.99138	0.99142	1	18932	0	0.96873	0.0086224	0.029246	0.893674	619	4	0.96873
SERPINB5	4	0.86842	0.86895	1	16214	1	1.5372	0.0086263	0.02926	0.893674	620	3	1.5372
CCDC27	4	0.79391	0.81287	1	15010	1	1.7271	0.0086336	0.029289	0.893674	621	3	1.7271
SAE1	4	0.33224	0.49768	0.969103	9808	2	-0.89291	0.008651	0.029341	0.893674	622	2	-0.89291
PRR20A	4	0.99132	0.99138	1	18931	0	0.8773	0.0086783	0.02942	0.893674	623	4	0.8773
ACOT7	4	0.87565	0.87555	1	16368	1	0.43912	0.0087025	0.029489	0.893674	624	2	0.43912
TIGD2	4	0.28697	0.4574	0.956359	9132	2	-1.5084	0.008754	0.029659	0.893674	625	2	-1.5084
CYC1	4	0.45684	0.6099	0.998133	11655	1	0.9288	0.0087812	0.029747	0.893674	626	2	0.9288
KANSL1	4	0.23226	0.40907	0.939504	8309	2	-1.6504	0.0087924	0.029771	0.893674	627	2	-1.6504
NR3C1	4	0.030768	0.093975	0.827458	2162	2	-3.259	0.0088054	0.029815	0.893674	628	1	-3.259
HMHA1	4	0.99118	0.99123	1	18930	0	1.3003	0.0088161	0.029848	0.893674	629	4	1.3003
VAPB	4	0.99117	0.99122	1	18929	0	1.2622	0.008831	0.029891	0.893674	630	4	1.2622
ANKH	4	0.99116	0.99121	1	18928	0	0.75486	0.0088385	0.029919	0.893674	631	4	0.75486
OR4M2	4	0.18481	0.35654	0.927213	7331	2	-0.088974	0.0088569	0.029981	0.893674	632	2	-0.088974
PTGER3	4	0.075854	0.17766	0.849692	3982	1	1.5295	0.0088795	0.030053	0.893674	633	3	1.5295
ZNF844	4	0.99111	0.99117	1	18927	0	0.82123	0.0088864	0.030079	0.893674	634	4	0.82123
KMT2E	4	0.97425	0.97417	1	18563	0	1.3795	0.0088869	0.030079	0.893674	635	4	1.3795
KCTD18	4	0.88364	0.88323	1	16536	1	1.4069	0.0089084	0.030143	0.893674	636	3	1.4069
MLX	4	0.92989	0.92968	1	17606	0	1.0323	0.0089283	0.030203	0.893674	637	2	1.0323
PSMB11	4	0.99107	0.99112	1	18926	0	1.1357	0.0089329	0.030216	0.893674	638	4	1.1357
FBXO5	4	0.99104	0.9911	1	18925	0	1.5011	0.0089556	0.030296	0.893674	639	4	1.5011
MAU2	4	0.88145	0.88106	1	16495	1	1.4385	0.0089682	0.03033	0.893674	640	3	1.4385
HSD17B2	4	0.99102	0.99108	1	18924	0	1.4544	0.0089752	0.030357	0.893674	641	4	1.4544
MYCBP	4	0.99101	0.99107	1	18923	0	1.2128	0.0089888	0.030396	0.893674	642	4	1.2128
WDR81	4	0.88567	0.8853	1	16578	1	1.1531	0.0090023	0.030437	0.893674	643	2	1.1531
TP53TG3D	4	0.24974	0.42445	0.943982	8585	2	-2.4127	0.0090113	0.030464	0.893674	644	2	-2.4127
MRPL14	4	0.99098	0.99104	1	18922	0	1.0573	0.0090206	0.030496	0.893674	645	4	1.0573
FES	4	0.99095	0.991	1	18921	0	1.0267	0.009051	0.0306	0.893674	646	4	1.0267
PBOV1	4	0.87039	0.87074	1	16258	1	1.808	0.0090594	0.030629	0.893674	647	3	1.808
ADRB1	4	0.59745	0.71634	1	13508	1	0.98906	0.0090628	0.030639	0.893674	648	3	0.98906
TCF7L1	4	0.85243	0.85508	1	15941	1	1.7994	0.0090724	0.030669	0.893674	649	3	1.7994
APTX	4	0.81354	0.82598	1	15312	1	1.2844	0.0090937	0.030729	0.893674	650	3	1.2844
LAPTM4B	4	0.9909	0.99095	1	18920	0	1.0605	0.0090951	0.03073	0.893674	651	4	1.0605
PACSIN1	4	0.98929	0.98934	1	18876	0	1.4555	0.0091123	0.030787	0.893674	652	4	1.4555
RBFA	4	0.40099	0.55959	0.986748	10831	2	-0.82928	0.0091142	0.030791	0.893674	653	1	-0.82928
TRAPPC6B	4	0.34627	0.51026	0.973622	10013	1	1.5541	0.0091167	0.030796	0.893674	654	3	1.5541
AK1	4	0.99088	0.99093	1	18919	0	0.92357	0.0091226	0.030815	0.893674	655	4	0.92357
IDE	4	0.99084	0.9909	1	18918	0	1.5518	0.0091563	0.030917	0.893674	656	4	1.5518
DRICH1	4	0.93875	0.93872	1	17800	0	1.5768	0.0091569	0.030919	0.893674	657	3	1.5768
KRT83	4	0.43298	0.58843	0.995976	11285	1	1.3875	0.0091674	0.030963	0.893674	658	3	1.3875
SLC6A12	4	0.99083	0.99089	1	18917	0	1.0795	0.0091701	0.03097	0.893674	659	4	1.0795
RNASEL	4	0.65958	0.74202	1	13898	1	1.0307	0.0092087	0.031094	0.893674	660	2	1.0307
SYCP2	4	0.42692	0.58291	0.994287	11196	1	1.5076	0.0092126	0.031106	0.893674	661	3	1.5076
MSANTD3	4	0.43376	0.58912	0.996254	11294	2	0.007362	0.0092172	0.031125	0.893674	662	2	0.007362
UNC119B	4	0.34214	0.50657	0.972096	9955	1	1.5091	0.0092252	0.031144	0.893674	663	3	1.5091
ZMYND19	4	0.99076	0.99081	1	18916	0	0.83454	0.0092394	0.031197	0.893674	664	4	0.83454
SPDYE6	4	0.83244	0.83938	1	15620	1	2.1443	0.0092491	0.03123	0.893674	665	3	2.1443
C6orf223	4	0.9261	0.92592	1	17535	0	0.62697	0.0092686	0.031284	0.893674	666	2	0.62697
CLIC5	4	0.46281	0.61526	0.998168	11774	1	0.9133	0.0092953	0.03137	0.893674	667	2	0.9133
SPSB1	4	0.17418	0.34019	0.921004	7040	1	1.2027	0.0093011	0.03139	0.893674	668	2	1.2027
NOC2L	4	0.079814	0.18468	0.849692	4147	3	-4.3653	0.0093201	0.031443	0.893674	669	1	-4.3653
FOXD3	4	0.99067	0.99071	1	18913	0	1.086	0.0093278	0.031468	0.893674	670	4	1.086
RBM10	4	0.99067	0.99071	1	18912	0	1.3532	0.0093309	0.031476	0.893674	671	4	1.3532
KRT36	4	0.99065	0.99068	1	18911	0	1.3165	0.0093496	0.031533	0.893674	672	4	1.3165
KIAA1324L	4	0.99064	0.99067	1	18910	0	1.1	0.0093589	0.031567	0.893674	673	4	1.1
HSD17B3	4	0.38953	0.54915	0.985262	10649	2	-0.013102	0.0093715	0.031608	0.893674	674	2	-0.013102
RBL1	4	0.015577	0.05076	0.758219	1272	2	-2.4306	0.0094114	0.031734	0.895536	675	2	-2.4306
C19orf24	4	0.93844	0.9384	1	17792	0	0.50099	0.009423	0.031768	0.895536	676	2	0.50099
OTUD3	4	0.99052	0.99055	1	18909	0	1.2561	0.009478	0.03192	0.897205	677	4	1.2561
CCDC134	4	0.99051	0.99054	1	18908	0	0.9313	0.009489	0.031955	0.897205	678	4	0.9313
MRGPRX3	4	0.99048	0.99051	1	18907	0	1.2575	0.0095205	0.032045	0.897205	679	4	1.2575
TINF2	4	0.23018	0.40728	0.939016	8273	2	-1.6616	0.0095224	0.032051	0.897205	680	2	-1.6616
TMEM8A	4	0.6384	0.73294	1	13760	1	0.55491	0.0095259	0.032062	0.897205	681	2	0.55491
PUF60	4	0.26817	0.44075	0.951159	8847	2	-1.631	0.00954	0.032108	0.897205	682	2	-1.631
SGMS2	4	0.16117	0.31988	0.914833	6670	2	-1.723	0.0095773	0.032234	0.899407	683	2	-1.723
C12orf54	4	0.39871	0.55751	0.986653	10792	1	1.8146	0.0096	0.032295	0.899785	684	3	1.8146
TNFRSF10C	4	0.48514	0.63542	1	12119	2	-0.20498	0.0096287	0.032395	0.901257	685	1	-0.20498
CYP27C1	4	0.99032	0.99035	1	18906	0	0.96225	0.0096763	0.032543	0.903319	686	4	0.96225
RRBP1	4	0.99031	0.99033	1	18905	0	0.84126	0.0096939	0.032608	0.903319	687	4	0.84126
ATP8B3	4	0.53805	0.68356	1	12964	2	0.50669	0.0097316	0.03274	0.903319	688	2	0.50669
ZNF350	4	0.97788	0.97793	1	18641	0	1.4496	0.0097479	0.032794	0.903319	689	4	1.4496
TREML1	4	0.99023	0.99024	1	18904	0	1.2247	0.0097709	0.032869	0.903319	690	4	1.2247
TMTC3	4	0.2411	0.41685	0.943271	8436	2	-2.216	0.0097831	0.032908	0.903319	691	2	-2.216
PARK2	4	0.8016	0.81792	1	15118	1	1.1171	0.0098113	0.032996	0.903319	692	2	1.1171
MRPL40	4	0.50107	0.64976	1	12371	2	0.39878	0.0098345	0.03307	0.903319	693	2	0.39878
LRRC29	4	0.99016	0.99017	1	18903	0	0.89391	0.0098404	0.033089	0.903319	694	4	0.89391
CRNKL1	4	0.29776	0.4669	0.959075	9299	2	-1.2331	0.0098649	0.033167	0.903319	695	2	-1.2331
PLA2R1	4	0.99012	0.99013	1	18902	0	1.1963	0.0098793	0.033208	0.903319	696	4	1.1963
TAF4B	4	0.78371	0.80649	1	14871	1	1.5753	0.0098946	0.033254	0.903319	697	3	1.5753
KLHL25	4	0.99009	0.99011	1	18901	0	0.7218	0.0099134	0.033313	0.903319	698	4	0.7218
BARX2	4	0.81431	0.82651	1	15329	1	1.3978	0.0099209	0.033336	0.903319	699	3	1.3978
CPSF3	4	0.078237	0.18187	0.849692	4082	3	-4.2743	0.0099374	0.033375	0.903319	700	1	-4.2743
TRMT13	4	0.48375	0.63415	1	12097	1	1.4631	0.0099603	0.033451	0.903319	701	3	1.4631
SPRR2B	4	0.67602	0.74937	1	13988	1	1.7866	0.0099685	0.033481	0.903319	702	3	1.7866
C9	4	0.99003	0.99005	1	18899	0	0.78075	0.0099738	0.033498	0.903319	703	4	0.78075
RNF11	4	0.47741	0.62845	0.999907	11997	1	1.2683	0.009987	0.033539	0.903319	704	3	1.2683
THNSL1	4	0.98997	0.98999	1	18898	0	0.98032	0.010028	0.033652	0.903319	705	4	0.98032
GJC3	4	0.98996	0.98998	1	18897	0	0.90264	0.010044	0.033699	0.903319	706	4	0.90264
KLRK1	4	0.98992	0.98994	1	18896	0	1.3275	0.010079	0.033797	0.903319	707	4	1.3275
MCF2L	4	0.90765	0.90741	1	17116	0	1.3459	0.01008	0.033799	0.903319	708	3	1.3459
TPSG1	4	0.98991	0.98993	1	18895	0	1.5605	0.010087	0.033818	0.903319	709	4	1.5605
PEBP4	4	0.52706	0.67343	1	12803	2	-0.31174	0.010092	0.033831	0.903319	710	1	-0.31174
MAPK10	4	0.85109	0.85395	1	15913	1	1.3776	0.010096	0.03385	0.903319	711	3	1.3776
IRF7	4	0.86247	0.86369	1	16119	1	1.3182	0.010122	0.033932	0.903319	712	3	1.3182
RPS18	4	0.13828	0.28357	0.900044	6005	3	-2.1321	0.010143	0.034004	0.903319	713	1	-2.1321
ARAF	4	0.036472	0.1051	0.831092	2403	2	-2.2183	0.010147	0.034023	0.903319	714	2	-2.2183
GNG2	4	0.98257	0.98259	1	18745	0	1.3847	0.010179	0.034117	0.903319	715	4	1.3847
SGPP1	4	0.98981	0.98983	1	18894	0	1.465	0.010188	0.034144	0.903319	716	4	1.465
OR10AD1	4	0.98981	0.98983	1	18893	0	1.4514	0.010193	0.034162	0.903319	717	4	1.4514
IGF2	4	0.16219	0.32148	0.915325	6696	3	-3.4612	0.010194	0.034164	0.903319	718	1	-3.4612
LRPPRC	4	0.54435	0.68936	1	13067	1	1.4726	0.010246	0.034318	0.903319	719	3	1.4726
GAGE10	4	0.98974	0.98976	1	18892	0	1.3368	0.01026	0.034369	0.903319	720	4	1.3368
HDAC8	4	0.98973	0.98974	1	18891	0	1.1868	0.010275	0.034417	0.903319	721	4	1.1868
RBM12	4	0.98972	0.98974	1	18890	0	1.1107	0.01028	0.034436	0.903319	722	4	1.1107
NDUFA3	4	0.92649	0.92628	1	17549	0	0.64781	0.010297	0.034499	0.903319	723	3	0.64781
POU6F1	4	0.43027	0.58599	0.995117	11247	2	0.70821	0.010322	0.034575	0.903319	724	2	0.70821
OLFM3	4	0.4838	0.63419	1	12099	1	0.75273	0.010328	0.034593	0.903319	725	2	0.75273
INPP5K	4	0.96725	0.96719	1	18427	0	1.1491	0.010335	0.034609	0.903319	726	3	1.1491
ACLY	4	0.25708	0.431	0.947275	8688	2	-1.7968	0.010349	0.034656	0.903319	727	2	-1.7968
TMEM236	4	0.98964	0.98966	1	18889	0	1.4878	0.010357	0.034686	0.903319	728	4	1.4878
RRP15	4	0.13963	0.28571	0.900842	6043	2	-2.2966	0.0104	0.034817	0.903319	729	2	-2.2966
GALNT15	4	0.9896	0.98962	1	18888	0	0.87468	0.010402	0.034822	0.903319	730	4	0.87468
ANKRD26	4	0.98959	0.98962	1	18887	0	1.22	0.010411	0.034849	0.903319	731	4	1.22
INTS9	4	0.98958	0.98961	1	18886	0	1.2718	0.010423	0.034887	0.903319	732	4	1.2718
TBCC	4	0.25515	0.4293	0.946262	8663	2	-1.6776	0.010438	0.034934	0.903319	733	2	-1.6776
CES2	4	0.98955	0.98958	1	18885	0	1.0646	0.01045	0.034972	0.903319	734	4	1.0646
GOLGA6A	4	0.5159	0.66319	1	12624	2	-0.62362	0.010452	0.034977	0.903319	735	1	-0.62362
CCKAR	4	0.98953	0.98957	1	18884	0	1.0953	0.010465	0.035022	0.903319	736	4	1.0953
ATP8B2	4	0.49312	0.64262	1	12256	1	1.5286	0.010475	0.035059	0.903319	737	3	1.5286
GTF3A	4	0.05173	0.13382	0.842025	3017	3	-5.849	0.010503	0.035141	0.903319	738	1	-5.849
PNMA6A	4	0.98949	0.98952	1	18883	0	1.4428	0.010514	0.035175	0.903319	739	4	1.4428
ADAM8	4	0.5322	0.67811	1	12882	1	1.2466	0.010518	0.035184	0.903319	740	3	1.2466
ATP9B	4	0.98947	0.98951	1	18882	0	0.86961	0.010528	0.035218	0.903319	741	4	0.86961
GYPB	4	0.98947	0.9895	1	18881	0	1.2528	0.010535	0.035237	0.903319	742	4	1.2528
NECAB2	4	0.98946	0.98949	1	18880	0	1.0228	0.010542	0.035257	0.903319	743	4	1.0228
CRTAC1	4	0.9894	0.98943	1	18879	0	1.2125	0.010598	0.035436	0.904336	744	4	1.2125
PRRG2	4	0.88198	0.88158	1	16508	1	1.5908	0.010602	0.035449	0.904336	745	3	1.5908
RNF217	4	0.075317	0.17665	0.849692	3960	2	0.23896	0.010606	0.035458	0.904336	746	2	0.23896
KCTD5	4	0.98937	0.98941	1	18878	0	1.3777	0.010629	0.035541	0.904336	747	4	1.3777
SUV39H2	4	0.507	0.65515	1	12467	1	1.3704	0.010633	0.035554	0.904336	748	3	1.3704
OR2T27	4	0.10756	0.23263	0.875862	5067	2	-2.1764	0.010653	0.035618	0.904336	749	2	-2.1764
TRAPPC13	4	0.062084	0.15283	0.844965	3454	3	-5.25	0.010657	0.035628	0.904336	750	1	-5.25
TEX10	4	0.56039	0.70239	1	13285	1	1.3655	0.010709	0.035781	0.90615	751	3	1.3655
YBEY	4	0.98929	0.98933	1	18875	0	1.5645	0.010713	0.035795	0.90615	752	4	1.5645
AUH	4	0.30857	0.47651	0.962423	9459	2	-0.206	0.010746	0.035907	0.907523	753	2	-0.206
RGMA	4	0.15183	0.30521	0.90982	6391	3	-0.81554	0.01076	0.035944	0.907523	754	1	-0.81554
GTF2I	4	0.38204	0.54245	0.983101	10544	1	0.89933	0.010795	0.036066	0.908263	755	2	0.89933
CACNB1	4	0.91588	0.91567	1	17319	0	1.4086	0.010796	0.036068	0.908263	756	3	1.4086
CLPP	4	0.59099	0.71384	1	13472	1	0.87132	0.010811	0.036118	0.908318	757	2	0.87132
DRD2	4	0.98256	0.98259	1	18744	0	0.59886	0.010863	0.036272	0.910936	758	4	0.59886
SNRK	4	0.93874	0.9387	1	17799	0	1.2637	0.010889	0.036356	0.910936	759	3	1.2637
MAGEB3	4	0.9891	0.98915	1	18874	0	1.3558	0.010901	0.036398	0.910936	760	4	1.3558
EMC4	4	0.17696	0.34452	0.922236	7123	1	0.94993	0.01092	0.036458	0.910936	761	2	0.94993
GLMP	4	0.017352	0.056127	0.773995	1380	2	-2.659	0.010939	0.036509	0.910936	762	2	-2.659
LRRC4C	4	0.98904	0.98909	1	18873	0	1.11	0.01096	0.036571	0.910936	763	4	1.11
ACTR6	4	0.24577	0.42094	0.943537	8515	2	-1.7184	0.010966	0.036587	0.910936	764	2	-1.7184
ARF5	4	0.98903	0.98909	1	18872	0	1.2262	0.010969	0.036603	0.910936	765	4	1.2262
IL2RA	4	0.98899	0.98904	1	18871	0	0.95705	0.011011	0.036736	0.911334	766	4	0.95705
OR10G7	4	0.81119	0.82436	1	15274	1	1.4362	0.011014	0.036744	0.911334	767	3	1.4362
CCDC53	3	0.44147	0.55833	0.986653	11415	1	-0.19913	0.011016	0.029419	0.893674	768	1	-0.19913
ALG1	4	0.28721	0.45763	0.956359	9137	2	-1.2816	0.01102	0.036762	0.911334	769	2	-1.2816
SBNO2	4	0.98894	0.98899	1	18870	0	0.86536	0.011061	0.036894	0.911678	770	4	0.86536
FBXW2	4	0.024655	0.077221	0.804483	1824	2	-2.3365	0.011064	0.036905	0.911678	771	2	-2.3365
DPY30	4	0.23328	0.40995	0.93983	8325	2	-2.8211	0.011068	0.036919	0.911678	772	1	-2.8211
CDKL5	4	0.98888	0.98893	1	18869	0	0.92964	0.011117	0.037089	0.913692	773	4	0.92964
ZPR1	4	0.16484	0.32565	0.915416	6783	3	-2.3958	0.01112	0.037096	0.913692	774	1	-2.3958
PMFBP1	4	0.89724	0.89694	1	16854	0	0.2159	0.011171	0.037253	0.915114	775	2	0.2159
PYDC1	4	0.9888	0.98885	1	18868	0	1.0321	0.011201	0.037344	0.915114	776	4	1.0321
PNMA3	4	0.91334	0.91312	1	17255	0	1.2621	0.011203	0.037351	0.915114	777	3	1.2621
ZSCAN26	4	0.81233	0.82514	1	15297	1	1.5517	0.011215	0.037388	0.915114	778	3	1.5517
CTPS1	4	0.45346	0.60682	0.998133	11593	1	0.47579	0.011222	0.037407	0.915114	779	2	0.47579
FJX1	4	0.98876	0.98882	1	18867	0	1.2616	0.011238	0.037441	0.915114	780	4	1.2616
VSIG10	4	0.98873	0.98879	1	18866	0	0.77033	0.011274	0.037556	0.916752	781	4	0.77033
PPAN-P2RY11	4	0.25143	0.42592	0.944728	8608	2	-1.603	0.011348	0.03779	0.918956	782	2	-1.603
KRTAP9-7	4	0.89067	0.89033	1	16696	0	1.5154	0.011368	0.037846	0.918956	783	3	1.5154
SEC23A	4	0.048976	0.12859	0.838173	2926	2	-2.442	0.011377	0.037869	0.918956	784	2	-2.442
ZNF772	4	0.98861	0.98867	1	18864	0	1.0575	0.011386	0.037897	0.918956	785	4	1.0575
RCC2	4	0.9886	0.98865	1	18863	0	1.0013	0.011404	0.037955	0.918956	786	4	1.0013
TBC1D3B	4	0.61237	0.72225	1	13598	1	0.28537	0.011428	0.038024	0.918956	787	2	0.28537
GOLGA6L6	4	0.98857	0.98861	1	18862	0	1.1463	0.011431	0.038031	0.918956	788	4	1.1463
MCM6	4	0.55375	0.69809	1	13213	2	1.0038	0.011463	0.038134	0.918956	789	2	1.0038
RAB11FIP2	4	0.31421	0.48158	0.962935	9552	1	1.6821	0.01147	0.038151	0.918956	790	3	1.6821
NAP1L3	4	0.53838	0.68385	1	12969	1	1.3927	0.011474	0.038164	0.918956	791	3	1.3927
EIF2AK1	4	0.53197	0.67788	1	12880	1	1.6966	0.011494	0.038222	0.918956	792	3	1.6966
AGO3	4	0.45219	0.60569	0.998133	11575	2	-0.60574	0.011531	0.038349	0.918956	793	1	-0.60574
CREB3L1	4	0.38516	0.54525	0.983985	10588	1	1.4172	0.011553	0.038415	0.918956	794	3	1.4172
EPHA1	4	0.98845	0.98849	1	18861	0	0.96378	0.011555	0.03842	0.918956	795	4	0.96378
ZNF415	4	0.52126	0.66813	1	12702	2	0.79846	0.011578	0.038487	0.918956	796	2	0.79846
ATP6V0D1	4	0.30042	0.46929	0.960334	9338	2	-1.1765	0.011582	0.038497	0.918956	797	2	-1.1765
SMARCD2	4	0.43224	0.58778	0.995751	11272	1	1.8582	0.011628	0.038635	0.918956	798	3	1.8582
FBXW11	4	0.98837	0.9884	1	18859	0	1.211	0.011631	0.038646	0.918956	799	4	1.211
COX5B	4	0.27245	0.44458	0.952293	8916	2	-2.4772	0.011633	0.038651	0.918956	800	1	-2.4772
FAM65A	4	0.45181	0.60533	0.998133	11564	1	1.3158	0.01164	0.038671	0.918956	801	3	1.3158
PPP2R5C	4	0.98834	0.98836	1	18858	0	1.6434	0.011657	0.038716	0.918956	802	4	1.6434
CCDC65	4	0.42529	0.58144	0.993748	11176	1	1.4195	0.011666	0.038736	0.918956	803	3	1.4195
GPATCH2	4	0.97322	0.97316	1	18546	0	1.3258	0.011672	0.038753	0.918956	804	4	1.3258
POC5	4	0.1246	0.26107	0.893621	5576	1	-0.15756	0.011736	0.038947	0.921717	805	1	-0.15756
TDG	4	0.58908	0.71307	1	13460	1	1.5494	0.011742	0.038965	0.921717	806	3	1.5494
DHX15	4	0.71269	0.7668	1	14217	1	1.37	0.011788	0.039117	0.92219	807	3	1.37
VMA21	4	0.16027	0.31845	0.912947	6652	1	1.3831	0.011791	0.039126	0.92219	808	3	1.3831
BPNT1	4	0.98821	0.98824	1	18856	0	0.81077	0.011792	0.03913	0.92219	809	4	0.81077
CLSTN1	3	0.98814	0.98831	1	18854	0	1.2643	0.011856	0.031486	0.893674	810	3	1.2643
OR12D3	4	0.98813	0.98816	1	18853	0	1.1222	0.011872	0.039374	0.924926	811	4	1.1222
SLC4A10	4	0.98255	0.98258	1	18743	0	1.4326	0.01189	0.039421	0.924926	812	4	1.4326
DDAH2	4	0.46674	0.61881	0.998895	11818	1	1.485	0.011898	0.039448	0.924926	813	3	1.485
MARK3	4	0.98808	0.98811	1	18852	0	1.0797	0.011917	0.039507	0.924926	814	4	1.0797
PPP1R9B	4	0.28101	0.45218	0.953898	9052	1	1.6836	0.011927	0.039543	0.924926	815	3	1.6836
CETN1	4	0.98807	0.9881	1	18851	0	0.83808	0.011932	0.039555	0.924926	816	4	0.83808
PNMAL1	4	0.80937	0.82311	1	15250	1	1.3547	0.011942	0.039585	0.924926	817	3	1.3547
SPATC1L	4	0.87459	0.87456	1	16346	1	1.3955	0.011987	0.039726	0.925593	818	3	1.3955
PRAMEF6	4	0.97687	0.97687	1	18618	0	1.4825	0.011993	0.039745	0.925593	819	4	1.4825
NTMT1	4	0.97807	0.97812	1	18648	0	1.321	0.011999	0.039767	0.925593	820	4	1.321
SLC35E2	4	0.51369	0.66116	1	12577	1	1.4291	0.012019	0.039823	0.925593	821	3	1.4291
HMGCLL1	4	0.9432	0.9431	1	17877	0	1.4418	0.012038	0.03988	0.925593	822	3	1.4418
MRPL57	4	0.25246	0.42688	0.944873	8625	2	-1.6082	0.012071	0.039973	0.925593	823	2	-1.6082
CWF19L1	4	0.98793	0.98795	1	18850	0	0.78434	0.012073	0.039977	0.925593	824	4	0.78434
NKG7	4	0.9673	0.96725	1	18428	0	1.2472	0.012097	0.040061	0.925593	825	3	1.2472
ARPC5L	4	0.98789	0.98792	1	18849	0	0.88143	0.012107	0.04009	0.925593	826	4	0.88143
GAS8	4	0.80564	0.82062	1	15194	1	0.85296	0.01211	0.040098	0.925593	827	2	0.85296
MIS18BP1	4	0.29538	0.46474	0.957761	9268	2	-1.8287	0.012147	0.040219	0.927271	828	2	-1.8287
ZNF586	4	0.17833	0.3466	0.922557	7164	2	-1.7672	0.012169	0.040285	0.927446	829	2	-1.7672
C9orf78	4	0.63373	0.731	1	13726	1	0.96455	0.012182	0.040324	0.927446	830	2	0.96455
PPP1CB	4	0.4289	0.58475	0.994887	11223	2	-0.15167	0.012198	0.040379	0.927593	831	2	-0.15167
SLC6A20	4	0.91443	0.91422	1	17279	0	1.3198	0.012228	0.040471	0.927606	832	3	1.3198
GDF5	4	0.87185	0.87208	1	16286	1	0.36838	0.01225	0.040534	0.927606	833	2	0.36838
FAM166A	4	0.98775	0.98777	1	18848	0	0.84801	0.012253	0.040545	0.927606	834	4	0.84801
SLAMF6	4	0.12659	0.26431	0.895328	5633	2	-2.3675	0.012275	0.040608	0.927606	835	2	-2.3675
KLHL26	4	0.98772	0.98774	1	18847	0	1.372	0.012283	0.040635	0.927606	836	4	1.372
HEPACAM	4	0.90008	0.89972	1	16927	0	0.98127	0.012301	0.040683	0.927606	837	2	0.98127
GAS7	4	0.81359	0.82602	1	15314	1	1.2564	0.012336	0.040793	0.927606	838	3	1.2564
ZNF469	4	0.32388	0.49014	0.965585	9698	1	1.5258	0.012393	0.040958	0.927606	839	3	1.5258
CRAT	4	0.7628	0.79401	1	14645	1	1.1232	0.012394	0.040959	0.927606	840	2	1.1232
C19orf53	4	0.24204	0.41766	0.943276	8451	2	-2.2445	0.012404	0.040987	0.927606	841	2	-2.2445
SMAGP	4	0.98754	0.98757	1	18845	0	0.95145	0.012456	0.041152	0.927606	842	4	0.95145
ATP13A5	4	0.98752	0.98755	1	18844	0	0.7778	0.012478	0.041206	0.927606	843	4	0.7778
PRUNE2	4	0.96194	0.96185	1	18298	0	1.325	0.012506	0.041311	0.927606	844	3	1.325
PECAM1	4	0.12364	0.25951	0.893434	5536	1	1.3059	0.012513	0.041331	0.927606	845	3	1.3059
MYZAP	4	0.27968	0.45099	0.953898	9030	1	1.3408	0.012524	0.041361	0.927606	846	3	1.3408
C8orf76	4	0.958	0.95797	1	18233	0	1.7394	0.012546	0.041426	0.927606	847	3	1.7394
WNT3A	4	0.98745	0.98748	1	18843	0	1.1507	0.012553	0.041453	0.927606	848	4	1.1507
TWISTNB	4	0.052977	0.13616	0.842025	3076	3	-5.4366	0.012558	0.041461	0.927606	849	1	-5.4366
SETD7	4	0.92213	0.92194	1	17452	0	1.3296	0.012573	0.041515	0.927606	850	2	1.3296
TRPC5	4	0.89204	0.89173	1	16724	0	1.4726	0.012579	0.041528	0.927606	851	3	1.4726
PEX1	4	0.6665	0.74505	1	13934	1	1.8247	0.012589	0.041556	0.927606	852	3	1.8247
CPSF4L	4	0.82728	0.83559	1	15527	1	1.295	0.0126	0.041591	0.927606	853	2	1.295
GXYLT2	4	0.90428	0.90395	1	17028	0	-0.07059	0.012609	0.041625	0.927606	854	1	-0.07059
NEK11	4	0.98739	0.98742	1	18841	0	0.94766	0.01261	0.041626	0.927606	855	4	0.94766
STAU1	4	0.76436	0.79488	1	14659	1	1.5125	0.012613	0.041641	0.927606	856	3	1.5125
C1orf50	4	0.52667	0.67307	1	12796	1	1.6235	0.012647	0.041748	0.928691	857	3	1.6235
FGB	4	0.04795	0.12671	0.838173	2881	1	1.0024	0.01266	0.041793	0.928691	858	3	1.0024
CRIP3	4	0.46884	0.62071	0.998895	11858	1	1.0891	0.01268	0.041848	0.928691	859	2	1.0891
POLH	4	0.81535	0.82723	1	15343	1	1.067	0.012693	0.041893	0.928691	860	2	1.067
IQCF2	4	0.94403	0.94393	1	17896	0	1.2227	0.012706	0.041933	0.928691	861	3	1.2227
C15orf65	4	0.0084451	0.028687	0.696209	783	2	-2.6849	0.012763	0.0421	0.931318	862	2	-2.6849
SPATA33	4	0.98721	0.98723	1	18839	0	1.3922	0.012794	0.042197	0.932322	863	4	1.3922
WFDC9	4	0.8999	0.89956	1	16921	0	1.2341	0.012808	0.042243	0.932322	864	3	1.2341
ACOT12	4	0.49084	0.64059	1	12207	2	0.79565	0.012828	0.04231	0.932732	865	2	0.79565
TAF6L	4	0.98712	0.98715	1	18838	0	0.80378	0.012875	0.042455	0.934135	866	4	0.80378
PRSS2	4	0.98711	0.98714	1	18837	0	1.7114	0.012887	0.042491	0.934135	867	4	1.7114
DUSP3	4	0.9871	0.98713	1	18836	0	0.92709	0.012897	0.042521	0.934135	868	4	0.92709
KCNE2	4	0.93256	0.93233	1	17663	0	1.134	0.012929	0.042622	0.934135	869	2	1.134
TRA2B	4	0.98707	0.98709	1	18835	0	1.317	0.012935	0.042639	0.934135	870	4	1.317
OR2Y1	4	0.36063	0.52319	0.976882	10234	2	0.012221	0.012956	0.042715	0.934135	871	2	0.012221
BIVM-ERCC5	4	0.95049	0.95043	1	18054	0	0.90173	0.012968	0.042748	0.934135	872	3	0.90173
NPAP1	4	0.8761	0.87597	1	16380	1	1.2721	0.012976	0.042771	0.934135	873	3	1.2721
MUC6	4	0.43915	0.59391	0.996525	11384	1	1.5308	0.012988	0.042814	0.934135	874	3	1.5308
SLC30A3	4	0.45929	0.61211	0.998133	11698	1	1.5098	0.013032	0.042944	0.935328	875	3	1.5098
CNBD2	4	0.97338	0.97332	1	18551	0	1.4313	0.013044	0.042983	0.935328	876	4	1.4313
GPR139	4	0.98695	0.98697	1	18834	0	1.0031	0.013054	0.043015	0.935328	877	4	1.0031
NUP37	4	0.89675	0.89644	1	16849	0	1.7569	0.013119	0.043206	0.9374	878	3	1.7569
ANO3	4	0.46158	0.61418	0.998133	11750	1	1.4262	0.013122	0.043216	0.9374	879	3	1.4262
DCLK1	4	0.93144	0.93122	1	17641	0	0.95733	0.013139	0.043258	0.9374	880	2	0.95733
CCDC138	4	0.60246	0.71833	1	13537	1	0.24037	0.013173	0.043355	0.938272	881	1	0.24037
PCBD1	4	0.9868	0.98681	1	18833	0	0.65251	0.013203	0.043449	0.938272	882	4	0.65251
NDUFA9	4	0.47428	0.62564	0.99973	11949	1	1.6472	0.013224	0.043512	0.938272	883	3	1.6472
NEO1	4	0.47092	0.62259	0.998895	11900	2	0.41804	0.013225	0.043514	0.938272	884	2	0.41804
RAB5B	4	0.42584	0.58193	0.993874	11180	1	1.5905	0.01325	0.043603	0.938272	885	3	1.5905
MYH3	4	0.98674	0.98675	1	18832	0	1.3855	0.013262	0.043642	0.938272	886	4	1.3855
NADSYN1	4	0.83632	0.8423	1	15678	1	1.1097	0.013262	0.043642	0.938272	887	3	1.1097
DUSP19	3	0.94088	0.94105	1	17840	0	1.7592	0.013278	0.035016	0.903319	888	3	1.7592
TFB2M	4	0.036552	0.10526	0.831092	2407	3	-6.4892	0.013327	0.043847	0.938538	889	1	-6.4892
OR9G4	4	0.24311	0.41861	0.943276	8472	1	0.50787	0.013379	0.044011	0.938538	890	2	0.50787
RETN	4	0.98661	0.98661	1	18831	0	0.89457	0.013388	0.04404	0.938538	891	4	0.89457
TNNC2	4	0.98658	0.98657	1	18830	0	0.79167	0.01342	0.044148	0.938538	892	4	0.79167
GPR15	4	0.98658	0.98657	1	18829	0	0.93352	0.013422	0.044151	0.938538	893	4	0.93352
MME	4	0.41001	0.56769	0.98959	10955	2	0.33119	0.01343	0.044178	0.938538	894	2	0.33119
QRICH1	4	0.96318	0.96312	1	18337	0	1.5699	0.01344	0.044203	0.938538	895	3	1.5699
ENTPD8	4	0.98655	0.98655	1	18828	0	1.0116	0.013451	0.044232	0.938538	896	4	1.0116
CEP152	4	0.87057	0.8709	1	16264	1	1.3874	0.013489	0.04434	0.938538	897	3	1.3874
FAM168A	4	0.0028234	0.010058	0.695525	247	2	-2.9356	0.013495	0.04437	0.938538	898	2	-2.9356
PPARD	4	0.98649	0.9865	1	18826	0	0.85629	0.013508	0.044407	0.938538	899	4	0.85629
LGI2	4	0.23972	0.41563	0.942561	8417	1	1.4625	0.013514	0.044425	0.938538	900	3	1.4625
LRP6	4	0.74301	0.78277	1	14457	1	1.3942	0.013537	0.044489	0.938538	901	3	1.3942
NAMPT	4	0.056386	0.14244	0.842447	3227	2	-2.2387	0.013613	0.044713	0.938538	902	2	-2.2387
MLEC	4	0.98638	0.98637	1	18824	0	0.91826	0.013622	0.044746	0.938538	903	4	0.91826
ANKRD37	4	0.98637	0.98637	1	18823	0	0.90548	0.013626	0.044763	0.938538	904	4	0.90548
SOD2	4	0.078006	0.18148	0.849692	4073	3	-4.287	0.013635	0.044794	0.938538	905	1	-4.287
DNAJB1	4	0.98636	0.98636	1	18822	0	1.1082	0.013638	0.0448	0.938538	906	4	1.1082
TTLL12	4	0.48093	0.63161	1	12052	2	0.59366	0.013661	0.044868	0.938538	907	2	0.59366
MRPL30	4	0.17483	0.3412	0.921004	7063	2	-2.7252	0.013686	0.044951	0.938538	908	2	-2.7252
DBR1	4	0.43279	0.58826	0.995874	11283	2	0.50571	0.013703	0.044997	0.938538	909	2	0.50571
OBP2B	4	0.9863	0.98629	1	18821	0	0.87721	0.013704	0.045002	0.938538	910	4	0.87721
SNRPD2	4	0.30221	0.47087	0.961235	9359	2	-1.6534	0.013738	0.045096	0.938538	911	2	-1.6534
PRAMEF2	4	0.51041	0.65816	1	12521	2	0.62218	0.013758	0.045163	0.938538	912	2	0.62218
C10orf131	4	0.3001	0.46901	0.960286	9333	1	1.0156	0.013765	0.045183	0.938538	913	2	1.0156
PIK3R5	4	0.55157	0.69607	1	13178	1	1.5313	0.013776	0.045214	0.938538	914	3	1.5313
APOBEC4	4	0.93361	0.93344	1	17681	0	1.4183	0.013779	0.045223	0.938538	915	3	1.4183
GAGE2B	4	0.73428	0.77805	1	14386	1	1.0408	0.013789	0.045254	0.938538	916	3	1.0408
YIPF1	4	0.18749	0.3606	0.927242	7412	2	-2.1491	0.013793	0.045266	0.938538	917	2	-2.1491
PDE6G	4	0.9862	0.9862	1	18820	0	1.1626	0.013798	0.045281	0.938538	918	4	1.1626
NAP1L2	4	0.88407	0.88366	1	16549	1	1.3815	0.013831	0.045395	0.938538	919	3	1.3815
OR10J1	4	0.14931	0.3012	0.908151	6325	2	0.58162	0.013863	0.045498	0.938538	920	2	0.58162
GPR88	4	0.98612	0.98613	1	18819	0	0.66573	0.013875	0.045534	0.938538	921	4	0.66573
CTAGE6	4	0.98611	0.98612	1	18818	0	0.91625	0.013886	0.045567	0.938538	922	4	0.91625
CUTA	4	0.98611	0.98611	1	18817	0	0.86734	0.01389	0.045582	0.938538	923	4	0.86734
ASS1	4	0.79026	0.81053	1	14961	1	1.2499	0.013906	0.045627	0.938538	924	3	1.2499
CDRT15	4	0.79714	0.81495	1	15056	1	1.4736	0.013926	0.045693	0.938538	925	3	1.4736
CADM1	4	0.98606	0.98607	1	18816	0	0.92287	0.013936	0.045721	0.938538	926	4	0.92287
ZEB1	4	0.97051	0.97045	1	18488	0	1.4325	0.013942	0.045735	0.938538	927	4	1.4325
RPS3	4	0.28137	0.45249	0.953898	9059	2	-1.9065	0.013943	0.045738	0.938538	928	2	-1.9065
ST6GAL2	4	0.13173	0.27285	0.897299	5789	1	1.5797	0.013945	0.045742	0.938538	929	3	1.5797
SKI	4	0.45278	0.60619	0.998133	11584	1	1.4786	0.013949	0.045752	0.938538	930	3	1.4786
FTH1	4	0.72054	0.77087	1	14281	1	1.6133	0.013952	0.045766	0.938538	931	3	1.6133
UTP14C	4	0.98602	0.98603	1	18815	0	0.83235	0.013976	0.045837	0.938997	932	4	0.83235
ETV4	4	0.0059189	0.02055	0.695525	523	3	-6.702	0.013994	0.045898	0.939242	933	1	-6.702
NFE4	4	0.9033	0.90297	1	17008	0	0.8069	0.014045	0.046043	0.939352	934	2	0.8069
CALHM2	4	0.98595	0.98595	1	18814	0	0.87159	0.014046	0.046045	0.939352	935	4	0.87159
TSC22D2	4	0.064628	0.15748	0.845238	3556	2	-2.8018	0.014097	0.046206	0.941507	936	2	-2.8018
XRCC5	4	0.35081	0.51436	0.974719	10085	2	-0.49966	0.014143	0.046346	0.941736	937	2	-0.49966
CALCOCO2	4	0.39705	0.55595	0.986071	10773	1	1.1905	0.014148	0.046359	0.941736	938	3	1.1905
FAM9A	4	0.40635	0.56435	0.98831	10908	1	0.81987	0.01415	0.046365	0.941736	939	2	0.81987
SAMD7	4	0.96364	0.96359	1	18347	0	1.4953	0.014179	0.046455	0.941939	940	3	1.4953
CWC15	4	0.97665	0.97665	1	18615	0	0.94622	0.014199	0.046519	0.941939	941	4	0.94622
GAPT	4	0.98579	0.98578	1	18813	0	1.1151	0.014211	0.046552	0.941939	942	4	1.1151
C5orf34	4	0.20717	0.38692	0.93436	7898	2	-2.0709	0.014228	0.046599	0.941939	943	2	-2.0709
MEI4	4	0.5466	0.69147	1	13100	1	1.2936	0.014235	0.046621	0.941939	944	3	1.2936
ERBB2IP	4	0.72568	0.77353	1	14317	1	1.4997	0.014249	0.046679	0.942105	945	3	1.4997
CLTCL1	4	0.98573	0.98573	1	18812	0	1.6341	0.014271	0.046741	0.942364	946	4	1.6341
SMDT1	4	0.48301	0.63349	1	12083	1	1.0829	0.014302	0.046847	0.942823	947	3	1.0829
CENPW	4	0.56623	0.70455	1	13322	1	1.4379	0.014332	0.046944	0.942823	948	3	1.4379
GINS3	4	0.31746	0.48448	0.96359	9606	2	-1.1463	0.014348	0.046997	0.942823	949	2	-1.1463
KCNG3	4	0.64449	0.7355	1	13802	1	0.46662	0.014353	0.04701	0.942823	950	2	0.46662
CFHR3	4	0.9856	0.9856	1	18811	0	1.0426	0.0144	0.047159	0.943335	951	4	1.0426
ZNF641	4	0.44812	0.602	0.998133	11504	1	0.63514	0.014404	0.04717	0.943335	952	2	0.63514
INPP5E	4	0.9855	0.9855	1	18810	0	0.92633	0.014504	0.047493	0.943335	953	4	0.92633
TIMM9	4	0.31882	0.48565	0.96359	9627	2	-0.76894	0.014526	0.047556	0.943335	954	2	-0.76894
THOC3	4	0.73785	0.77996	1	14416	1	1.7902	0.014536	0.047594	0.943335	955	3	1.7902
PRR5	4	0.87347	0.87355	1	16323	1	0.82596	0.01454	0.047608	0.943335	956	2	0.82596
HP1BP3	4	0.98545	0.98545	1	18808	0	0.89322	0.014549	0.047639	0.943335	957	4	0.89322
NRF1	4	0.075806	0.17758	0.849692	3981	3	-4.77	0.014558	0.047664	0.943335	958	1	-4.77
NEDD9	4	0.38072	0.54126	0.982722	10523	1	1.3967	0.0146	0.04778	0.943335	959	3	1.3967
CENPN	4	0.18495	0.35674	0.927213	7337	3	-2.5721	0.014609	0.047804	0.943335	960	1	-2.5721
NPC1L1	4	0.98532	0.98532	1	18807	0	0.83164	0.014684	0.048043	0.943335	961	4	0.83164
LPPR5	4	0.085099	0.19395	0.853629	4338	1	1.1924	0.014697	0.048076	0.943335	962	3	1.1924
LYL1	4	0.28558	0.45619	0.95597	9114	2	-2.3678	0.014712	0.048121	0.943335	963	1	-2.3678
DNASE1L1	4	0.98527	0.98527	1	18806	0	0.91463	0.014735	0.048199	0.943335	964	4	0.91463
CA1	4	0.55683	0.70093	1	13256	2	0.13955	0.014763	0.048284	0.943335	965	2	0.13955
AP3M1	4	0.98521	0.98523	1	18805	0	0.88248	0.014785	0.048351	0.943335	966	4	0.88248
EXPH5	4	0.82078	0.83097	1	15424	1	0.68104	0.014814	0.048446	0.943335	967	2	0.68104
CXCR1	4	0.98517	0.98518	1	18804	0	1.024	0.014833	0.048508	0.943335	968	4	1.024
ADGRB3	4	0.98516	0.98518	1	18803	0	1.0684	0.014836	0.048515	0.943335	969	4	1.0684
MRPL20	4	0.72633	0.77386	1	14326	1	1.697	0.014863	0.048612	0.943335	970	3	1.697
DHX8	4	0.24582	0.42099	0.943537	8516	2	-2.0351	0.014865	0.048622	0.943335	971	2	-2.0351
GTF2F1	4	0.98513	0.98515	1	18802	0	1.3721	0.014867	0.048628	0.943335	972	4	1.3721
TRIM42	4	0.089599	0.20182	0.855655	4504	2	-2.0501	0.014899	0.048724	0.943335	973	2	-2.0501
BLOC1S2	4	0.47072	0.62241	0.998895	11895	1	1.2431	0.014917	0.048774	0.943335	974	3	1.2431
MYH6	4	0.086445	0.19628	0.853854	4392	3	-4.1332	0.014968	0.048934	0.943335	975	1	-4.1332
SRFBP1	4	0.24134	0.41704	0.943276	8439	2	-2.7445	0.015019	0.04909	0.943335	976	1	-2.7445
FBXO33	4	0.98498	0.98499	1	18801	0	1.1274	0.015024	0.049102	0.943335	977	4	1.1274
STXBP4	4	0.98181	0.98186	1	18727	0	1.3664	0.015028	0.049114	0.943335	978	4	1.3664
NDUFAF3	4	0.7721	0.79947	1	14734	1	1.345	0.01507	0.049243	0.943335	979	3	1.345
GTSF1L	4	0.98491	0.98493	1	18800	0	0.96452	0.015088	0.049291	0.943335	980	4	0.96452
INSL3	4	0.98489	0.9849	1	18799	0	1.5355	0.015111	0.049359	0.943335	981	4	1.5355
COL9A2	4	0.8564	0.85844	1	16009	1	1.3142	0.015121	0.049392	0.943335	982	3	1.3142
ZNF581	4	0.16861	0.33149	0.915721	6901	2	-2.8831	0.015122	0.049394	0.943335	983	2	-2.8831
ADAT2	4	0.45765	0.61062	0.998133	11666	2	0.61269	0.015131	0.049426	0.943335	984	2	0.61269
AGXT	4	0.98485	0.98486	1	18798	0	0.70749	0.015153	0.049484	0.943335	985	4	0.70749
ANP32D	4	0.031463	0.095407	0.827458	2196	1	1.1139	0.015173	0.049538	0.943335	986	2	1.1139
ENO2	4	0.98481	0.98481	1	18796	0	1.1127	0.015191	0.04959	0.943335	987	4	1.1127
NODAL	4	0.9848	0.98479	1	18795	0	1.1633	0.015205	0.049624	0.943335	988	4	1.1633
DNAJC9	4	0.73744	0.77974	1	14411	1	1.5175	0.015207	0.049634	0.943335	989	3	1.5175
DNM1L	4	0.39846	0.55727	0.986653	10788	2	-0.95069	0.015224	0.04968	0.943335	990	1	-0.95069
SLC38A9	4	0.90074	0.90037	1	16949	0	1.1698	0.015225	0.049685	0.943335	991	3	1.1698
GRIP2	4	0.85786	0.85973	1	16041	1	1.4259	0.015231	0.0497	0.943335	992	3	1.4259
ACKR3	4	0.89736	0.89707	1	16858	0	1.3668	0.015266	0.049818	0.943335	993	3	1.3668
ASXL2	4	0.41118	0.56871	0.989791	10973	1	0.79278	0.015269	0.049824	0.943335	994	2	0.79278
SCARA3	4	0.12875	0.26792	0.895916	5698	1	1.2909	0.01529	0.049888	0.943335	995	3	1.2909
FNBP1	4	0.89452	0.8942	1	16798	0	1.1514	0.015305	0.049938	0.943335	996	3	1.1514
C1orf185	4	0.77669	0.80216	1	14788	1	1.5566	0.015313	0.049962	0.943335	997	3	1.5566
MYL9	4	0.55655	0.70069	1	13252	1	1.3828	0.01532	0.049984	0.943335	998	3	1.3828
STARD5	4	0.74968	0.78653	1	14517	1	1.041	0.015327	0.050005	0.943335	999	2	1.041
IKZF5	4	0.95657	0.95649	1	18199	0	1.3774	0.015328	0.050006	0.943335	1000	3	1.3774
STAB2	4	0.93315	0.93296	1	17672	0	0.77636	0.015378	0.050154	0.943335	1001	3	0.77636
DEFB115	4	0.58608	0.71193	1	13443	1	1.4355	0.015398	0.050199	0.943335	1002	3	1.4355
AES	4	0.9846	0.98461	1	18794	0	0.94714	0.015403	0.050221	0.943335	1003	4	0.94714
PPP1R3B	4	0.78884	0.80967	1	14939	1	1.2566	0.015412	0.050247	0.943335	1004	3	1.2566
FAM127B	4	0.65874	0.74164	1	13890	1	1.4541	0.015415	0.050257	0.943335	1005	3	1.4541
ABI1	4	0.98457	0.98459	1	18793	0	1.0966	0.015428	0.0503	0.943335	1006	4	1.0966
GGCT	4	0.65587	0.74034	1	13875	1	1.0939	0.015429	0.050302	0.943335	1007	2	1.0939
ACBD5	4	0.98457	0.98458	1	18792	0	1.0438	0.015435	0.050315	0.943335	1008	4	1.0438
OR1G1	4	0.013071	0.043059	0.731014	1117	1	1.4133	0.015437	0.050325	0.943335	1009	3	1.4133
TMPRSS11A	4	0.98456	0.98457	1	18791	0	1.2204	0.015444	0.050346	0.943335	1010	4	1.2204
OR10C1	4	0.98436	0.98436	1	18786	0	1.3626	0.015445	0.050347	0.943335	1011	4	1.3626
DUSP5	4	0.98454	0.98455	1	18790	0	1.0362	0.015458	0.050387	0.943335	1012	4	1.0362
GRWD1	4	0.49304	0.64256	1	12253	1	1.627	0.015496	0.050508	0.943335	1013	3	1.627
HAUS6	4	0.06314	0.15472	0.845238	3492	2	-1.8708	0.015511	0.050551	0.943335	1014	2	-1.8708
APOC3	4	0.98447	0.98448	1	18789	0	1.0135	0.015526	0.050597	0.943335	1015	4	1.0135
PLGLB1	4	0.61382	0.72285	1	13605	1	-0.086832	0.015531	0.050613	0.943335	1016	1	-0.086832
VAC14	4	0.98446	0.98446	1	18788	0	1.2025	0.015544	0.050656	0.943335	1017	4	1.2025
EMC7	4	0.21316	0.3923	0.93436	8009	2	-1.7963	0.015547	0.050668	0.943335	1018	2	-1.7963
AKAP1	4	0.23302	0.40972	0.939776	8320	2	-1.8099	0.015562	0.050717	0.943335	1019	2	-1.8099
WDR36	4	0.76923	0.79773	1	14705	1	0.49596	0.015634	0.050924	0.943335	1020	2	0.49596
AGAP9	4	0.11573	0.24632	0.885685	5306	2	-0.84717	0.015636	0.05093	0.943335	1021	2	-0.84717
RHAG	4	0.98436	0.98436	1	18787	0	0.96765	0.01564	0.050941	0.943335	1022	4	0.96765
EFHD1	4	0.98435	0.98435	1	18785	0	1.0303	0.015654	0.050983	0.943335	1023	4	1.0303
CCDC67	4	0.98433	0.98434	1	18784	0	1.5225	0.015668	0.051018	0.943335	1024	4	1.5225
ACTL6B	4	0.92296	0.92283	1	17471	0	0.31871	0.015685	0.051075	0.943335	1025	2	0.31871
OR51E2	4	0.87226	0.87246	1	16299	1	0.92232	0.015717	0.051169	0.943335	1026	2	0.92232
HMOX2	4	0.89873	0.89841	1	16895	0	1.1632	0.015724	0.051187	0.943335	1027	3	1.1632
DDX23	4	0.44106	0.59564	0.99698	11412	2	0.13478	0.015736	0.051214	0.943335	1028	2	0.13478
WDR64	4	0.98425	0.98425	1	18783	0	0.9895	0.01575	0.051257	0.943335	1029	4	0.9895
ENTPD7	4	0.96602	0.96596	1	18395	0	1.3974	0.015763	0.051298	0.943335	1030	3	1.3974
C16orf95	4	0.98423	0.98425	1	18782	0	0.90255	0.015767	0.051306	0.943335	1031	4	0.90255
CTDNEP1	4	0.26228	0.43555	0.949058	8763	1	1.3888	0.015777	0.051338	0.943335	1032	3	1.3888
PPP1R1C	4	0.05934	0.14785	0.844349	3339	3	-4.0063	0.015787	0.05137	0.943335	1033	1	-4.0063
PDE4D	4	0.9842	0.98421	1	18781	0	0.76969	0.015797	0.051399	0.943335	1034	4	0.76969
CACNB2	4	0.92477	0.92458	1	17513	0	1.5978	0.015799	0.051407	0.943335	1035	3	1.5978
DYNLRB2	4	0.9842	0.9842	1	18780	0	0.97488	0.015803	0.051422	0.943335	1036	4	0.97488
DIEXF	4	0.80321	0.81896	1	15149	1	1.5574	0.015806	0.051429	0.943335	1037	3	1.5574
KRT14	4	0.9722	0.97216	1	18528	0	1.5506	0.015866	0.051606	0.945677	1038	4	1.5506
S100A5	4	0.97548	0.97543	1	18588	0	1.3825	0.015891	0.051686	0.945861	1039	4	1.3825
ZNF830	3	0.1133	0.21826	0.865663	5243	2	-6.1015	0.015907	0.041554	0.927606	1040	1	-6.1015
SCRT2	4	0.98407	0.98407	1	18779	0	0.64576	0.015933	0.051814	0.945861	1041	4	0.64576
PITRM1	4	0.49825	0.64722	1	12328	1	0.97548	0.015941	0.051833	0.945861	1042	3	0.97548
DACT1	4	0.98406	0.98406	1	18778	0	1.1208	0.015942	0.051842	0.945861	1043	4	1.1208
CATSPERB	4	0.96716	0.96709	1	18421	0	1.636	0.015947	0.051863	0.945861	1044	3	1.636
USP30	4	0.94183	0.94175	1	17860	0	1.3827	0.016029	0.052129	0.947352	1045	3	1.3827
HTR1D	4	0.54714	0.69197	1	13105	1	1.4706	0.016037	0.05215	0.947352	1046	3	1.4706
TAZ	4	0.67886	0.7507	1	14001	1	1.0636	0.016043	0.052176	0.947352	1047	3	1.0636
NUTM2F	4	0.24665	0.42172	0.943537	8532	2	-2.8668	0.016094	0.052339	0.947352	1048	1	-2.8668
ELL2	4	0.32554	0.49166	0.965887	9724	1	1.3159	0.016109	0.052376	0.947352	1049	3	1.3159
KRBOX4	4	0.1047	0.22777	0.873407	4976	2	-2.5692	0.016111	0.052389	0.947352	1050	2	-2.5692
HLA-DQA2	4	0.94844	0.94839	1	17997	0	1.4441	0.016149	0.052507	0.947352	1051	3	1.4441
PIP4K2A	4	0.98385	0.98383	1	18777	0	1.3897	0.016153	0.052521	0.947352	1052	4	1.3897
KRT10	4	0.98384	0.98383	1	18776	0	0.71999	0.016162	0.052544	0.947352	1053	4	0.71999
FMN1	4	0.89224	0.89192	1	16731	0	0.98864	0.016164	0.052551	0.947352	1054	2	0.98864
SLC30A7	4	0.98383	0.98382	1	18775	0	0.72799	0.016167	0.052559	0.947352	1055	4	0.72799
STMND1	4	0.97911	0.97916	1	18670	0	1.3367	0.016177	0.05258	0.947352	1056	4	1.3367
MBD1	4	0.9838	0.9838	1	18774	0	0.81145	0.016195	0.05264	0.947352	1057	4	0.81145
MIOX	4	0.9838	0.98379	1	18773	0	0.85855	0.016204	0.052671	0.947352	1058	4	0.85855
GRIN2D	4	0.13657	0.28079	0.898569	5956	1	-0.10049	0.016248	0.052813	0.947975	1059	1	-0.10049
HBP1	4	0.98373	0.98373	1	18772	0	0.77708	0.016268	0.052875	0.947975	1060	4	0.77708
SV2C	4	0.98373	0.98373	1	18771	0	0.89629	0.01627	0.052879	0.947975	1061	4	0.89629
GUCA1B	4	0.9824	0.98242	1	18740	0	1.476	0.016291	0.052946	0.947975	1062	4	1.476
NEDD8-MDP1	4	0.83682	0.84267	1	15684	1	0.68116	0.01635	0.053111	0.947975	1063	2	0.68116
AOX1	4	0.34738	0.51126	0.973657	10034	1	1.2444	0.016359	0.053133	0.947975	1064	2	1.2444
C11orf95	4	0.40042	0.55906	0.986748	10823	2	-0.0026454	0.016402	0.053256	0.947975	1065	2	-0.0026454
FBXO32	4	0.98359	0.9836	1	18770	0	0.97587	0.016415	0.053288	0.947975	1066	4	0.97587
HTR2C	4	0.73823	0.78015	1	14419	1	0.77716	0.016442	0.053385	0.947975	1067	2	0.77716
PTP4A1	4	0.017968	0.057891	0.776767	1411	3	-6.8524	0.016453	0.053416	0.947975	1068	1	-6.8524
FAM72B	4	0.26816	0.44074	0.951159	8846	1	1.4822	0.016495	0.053545	0.947975	1069	3	1.4822
MT1M	4	0.92349	0.92336	1	17484	0	1.5132	0.016546	0.0537	0.947975	1070	3	1.5132
PSPH	4	0.98345	0.98347	1	18769	0	0.81572	0.016551	0.053711	0.947975	1071	4	0.81572
CHD2	4	0.26539	0.43834	0.951035	8801	1	-0.31932	0.016555	0.053723	0.947975	1072	1	-0.31932
SMCO2	4	0.98342	0.98344	1	18768	0	0.92749	0.016577	0.053787	0.947975	1073	4	0.92749
ADAMTS17	4	0.98341	0.98344	1	18767	0	0.79124	0.016587	0.053819	0.947975	1074	4	0.79124
GBP4	4	0.98341	0.98343	1	18766	0	0.91053	0.016591	0.053831	0.947975	1075	4	0.91053
CDC20	4	0.30663	0.47478	0.962242	9427	2	-2.0737	0.016606	0.053872	0.947975	1076	2	-2.0737
ATP5L2	4	0.71647	0.76873	1	14244	1	1.4553	0.016646	0.053984	0.947975	1077	3	1.4553
YARS	4	0.38513	0.54523	0.983985	10587	2	-0.68502	0.016657	0.054021	0.947975	1078	2	-0.68502
HIRA	4	0.98332	0.98335	1	18765	0	0.75992	0.016675	0.054072	0.947975	1079	4	0.75992
DHCR7	4	0.00085469	0.0031167	0.695525	76	2	-3.1438	0.016709	0.05417	0.947975	1080	2	-3.1438
TMED1	4	0.98329	0.98331	1	18764	0	0.68971	0.016709	0.054172	0.947975	1081	4	0.68971
ZC3H3	4	0.86822	0.86877	1	16209	1	1.6482	0.01673	0.054229	0.947975	1082	3	1.6482
DACH1	4	0.98326	0.98328	1	18763	0	0.93354	0.016738	0.054255	0.947975	1083	4	0.93354
KCNK9	4	0.98325	0.98328	1	18762	0	0.80334	0.016745	0.054281	0.947975	1084	4	0.80334
TRIM24	4	0.93867	0.93863	1	17798	0	1.4551	0.016747	0.054286	0.947975	1085	3	1.4551
MTRF1	4	0.98325	0.98327	1	18761	0	0.71504	0.016748	0.054287	0.947975	1086	4	0.71504
DHX9	4	0.066197	0.1603	0.847582	3607	3	-5.3981	0.01676	0.054333	0.947975	1087	1	-5.3981
FUT10	4	0.29088	0.46088	0.95669	9200	1	1.6053	0.01676	0.054336	0.947975	1088	3	1.6053
NRAS	4	0.98323	0.98325	1	18760	0	0.96338	0.016772	0.054371	0.947975	1089	4	0.96338
CEP131	4	0.98322	0.98324	1	18759	0	0.72864	0.016782	0.054394	0.947975	1090	4	0.72864
FBLN2	4	0.30611	0.4743	0.962226	9417	1	1.6756	0.016791	0.054419	0.947975	1091	3	1.6756
TMEM143	4	0.92679	0.92659	1	17553	0	1.5051	0.016795	0.054435	0.947975	1092	3	1.5051
TRUB1	4	0.9832	0.98322	1	18758	0	0.73595	0.016803	0.054459	0.947975	1093	4	0.73595
GOLGB1	4	0.90278	0.90244	1	17000	0	1.2327	0.016862	0.054634	0.948535	1094	3	1.2327
CLDN24	4	0.76029	0.7925	1	14619	1	1.429	0.016865	0.054642	0.948535	1095	3	1.429
DNAJA2	4	0.11204	0.24024	0.879297	5216	1	1.4373	0.016895	0.054732	0.948535	1096	3	1.4373
KDM6B	4	0.98309	0.98312	1	18757	0	1.2195	0.016905	0.054761	0.948535	1097	4	1.2195
CT55	4	0.59188	0.71418	1	13479	1	0.10675	0.016913	0.054789	0.948535	1098	1	0.10675
MRPS23	4	0.97881	0.97885	1	18666	0	1.3329	0.016921	0.054811	0.948535	1099	4	1.3329
SHH	4	0.98302	0.98305	1	18756	0	0.91993	0.016983	0.055015	0.948535	1100	4	0.91993
BAG4	4	0.50029	0.64908	1	12356	1	1.2416	0.017028	0.055158	0.948535	1101	3	1.2416
HP	4	0.98296	0.983	1	18755	0	1.4725	0.017037	0.055186	0.948535	1102	4	1.4725
FOSL1	4	0.98296	0.983	1	18754	0	0.91393	0.017042	0.055201	0.948535	1103	4	0.91393
KCNS1	4	0.98294	0.98298	1	18753	0	0.69812	0.017064	0.055263	0.948535	1104	4	0.69812
TSPAN8	4	0.88978	0.88943	1	16673	0	0.64603	0.017067	0.055269	0.948535	1105	2	0.64603
GALNT3	4	0.76862	0.79737	1	14701	1	1.4646	0.017105	0.055386	0.948535	1106	3	1.4646
KIF5C	4	0.97285	0.97281	1	18536	0	1.1385	0.017106	0.055392	0.948535	1107	4	1.1385
NIPSNAP1	4	0.98286	0.9829	1	18752	0	0.83835	0.017137	0.05549	0.948535	1108	4	0.83835
TRPV4	4	0.047316	0.12553	0.837608	2859	2	-2.3984	0.017143	0.055512	0.948535	1109	2	-2.3984
ZFP3	4	0.1843	0.35575	0.926764	7319	1	1.1914	0.017169	0.055584	0.948535	1110	3	1.1914
ABCC11	4	0.97098	0.97093	1	18499	0	1.1055	0.017213	0.055708	0.948535	1111	4	1.1055
FOSB	4	0.58269	0.71065	1	13424	1	0.87412	0.01722	0.055728	0.948535	1112	3	0.87412
BRDT	4	0.98276	0.98279	1	18751	0	1.2999	0.017238	0.055779	0.948535	1113	4	1.2999
VTA1	4	0.9685	0.96845	1	18449	0	1.2866	0.017243	0.055797	0.948535	1114	3	1.2866
NLRP4	4	0.98273	0.98275	1	18750	0	0.8832	0.01727	0.055877	0.948535	1115	4	0.8832
METTL16	4	0.7065	0.76381	1	14177	1	0.35262	0.017271	0.055881	0.948535	1116	2	0.35262
MTRNR2L7	4	0.9827	0.98272	1	18749	0	0.65052	0.017305	0.055982	0.948535	1117	4	0.65052
RBBP5	4	0.314	0.48141	0.962935	9546	2	-1.2074	0.017322	0.056032	0.948535	1118	2	-1.2074
AMTN	4	0.95879	0.95874	1	18247	0	1.4528	0.017344	0.056104	0.948535	1119	3	1.4528
RELN	4	0.98265	0.98267	1	18748	0	0.66303	0.017347	0.056108	0.948535	1120	4	0.66303
RSRP1	4	0.98265	0.98267	1	18747	0	0.80525	0.017352	0.056127	0.948535	1121	4	0.80525
KDM1A	4	0.79975	0.81669	1	15094	1	1.5225	0.017359	0.056151	0.948535	1122	3	1.5225
ST3GAL1	4	0.30952	0.47736	0.962531	9476	2	-1.6962	0.017374	0.056184	0.948535	1123	1	-1.6962
C19orf57	4	0.51412	0.66155	1	12588	1	1.2888	0.017375	0.056192	0.948535	1124	3	1.2888
PCSK7	4	0.98262	0.98264	1	18746	0	1.3299	0.017381	0.056213	0.948535	1125	4	1.3299
ZNF616	4	0.57226	0.70671	1	13362	1	1.1537	0.017383	0.056218	0.948535	1126	3	1.1537
TMEM121	4	0.41305	0.5704	0.990474	11000	1	0.24696	0.017425	0.056339	0.948535	1127	2	0.24696
EPHX4	4	0.98249	0.98251	1	18742	0	1.3191	0.017511	0.056577	0.948535	1128	4	1.3191
C1QBP	4	0.33562	0.50064	0.969401	9864	1	1.6232	0.017515	0.056588	0.948535	1129	3	1.6232
ELOF1	4	0.81548	0.82733	1	15345	1	1.0939	0.017527	0.056623	0.948535	1130	3	1.0939
MEF2BNB-MEF2B	4	0.98244	0.98247	1	18741	0	0.84449	0.017556	0.056702	0.948535	1131	4	0.84449
OR2M2	4	0.8429	0.84734	1	15772	1	1.4841	0.017575	0.056771	0.948535	1132	3	1.4841
C12orf79	4	0.26457	0.43761	0.950919	8788	1	0.98417	0.017577	0.056777	0.948535	1133	2	0.98417
SPINT1	4	0.050693	0.13187	0.842025	2979	2	-3.1525	0.017578	0.056781	0.948535	1134	1	-3.1525
DPYS	4	0.060085	0.14918	0.844349	3369	2	-2.7223	0.017629	0.05692	0.948535	1135	2	-2.7223
OPTN	4	0.98236	0.98238	1	18739	0	0.90825	0.017643	0.056949	0.948535	1136	4	0.90825
HDAC3	4	0.56172	0.7029	1	13295	1	1.4851	0.017647	0.056958	0.948535	1137	3	1.4851
FAM214B	4	0.67612	0.74942	1	13990	1	1.6478	0.01767	0.057019	0.948535	1138	3	1.6478
SLC20A1	4	0.26863	0.44117	0.951159	8858	2	-0.40394	0.017678	0.057038	0.948535	1139	2	-0.40394
MFAP5	4	0.86521	0.86609	1	16159	1	1.0873	0.01768	0.057041	0.948535	1140	3	1.0873
C5orf67	4	0.98232	0.98233	1	18738	0	1.0087	0.017683	0.057053	0.948535	1141	4	1.0087
PIK3AP1	3	0.74873	0.75347	1	14512	1	0.55715	0.017713	0.046051	0.939352	1142	2	0.55715
HCAR3	4	0.98229	0.9823	1	18737	0	1.016	0.017714	0.057142	0.948535	1143	4	1.016
ACTB	4	0.77904	0.80357	1	14810	1	1.5094	0.017727	0.057185	0.948535	1144	3	1.5094
FCER1A	4	0.98223	0.98225	1	18736	0	0.98373	0.017774	0.057322	0.948535	1145	4	0.98373
SPATA31A3	4	0.29265	0.46242	0.957278	9225	2	-2.0451	0.017783	0.057346	0.948535	1146	2	-2.0451
NGEF	4	0.86906	0.86953	1	16235	1	1.2772	0.01783	0.057496	0.948535	1147	3	1.2772
SPATS2	4	0.98216	0.98219	1	18735	0	0.87614	0.017837	0.057513	0.948535	1148	4	0.87614
RND2	4	0.20459	0.38456	0.933198	7857	1	1.0118	0.01785	0.057549	0.948535	1149	2	1.0118
LRRC73	4	0.98213	0.98215	1	18734	0	1.0307	0.017873	0.057614	0.948535	1150	4	1.0307
TCEA1	4	0.92621	0.92602	1	17537	0	1.3993	0.017885	0.05765	0.948535	1151	3	1.3993
PARP16	4	0.54459	0.68958	1	13070	1	1.2369	0.017895	0.057683	0.948535	1152	3	1.2369
FAN1	4	0.98207	0.9821	1	18733	0	0.92718	0.017926	0.057774	0.948535	1153	4	0.92718
RSG1	4	0.98207	0.98209	1	18732	0	1.0138	0.017928	0.057782	0.948535	1154	4	1.0138
PWWP2B	4	0.92714	0.92694	1	17560	0	0.47159	0.017936	0.057801	0.948535	1155	3	0.47159
COMP	4	0.98204	0.98206	1	18731	0	0.96473	0.017964	0.057879	0.948535	1156	4	0.96473
TAF1A	4	0.62223	0.72629	1	13656	1	1.5489	0.017984	0.057939	0.948535	1157	3	1.5489
TRAPPC1	4	0.31519	0.48246	0.962935	9574	2	-0.78959	0.018023	0.058059	0.948535	1158	2	-0.78959
DCLRE1B	4	0.1949	0.3718	0.929375	7626	1	1.4633	0.018061	0.058164	0.948535	1159	3	1.4633
EFCAB6	4	0.97598	0.97596	1	18597	0	1.2902	0.018088	0.058237	0.948535	1160	4	1.2902
PPP1R1B	4	0.98191	0.98195	1	18730	0	0.56961	0.018089	0.058238	0.948535	1161	4	0.56961
USP39	4	0.013327	0.043847	0.733206	1140	2	-1.4742	0.018089	0.05824	0.948535	1162	2	-1.4742
CBWD1	3	0.59782	0.64495	1	13509	1	1.8452	0.018095	0.046969	0.942823	1163	2	1.8452
MRGPRF	4	0.11646	0.24752	0.886596	5330	1	1.018	0.018102	0.058285	0.948535	1164	2	1.018
FAM83A	4	0.98189	0.98193	1	18729	0	1.2954	0.018109	0.058307	0.948535	1165	4	1.2954
CACNG2	4	0.98187	0.98191	1	18728	0	0.85046	0.018127	0.058364	0.948535	1166	4	0.85046
TUBB8	4	0.74307	0.78281	1	14458	1	0.98497	0.01814	0.058402	0.948535	1167	3	0.98497
TMEM182	4	0.88218	0.88177	1	16513	1	1.247	0.018192	0.058558	0.948535	1168	3	1.247
TEF	4	0.98179	0.98182	1	18725	0	1.0009	0.018214	0.05862	0.948535	1169	4	1.0009
DEFA4	4	0.98178	0.98182	1	18724	0	1.2539	0.01822	0.058633	0.948535	1170	4	1.2539
ADH1C	4	0.88007	0.87972	1	16461	1	1.0336	0.01822	0.058636	0.948535	1171	2	1.0336
TREML2	4	0.98177	0.98181	1	18723	0	0.94323	0.018227	0.058658	0.948535	1172	4	0.94323
PBX4	4	0.8793	0.87899	1	16438	1	1.4146	0.018228	0.058662	0.948535	1173	3	1.4146
IQCE	4	0.98177	0.9818	1	18722	0	1.0828	0.018235	0.058688	0.948535	1174	4	1.0828
THY1	4	0.98176	0.9818	1	18721	0	0.67701	0.01824	0.058702	0.948535	1175	4	0.67701
HLTF	4	0.10921	0.23543	0.876814	5125	2	-0.20509	0.018243	0.05871	0.948535	1176	2	-0.20509
T	4	0.98176	0.98179	1	18720	0	0.9767	0.018243	0.05871	0.948535	1177	4	0.9767
RAE1	3	0.19814	0.32055	0.914864	7714	2	-4.053	0.01825	0.047321	0.943335	1178	1	-4.053
METTL6	4	0.33715	0.50201	0.97006	9886	1	0.64995	0.018294	0.058872	0.948535	1179	2	0.64995
CEBPB	4	0.88922	0.88889	1	16657	0	0.89035	0.018323	0.058962	0.948535	1180	2	0.89035
INCA1	4	0.98167	0.98171	1	18719	0	0.9462	0.01833	0.058983	0.948535	1181	4	0.9462
WDR83OS	4	0.91884	0.91865	1	17379	0	1.3716	0.018363	0.059065	0.948535	1182	3	1.3716
WNT7A	4	0.043798	0.11906	0.835393	2716	1	1.3204	0.018421	0.059251	0.948535	1183	3	1.3204
PI4KB	4	0.98157	0.9816	1	18718	0	0.78144	0.018431	0.05928	0.948535	1184	4	0.78144
IFT57	4	0.98154	0.98158	1	18717	0	0.76435	0.018457	0.059351	0.948535	1185	4	0.76435
LVRN	4	0.98152	0.98155	1	18716	0	0.94282	0.01848	0.059433	0.948535	1186	4	0.94282
CCNL1	4	0.046146	0.1234	0.837608	2810	2	-3.303	0.018498	0.059483	0.948535	1187	2	-3.303
CGB2	4	0.61732	0.72428	1	13626	1	0.33164	0.018549	0.059629	0.948535	1188	2	0.33164
PTPRCAP	4	0.98145	0.98147	1	18715	0	1.3702	0.018551	0.059632	0.948535	1189	4	1.3702
DOK2	4	0.98142	0.98145	1	18714	0	0.76333	0.018577	0.059723	0.948535	1190	4	0.76333
TEX19	4	0.09273	0.20728	0.858944	4603	2	-1.591	0.018578	0.059728	0.948535	1191	2	-1.591
TSPYL6	4	0.9814	0.98144	1	18713	0	0.63688	0.018595	0.059773	0.948535	1192	4	0.63688
FMOD	4	0.20455	0.38453	0.933198	7855	1	1.5448	0.018609	0.05981	0.948535	1193	3	1.5448
DUS4L	4	0.078099	0.18165	0.849692	4075	1	0.94148	0.018626	0.059861	0.948535	1194	2	0.94148
C14orf1	4	0.98133	0.98136	1	18712	0	1.4212	0.018666	0.059974	0.948535	1195	4	1.4212
PHPT1	4	0.43629	0.59134	0.996507	11331	1	1.0793	0.01869	0.06004	0.948535	1196	3	1.0793
RANBP2	4	0.015396	0.050196	0.75594	1263	3	-6.6429	0.018703	0.060073	0.948535	1197	1	-6.6429
EIF2AK2	4	0.39325	0.55248	0.985682	10710	1	1.2639	0.01873	0.060154	0.948535	1198	3	1.2639
PRDX4	4	0.78178	0.80527	1	14845	1	1.1864	0.018731	0.060156	0.948535	1199	3	1.1864
KRTAP21-3	4	0.80191	0.8181	1	15128	1	0.032167	0.018754	0.060216	0.948535	1200	1	0.032167
MAGEB6	4	0.68137	0.75186	1	14022	1	1.4275	0.018762	0.06024	0.948535	1201	3	1.4275
ADRA2C	4	0.98003	0.98009	1	18692	0	1.1987	0.018762	0.06024	0.948535	1202	4	1.1987
GHRH	4	0.29383	0.46343	0.957569	9245	2	-0.19727	0.018778	0.060279	0.948535	1203	2	-0.19727
RBP5	4	0.52433	0.67093	1	12754	2	0.43327	0.018805	0.060365	0.948535	1204	2	0.43327
FTH1P18	4	0.98119	0.98122	1	18711	0	0.71259	0.018813	0.060396	0.948535	1205	4	0.71259
TRAF3IP2	4	0.39128	0.55073	0.98546	10677	2	-0.13644	0.018856	0.060521	0.948535	1206	2	-0.13644
BOLA1	4	0.97925	0.97929	1	18677	0	1.2675	0.018865	0.060544	0.948535	1207	4	1.2675
LILRA1	4	0.94698	0.94695	1	17963	0	1.1073	0.018893	0.060625	0.948535	1208	3	1.1073
CTTNBP2NL	4	0.90541	0.90509	1	17059	0	1.2371	0.018901	0.060646	0.948535	1209	3	1.2371
MYL10	4	0.86604	0.86681	1	16169	1	1.3327	0.018958	0.060826	0.948535	1210	3	1.3327
ATP6V1C1	4	0.98099	0.98103	1	18710	0	1.5475	0.019005	0.060959	0.948535	1211	4	1.5475
GARNL3	4	0.2541	0.42838	0.94579	8650	2	-2.1208	0.019009	0.060972	0.948535	1212	2	-2.1208
RBM4	4	0.98098	0.98101	1	18709	0	1.2873	0.019016	0.060993	0.948535	1213	4	1.2873
CCDC42B	4	0.89258	0.89224	1	16742	0	1.0122	0.019052	0.061103	0.948535	1214	2	1.0122
C17orf50	4	0.39353	0.55275	0.985787	10712	2	-0.33465	0.01906	0.061125	0.948535	1215	1	-0.33465
MRPS21	4	0.27392	0.44591	0.952365	8938	2	-1.767	0.019111	0.061284	0.948535	1216	2	-1.767
FATE1	4	0.98086	0.98088	1	18708	0	1.1515	0.019144	0.061378	0.948535	1217	4	1.1515
PARD6A	4	0.98085	0.98088	1	18707	0	1.1543	0.019149	0.06139	0.948535	1218	4	1.1543
PANX2	4	0.98085	0.98087	1	18706	0	1.0225	0.019154	0.061407	0.948535	1219	4	1.0225
TERF2	4	0.16168	0.32069	0.914864	6685	3	-2.0247	0.019162	0.061435	0.948535	1220	1	-2.0247
ASH2L	4	0.38144	0.54193	0.982722	10536	1	1.3847	0.019172	0.061458	0.948535	1221	3	1.3847
RND3	4	0.83613	0.84216	1	15674	1	1.4008	0.01918	0.061478	0.948535	1222	3	1.4008
ATAD5	4	0.3099	0.47773	0.962658	9482	2	-1.1049	0.019213	0.061577	0.948535	1223	2	-1.1049
DCAF7	4	0.21963	0.39799	0.935643	8115	1	1.1797	0.019244	0.06167	0.948535	1224	3	1.1797
TRAF3IP1	3	0.56242	0.62354	0.998908	13305	1	2.155	0.019248	0.04976	0.943335	1225	2	2.155
STX19	4	0.95559	0.9555	1	18174	0	1.2859	0.019252	0.061691	0.948535	1226	3	1.2859
RNF183	4	0.34667	0.51061	0.973622	10021	1	1.1754	0.019264	0.061726	0.948535	1227	3	1.1754
CEP112	4	0.83968	0.84483	1	15723	1	0.95218	0.019271	0.061747	0.948535	1228	2	0.95218
PIEZO1	4	0.98071	0.98075	1	18704	0	0.68787	0.019288	0.061799	0.948535	1229	4	0.68787
MTHFD2L	4	0.062646	0.15382	0.845238	3474	1	1.2827	0.019303	0.061846	0.948535	1230	3	1.2827
CRISP1	4	0.98069	0.98073	1	18703	0	1.0506	0.019315	0.061882	0.948535	1231	4	1.0506
SUPV3L1	4	0.59126	0.71393	1	13474	1	1.6342	0.019315	0.061883	0.948535	1232	3	1.6342
NDUFAF1	4	0.055049	0.13999	0.842025	3164	3	-5.1621	0.019367	0.062049	0.948535	1233	1	-5.1621
SLC22A18	4	0.98063	0.98067	1	18702	0	0.61708	0.019369	0.062054	0.948535	1234	4	0.61708
EXOC3	4	0.31419	0.48156	0.962935	9551	2	-1.857	0.019418	0.062207	0.948535	1235	1	-1.857
STAB1	4	0.349	0.51268	0.973799	10058	2	-1.0761	0.019469	0.062342	0.948535	1236	2	-1.0761
RASA4B	4	0.32712	0.49308	0.967098	9739	1	1.5737	0.019482	0.062385	0.948535	1237	3	1.5737
NAB1	4	0.20964	0.38909	0.93436	7939	1	1.4957	0.019513	0.062458	0.948535	1238	3	1.4957
SCD	4	0.38964	0.54926	0.985265	10652	2	-0.27067	0.01952	0.062476	0.948535	1239	2	-0.27067
ZCCHC7	4	0.98047	0.98052	1	18701	0	1.3326	0.019525	0.062491	0.948535	1240	4	1.3326
ABHD16B	4	0.012734	0.042019	0.731014	1093	2	-2.3965	0.019531	0.062507	0.948535	1241	2	-2.3965
LRRTM1	4	0.87148	0.87175	1	16278	1	1.3261	0.019534	0.062514	0.948535	1242	3	1.3261
GDI2	4	0.98044	0.98048	1	18700	0	1.093	0.019563	0.062593	0.948535	1243	4	1.093
ARID1A	4	0.91291	0.9127	1	17240	0	1.4402	0.019564	0.062594	0.948535	1244	3	1.4402
C2orf15	4	0.46337	0.61577	0.998485	11776	1	1.6948	0.019622	0.06276	0.948535	1245	3	1.6948
EML2	4	0.98038	0.98042	1	18699	0	0.52011	0.019623	0.062762	0.948535	1246	4	0.52011
CD209	4	0.62757	0.72847	1	13691	1	1.3666	0.019692	0.062952	0.948535	1247	3	1.3666
EPC2	4	0.93805	0.93801	1	17781	0	0.66941	0.019724	0.063049	0.948535	1248	3	0.66941
HARS2	4	0.88953	0.88919	1	16661	0	1.4361	0.019749	0.063118	0.948535	1249	3	1.4361
UBQLN2	4	0.58042	0.70979	1	13406	1	1.2524	0.019775	0.063193	0.948535	1250	3	1.2524
PCM1	4	0.97211	0.97208	1	18527	0	1.223	0.019794	0.063249	0.948535	1251	4	1.223
VAMP2	4	0.98018	0.98024	1	18698	0	0.97572	0.019816	0.063315	0.948535	1252	4	0.97572
ACIN1	4	0.98016	0.98021	1	18697	0	1.0374	0.019841	0.063384	0.948535	1253	4	1.0374
CCDC77	4	0.51851	0.6656	1	12663	1	1.2417	0.019843	0.063389	0.948535	1254	3	1.2417
ALDH1B1	4	0.98015	0.9802	1	18696	0	1.0958	0.019852	0.063421	0.948535	1255	4	1.0958
GPRASP2	4	0.94572	0.94564	1	17932	0	0.84546	0.019877	0.0635	0.948535	1256	2	0.84546
PRAMEF5	4	0.98011	0.98017	1	18695	0	1.0944	0.01989	0.063547	0.948535	1257	4	1.0944
SLC29A3	4	0.9801	0.98015	1	18694	0	0.74682	0.019904	0.063588	0.948535	1258	4	0.74682
CMTM7	4	0.4295	0.58531	0.994887	11237	2	-0.21598	0.019928	0.063656	0.948535	1259	2	-0.21598
OR2C1	4	0.98007	0.98013	1	18693	0	0.72113	0.019934	0.063677	0.948535	1260	4	0.72113
TULP4	4	0.7535	0.78868	1	14551	1	0.9361	0.01995	0.063714	0.948535	1261	2	0.9361
ITPK1	4	0.96452	0.96449	1	18364	0	1.4565	0.019958	0.063737	0.948535	1262	3	1.4565
SCN11A	4	0.92635	0.92616	1	17543	0	1.4027	0.019961	0.063748	0.948535	1263	3	1.4027
PSCA	4	0.98003	0.98009	1	18691	0	0.91288	0.019973	0.063784	0.948535	1264	4	0.91288
CDK17	4	0.091498	0.20514	0.858777	4560	2	-3.3228	0.019979	0.063797	0.948535	1265	1	-3.3228
REM1	4	0.75826	0.79131	1	14593	1	1.2979	0.020003	0.063857	0.948535	1266	3	1.2979
JAKMIP3	4	0.97996	0.98003	1	18690	0	0.83242	0.020036	0.063951	0.948535	1267	4	0.83242
C7orf31	4	0.059137	0.14747	0.844349	3328	1	1.291	0.02004	0.06396	0.948535	1268	3	1.291
DEFA5	4	0.083498	0.19119	0.852151	4279	1	1.151	0.02006	0.064023	0.948535	1269	3	1.151
TMEM8B	4	0.041297	0.1143	0.831092	2613	2	-3.5447	0.020081	0.064089	0.948535	1270	1	-3.5447
RPAP3	4	0.30121	0.47	0.960874	9346	1	1.8085	0.020115	0.064204	0.948535	1271	3	1.8085
MRPL34	4	0.47755	0.62858	0.999907	11999	1	1.5001	0.020132	0.064253	0.948535	1272	3	1.5001
RP2	4	0.97984	0.9799	1	18689	0	1.5141	0.020163	0.064334	0.948535	1273	4	1.5141
HIST1H2AD	4	0.18646	0.35904	0.927242	7380	2	-0.21589	0.020183	0.064389	0.948535	1274	1	-0.21589
GAS2	4	0.97978	0.97985	1	18688	0	1.0983	0.020216	0.064483	0.948535	1275	4	1.0983
PCDHB5	4	0.93323	0.93305	1	17674	0	0.94233	0.020234	0.064531	0.948535	1276	3	0.94233
TRAP1	4	0.89335	0.89303	1	16762	0	1.516	0.020254	0.064598	0.948535	1277	3	1.516
PGBD2	4	0.44382	0.5981	0.997868	11450	2	0.39891	0.020256	0.064601	0.948535	1278	2	0.39891
ZNF334	4	0.55029	0.69489	1	13160	2	0.75456	0.020265	0.064623	0.948535	1279	2	0.75456
TXNL4B	4	0.73752	0.77979	1	14412	1	0.55169	0.020285	0.064685	0.948535	1280	2	0.55169
PROSC	4	0.97967	0.97973	1	18687	0	0.84046	0.020328	0.064801	0.948535	1281	4	0.84046
KCNH2	4	0.7756	0.80152	1	14776	1	0.65046	0.020336	0.064835	0.948535	1282	2	0.65046
P3H1	4	0.1707	0.3348	0.917158	6961	2	-1.4029	0.020381	0.064978	0.948535	1283	2	-1.4029
RASSF8	4	0.93613	0.93603	1	17727	0	1.6469	0.020391	0.065001	0.948535	1284	3	1.6469
METTL12	4	0.25718	0.43109	0.947275	8690	1	1.378	0.020414	0.065069	0.948535	1285	3	1.378
CDH20	4	0.88629	0.88597	1	16594	0	1.025	0.020423	0.06509	0.948535	1286	3	1.025
NCBP2	4	0.23984	0.41573	0.942561	8420	2	-2.5428	0.020438	0.065139	0.948535	1287	1	-2.5428
KIR3DL2	3	0.52119	0.60026	0.998133	12699	1	1.8318	0.020446	0.052688	0.947352	1288	2	1.8318
DNAJB13	4	0.97955	0.9796	1	18685	0	0.846	0.020453	0.065185	0.948535	1289	4	0.846
PFKFB1	4	0.95803	0.958	1	18235	0	0.82269	0.020489	0.065277	0.948535	1290	2	0.82269
ZCCHC4	4	0.085777	0.19512	0.853764	4367	1	1.1652	0.020506	0.065334	0.948535	1291	3	1.1652
SPO11	4	0.97949	0.97953	1	18684	0	0.9826	0.02051	0.06534	0.948535	1292	4	0.9826
DRG2	4	0.7918	0.81151	1	14980	1	1.3854	0.020523	0.065379	0.948535	1293	3	1.3854
NXF2	4	0.53896	0.68438	1	12985	1	1.4938	0.02054	0.065431	0.948535	1294	3	1.4938
G6PC	4	0.91396	0.91375	1	17268	0	1.44	0.020541	0.065433	0.948535	1295	3	1.44
ZRANB2	4	0.97943	0.97948	1	18682	0	1.1342	0.020566	0.065503	0.948535	1296	4	1.1342
ATP1A1	4	0.67864	0.75058	1	14000	1	1.2927	0.020581	0.065556	0.948535	1297	2	1.2927
ARL17B	4	0.038576	0.10916	0.831092	2494	1	0.43148	0.020591	0.065585	0.948535	1298	2	0.43148
TM6SF2	4	0.97939	0.97943	1	18681	0	0.86584	0.020611	0.065634	0.948535	1299	4	0.86584
GPR137B	4	0.79082	0.81088	1	14966	1	0.9478	0.02064	0.065719	0.948535	1300	2	0.9478
C14orf142	4	0.88523	0.88484	1	16570	1	0.92203	0.020642	0.065722	0.948535	1301	2	0.92203
CCDC107	4	0.65262	0.73894	1	13850	1	0.92696	0.020648	0.065741	0.948535	1302	2	0.92696
TEK	4	0.19536	0.3725	0.929375	7640	1	1.2446	0.020679	0.065828	0.948535	1303	3	1.2446
LRRN1	4	0.97928	0.97932	1	18680	0	0.96123	0.020721	0.065951	0.948535	1304	4	0.96123
WFDC6	4	0.97926	0.9793	1	18679	0	0.94009	0.020735	0.065985	0.948535	1305	4	0.94009
RBP2	4	0.97926	0.9793	1	18678	0	0.699	0.020738	0.065988	0.948535	1306	4	0.699
CHD4	4	0.75573	0.78989	1	14571	1	0.65878	0.020744	0.066005	0.948535	1307	2	0.65878
UGT1A8	4	0.97657	0.97657	1	18611	0	1.4573	0.02075	0.066025	0.948535	1308	4	1.4573
MYL12A	4	0.58485	0.71145	1	13438	1	1.3684	0.020771	0.066087	0.948535	1309	3	1.3684
KANK1	4	0.97923	0.97927	1	18676	0	0.74149	0.020772	0.066088	0.948535	1310	4	0.74149
TMEM74B	4	0.97921	0.97924	1	18675	0	0.89325	0.020795	0.066149	0.948535	1311	4	0.89325
DPPA5	4	0.10583	0.22974	0.875185	5009	2	-2.9132	0.020795	0.066151	0.948535	1312	2	-2.9132
TRIM60	4	0.97918	0.97922	1	18674	0	1.0988	0.020823	0.066228	0.948535	1313	4	1.0988
GLYATL1	4	0.97916	0.97921	1	18673	0	1.3215	0.020843	0.066291	0.948535	1314	4	1.3215
ATP5J2	4	0.28615	0.45669	0.956117	9120	2	-1.8903	0.020846	0.066301	0.948535	1315	2	-1.8903
CLEC6A	4	0.97913	0.97918	1	18672	0	0.83616	0.020874	0.066372	0.948535	1316	4	0.83616
C8orf86	4	0.12926	0.26876	0.896415	5719	1	1.1657	0.020881	0.066393	0.948535	1317	3	1.1657
ODF3B	4	0.97912	0.97917	1	18671	0	0.83571	0.020883	0.066395	0.948535	1318	4	0.83571
U2AF2	4	0.34279	0.50713	0.972299	9965	2	-1.0907	0.020897	0.066436	0.948535	1319	2	-1.0907
CCDC130	4	0.21019	0.38959	0.93436	7952	2	-1.8564	0.020909	0.066473	0.948535	1320	2	-1.8564
TEX38	4	0.97907	0.97912	1	18669	0	0.68469	0.020931	0.066535	0.948535	1321	4	0.68469
CENPK	4	0.086156	0.1958	0.853813	4380	3	-3.4214	0.020948	0.066594	0.948535	1322	1	-3.4214
KLF1	4	0.31865	0.4855	0.96359	9622	1	0.92511	0.020999	0.066739	0.948535	1323	2	0.92511
MAMDC2	4	0.88865	0.88831	1	16646	0	1.2833	0.02101	0.066771	0.948535	1324	3	1.2833
DHFR	4	0.20771	0.38739	0.93436	7907	2	-2.0244	0.02105	0.06689	0.948535	1325	2	-2.0244
DMP1	4	0.92742	0.9272	1	17565	0	1.0954	0.021052	0.066898	0.948535	1326	2	1.0954
MOCS3	4	0.27586	0.44762	0.952371	8977	2	-1.7205	0.021101	0.067048	0.948535	1327	2	-1.7205
ZNF417	4	0.97887	0.97891	1	18668	0	1.1101	0.021126	0.067139	0.948535	1328	4	1.1101
SPATA3	4	0.83193	0.83901	1	15613	1	1.4577	0.021137	0.06717	0.948535	1329	3	1.4577
PAPPA2	4	0.97884	0.97888	1	18667	0	0.54588	0.021163	0.067244	0.948535	1330	4	0.54588
CKLF	4	0.37243	0.53374	0.981337	10390	1	1.1193	0.021165	0.06725	0.948535	1331	3	1.1193
VDR	4	0.23422	0.4108	0.940416	8337	1	1.3697	0.021207	0.067378	0.948535	1332	3	1.3697
CBWD5	4	0.27357	0.44558	0.952365	8933	2	-1.3551	0.021247	0.067483	0.948535	1333	2	-1.3551
NEK4	4	0.97875	0.97879	1	18665	0	0.68166	0.021249	0.067486	0.948535	1334	4	0.68166
DHX16	4	0.32466	0.49087	0.965887	9706	2	-1.8097	0.021254	0.067496	0.948535	1335	1	-1.8097
PCDHAC1	4	0.97874	0.97877	1	18664	0	1.0166	0.021264	0.067525	0.948535	1336	4	1.0166
ZDHHC15	4	0.97873	0.97877	1	18663	0	0.89909	0.021273	0.067549	0.948535	1337	4	0.89909
MYADML2	4	0.81821	0.82916	1	15388	1	1.1568	0.021293	0.067604	0.948535	1338	3	1.1568
MGRN1	4	0.97868	0.97872	1	18662	0	1.1385	0.021319	0.067675	0.948535	1339	4	1.1385
SLC6A6	4	0.89835	0.89805	1	16881	0	1.522	0.021327	0.067705	0.948535	1340	3	1.522
INS-IGF2	4	0.9228	0.92267	1	17465	0	1.2929	0.021356	0.067789	0.948535	1341	3	1.2929
P2RY11	4	0.95383	0.95372	1	18128	0	1.3272	0.021365	0.06781	0.948535	1342	3	1.3272
FLII	4	0.36564	0.52765	0.979652	10293	2	0.57061	0.021383	0.067853	0.948535	1343	2	0.57061
CERS3	4	0.16829	0.331	0.915721	6887	2	-2.6933	0.021407	0.067916	0.948535	1344	2	-2.6933
LMOD1	4	0.97858	0.97862	1	18661	0	0.63503	0.021423	0.067971	0.948535	1345	4	0.63503
ERH	4	0.27407	0.44604	0.952365	8939	1	1.599	0.021447	0.068034	0.948535	1346	3	1.599
ERMARD	4	0.97854	0.97858	1	18659	0	0.99746	0.021458	0.068065	0.948535	1347	4	0.99746
TMEM211	4	0.19688	0.37484	0.930817	7675	1	1.2469	0.021458	0.068067	0.948535	1348	3	1.2469
EIF3C	4	0.32441	0.49066	0.965887	9703	2	-0.69049	0.021468	0.068091	0.948535	1349	2	-0.69049
CCR1	4	0.25904	0.43274	0.948344	8712	1	0.8774	0.021494	0.068171	0.948535	1350	2	0.8774
AHDC1	4	0.42632	0.58236	0.99389	11192	1	1.2666	0.021509	0.068217	0.948535	1351	3	1.2666
MINOS1	4	0.27529	0.44711	0.952365	8965	2	-1.146	0.021511	0.06822	0.948535	1352	2	-1.146
MKL1	4	0.97848	0.97852	1	18658	0	0.72225	0.021525	0.068267	0.948535	1353	4	0.72225
FAM73B	4	0.97845	0.97849	1	18657	0	0.80207	0.021551	0.068335	0.948535	1354	4	0.80207
SNRPG	4	0.095299	0.2117	0.859601	4704	3	-3.1623	0.02156	0.068373	0.948535	1355	1	-3.1623
TACC3	4	0.95943	0.95934	1	18252	0	1.1457	0.02158	0.068437	0.948535	1356	3	1.1457
LMF2	4	0.90032	0.89996	1	16939	0	1.0785	0.021584	0.068447	0.948535	1357	3	1.0785
RNF213	4	0.36422	0.52635	0.978521	10281	1	0.955	0.021605	0.068512	0.948535	1358	2	0.955
LGALS2	4	0.45923	0.61205	0.998133	11696	1	1.3958	0.021606	0.068516	0.948535	1359	3	1.3958
PIGC	4	0.97839	0.97843	1	18656	0	1.3506	0.021609	0.068524	0.948535	1360	4	1.3506
MSGN1	4	0.0022004	0.0079105	0.695525	199	1	1.1451	0.021623	0.068556	0.948535	1361	3	1.1451
PLCXD2	4	0.97837	0.97841	1	18655	0	1.1754	0.02163	0.068576	0.948535	1362	4	1.1754
MED26	4	0.97835	0.97839	1	18654	0	1.1035	0.021653	0.068643	0.948535	1363	4	1.1035
GPR119	4	0.97834	0.97837	1	18653	0	1.2468	0.021662	0.068666	0.948535	1364	4	1.2468
WDR72	4	0.035403	0.10304	0.830942	2364	2	-3.3673	0.021662	0.068667	0.948535	1365	1	-3.3673
SPTBN2	4	0.2831	0.45399	0.954785	9082	1	1.2925	0.021665	0.068675	0.948535	1366	3	1.2925
SCAMP1	4	0.31127	0.47897	0.962935	9499	1	1.5726	0.021675	0.068705	0.948535	1367	3	1.5726
PACS1	4	0.53086	0.67682	1	12867	1	1.3692	0.021708	0.068806	0.948535	1368	3	1.3692
ELSPBP1	4	0.80509	0.82023	1	15185	1	1.2832	0.02171	0.068815	0.948535	1369	3	1.2832
PLK4	4	0.14756	0.29841	0.906484	6277	3	-2.4842	0.021713	0.068827	0.948535	1370	1	-2.4842
SUSD1	4	0.58258	0.7106	1	13423	1	1.4275	0.021753	0.068943	0.948535	1371	3	1.4275
HMGCR	4	0.25491	0.42909	0.946029	8662	1	0.70611	0.021764	0.068973	0.948535	1372	2	0.70611
TAF10	4	0.97821	0.97825	1	18652	0	1.1477	0.021791	0.069049	0.948535	1373	4	1.1477
NUDT6	4	0.52113	0.668	1	12698	1	1.5704	0.021802	0.06908	0.948535	1374	3	1.5704
METTL5	4	0.39168	0.55109	0.98553	10685	1	1.1011	0.021813	0.069109	0.948535	1375	3	1.1011
KIF14	4	0.45183	0.60535	0.998133	11565	2	-0.33942	0.021815	0.069115	0.948535	1376	2	-0.33942
PPP2R3A	4	0.95326	0.95314	1	18113	0	1.3806	0.021826	0.069146	0.948535	1377	3	1.3806
PRR23C	4	0.29804	0.46714	0.959075	9305	2	0.066363	0.021845	0.069194	0.948535	1378	2	0.066363
IDNK	4	0.97815	0.9782	1	18651	0	0.95953	0.02185	0.069207	0.948535	1379	4	0.95953
MRPL42	4	0.2737	0.44571	0.952365	8936	1	0.22786	0.021866	0.069249	0.948535	1380	2	0.22786
C14orf119	4	0.40824	0.56608	0.989038	10930	1	1.208	0.02187	0.069255	0.948535	1381	3	1.208
CCDC177	4	0.43078	0.58645	0.995271	11255	1	1.3776	0.021879	0.069273	0.948535	1382	3	1.3776
DNAAF2	4	0.48421	0.63457	1	12104	1	1.3256	0.021879	0.069274	0.948535	1383	3	1.3256
KALRN	4	0.97811	0.97816	1	18650	0	0.74227	0.021885	0.06929	0.948535	1384	4	0.74227
SPATA25	4	0.97811	0.97816	1	18649	0	0.72651	0.021891	0.06931	0.948535	1385	4	0.72651
PTDSS2	4	0.038325	0.10868	0.831092	2483	2	-3.0113	0.021917	0.06939	0.948535	1386	1	-3.0113
USP47	4	0.97806	0.97811	1	18647	0	1.0963	0.021938	0.069449	0.948535	1387	4	1.0963
NT5DC1	4	0.97805	0.9781	1	18646	0	1.1558	0.021947	0.069471	0.948535	1388	4	1.1558
FBXL12	4	0.97805	0.97809	1	18645	0	0.75596	0.021953	0.069491	0.948535	1389	4	0.75596
KDM2B	4	0.97803	0.97808	1	18644	0	0.74913	0.021968	0.069526	0.948535	1390	4	0.74913
RPL6	4	0.061225	0.15123	0.844965	3411	3	-5.1841	0.021968	0.069527	0.948535	1391	1	-5.1841
KRTAP19-1	4	0.68371	0.75296	1	14033	1	1.3065	0.021979	0.069559	0.948535	1392	3	1.3065
IMP4	4	0.31384	0.48126	0.962935	9541	2	-1.0154	0.021983	0.069572	0.948535	1393	2	-1.0154
ZAK	4	0.10981	0.23644	0.877366	5142	1	1.365	0.022005	0.069638	0.948535	1394	3	1.365
SNW1	4	0.46845	0.62036	0.998895	11851	2	0.52705	0.022017	0.069676	0.948535	1395	2	0.52705
OR8B8	4	0.97794	0.97799	1	18643	0	0.92001	0.02206	0.069799	0.948535	1396	4	0.92001
UGT1A5	4	0.9779	0.97795	1	18642	0	1.1975	0.022101	0.06992	0.948535	1397	4	1.1975
IFNL1	4	0.96145	0.96136	1	18289	0	0.47401	0.022121	0.06998	0.948535	1398	2	0.47401
OR4N2	4	0.97787	0.97792	1	18640	0	0.64029	0.022134	0.070021	0.948535	1399	4	0.64029
CENPM	4	0.26521	0.43817	0.951035	8796	2	-1.4241	0.022155	0.070082	0.948535	1400	2	-1.4241
ANKRD13D	4	0.022415	0.070837	0.792337	1700	3	-6.5682	0.022172	0.070134	0.948535	1401	1	-6.5682
USP6NL	4	0.97782	0.97786	1	18639	0	0.67134	0.022184	0.07017	0.948535	1402	4	0.67134
RB1CC1	4	0.92632	0.92612	1	17541	0	1.2333	0.022197	0.070209	0.948535	1403	3	1.2333
OR8J1	4	0.94439	0.94429	1	17906	0	1.4863	0.022215	0.070272	0.948535	1404	3	1.4863
BAZ1B	4	0.028586	0.088033	0.81907	2052	3	-6.1331	0.022223	0.070294	0.948535	1405	1	-6.1331
SLC18A3	4	0.55657	0.7007	1	13253	2	0.70358	0.022233	0.070323	0.948535	1406	2	0.70358
ANKZF1	4	0.97776	0.97781	1	18638	0	0.78355	0.022235	0.070328	0.948535	1407	4	0.78355
FOXD4L3	3	0.1551	0.2689	0.896415	6486	2	-5.513	0.022237	0.057038	0.948535	1408	1	-5.513
GTF2H1	4	0.64408	0.73534	1	13798	1	1.5235	0.022263	0.070411	0.948535	1409	3	1.5235
C10orf10	4	0.64636	0.73631	1	13817	1	0.40707	0.022274	0.070442	0.948535	1410	2	0.40707
MACC1	4	0.20267	0.38291	0.932424	7832	1	1.2542	0.022285	0.070468	0.948535	1411	3	1.2542
CACNG1	4	0.50746	0.65556	1	12475	1	0.70199	0.022285	0.070468	0.948535	1412	2	0.70199
LRRC14	4	0.97771	0.97775	1	18637	0	1.1226	0.022286	0.070469	0.948535	1413	4	1.1226
CHD1L	4	0.37422	0.53538	0.981337	10416	1	1.4536	0.022329	0.070599	0.948535	1414	3	1.4536
ROPN1L	4	0.97767	0.97771	1	18636	0	0.82465	0.022331	0.070607	0.948535	1415	4	0.82465
PHC3	4	0.97765	0.97769	1	18635	0	0.94657	0.022346	0.070647	0.948535	1416	4	0.94657
CAGE1	4	0.20437	0.38438	0.933198	7852	1	1.1767	0.022399	0.0708	0.948535	1417	3	1.1767
ARL6IP4	4	0.9776	0.97763	1	18634	0	0.57315	0.022403	0.070807	0.948535	1418	4	0.57315
TEPP	4	0.97759	0.97762	1	18633	0	0.8086	0.022415	0.070837	0.948535	1419	4	0.8086
G0S2	4	0.97757	0.9776	1	18632	0	0.81122	0.022433	0.070885	0.948535	1420	4	0.81122
RETSAT	4	0.46497	0.61721	0.998799	11802	2	0.68984	0.022459	0.070967	0.948535	1421	2	0.68984
ZNF720	4	0.22479	0.40251	0.93773	8190	2	-2.2643	0.022478	0.071021	0.948535	1422	2	-2.2643
CD300E	4	0.97752	0.97755	1	18631	0	0.7532	0.022481	0.071028	0.948535	1423	4	0.7532
ZNF791	4	0.969	0.96893	1	18456	0	1.0901	0.022483	0.071039	0.948535	1424	3	1.0901
PLA2G16	4	0.36715	0.52903	0.98027	10314	1	1.1632	0.022529	0.071166	0.948535	1425	3	1.1632
FOXB2	4	0.97747	0.9775	1	18630	0	0.97519	0.022529	0.071168	0.948535	1426	4	0.97519
TMEM225	4	0.97744	0.97747	1	18629	0	1.1552	0.022556	0.071243	0.948535	1427	4	1.1552
TFF1	4	0.97738	0.97741	1	18628	0	0.63685	0.022616	0.071426	0.948535	1428	4	0.63685
BUB1B	4	0.77752	0.80267	1	14797	1	1.2807	0.02263	0.071465	0.948535	1429	3	1.2807
SERINC1	4	0.032389	0.097167	0.827458	2240	2	-2.1773	0.022651	0.071523	0.948535	1430	2	-2.1773
ABLIM2	4	0.33337	0.49864	0.969193	9828	1	1.4864	0.022674	0.071582	0.948535	1431	3	1.4864
GJB6	4	0.26589	0.43877	0.951159	8806	2	-1.7562	0.022681	0.071598	0.948535	1432	1	-1.7562
FBLN7	4	0.77356	0.8003	1	14749	1	1.1964	0.022687	0.071612	0.948535	1433	3	1.1964
SCN1A	4	0.56235	0.70314	1	13302	1	1.1103	0.022712	0.071683	0.948535	1434	2	1.1103
OFD1	4	0.88504	0.88463	1	16567	1	1.2248	0.02273	0.071733	0.948535	1435	3	1.2248
TLL2	4	0.97726	0.9773	1	18627	0	0.58976	0.022738	0.071754	0.948535	1436	4	0.58976
RMI1	4	0.91994	0.91975	1	17405	0	1.129	0.022773	0.071865	0.948535	1437	3	1.129
SAA2	4	0.65373	0.73942	1	13859	1	1.4552	0.022776	0.071875	0.948535	1438	3	1.4552
ADGRB2	4	0.17099	0.33523	0.917747	6965	2	0.49278	0.022782	0.071887	0.948535	1439	2	0.49278
SLC22A11	4	0.58312	0.7108	1	13427	1	1.2648	0.022798	0.071933	0.948535	1440	3	1.2648
MKRN1	4	0.73512	0.77849	1	14393	1	1.1734	0.022807	0.071958	0.948535	1441	3	1.1734
MRAS	4	0.2705	0.4428	0.95184	8883	1	0.85814	0.022834	0.072048	0.948535	1442	3	0.85814
OTUD4	4	0.39303	0.55231	0.985682	10706	1	1.6303	0.022843	0.07207	0.948535	1443	3	1.6303
FAM71E1	4	0.97714	0.97718	1	18625	0	0.91464	0.022859	0.072112	0.948535	1444	4	0.91464
SOX4	4	0.41533	0.57245	0.990768	11035	2	0.56839	0.022861	0.072122	0.948535	1445	2	0.56839
DNAAF3	4	0.97712	0.97716	1	18624	0	0.88698	0.022877	0.07217	0.948535	1446	4	0.88698
PRRC2A	4	0.70577	0.76343	1	14174	1	1.3559	0.02291	0.072259	0.948535	1447	3	1.3559
DOT1L	4	0.97709	0.97712	1	18623	0	1.1331	0.022914	0.072271	0.948535	1448	4	1.1331
TAS2R13	4	0.80152	0.81787	1	15116	1	0.60545	0.022936	0.072326	0.948535	1449	2	0.60545
ZSCAN23	4	0.66807	0.74576	1	13943	1	1.2793	0.022949	0.07236	0.948535	1450	3	1.2793
SAMD13	4	0.75493	0.78946	1	14565	1	1.2786	0.022984	0.072469	0.948535	1451	3	1.2786
LHFPL3	4	0.86347	0.86455	1	16136	1	1.2588	0.022986	0.072475	0.948535	1452	3	1.2588
CRYZ	4	0.36416	0.5263	0.978521	10279	2	-0.22826	0.022987	0.07248	0.948535	1453	2	-0.22826
ARAP2	4	0.977	0.97703	1	18622	0	0.84036	0.023	0.07251	0.948535	1454	4	0.84036
MRTO4	4	0.56948	0.70569	1	13341	1	0.61441	0.023038	0.072615	0.948535	1455	2	0.61441
KLRC2	4	0.97695	0.97698	1	18621	0	0.53265	0.023049	0.072646	0.948535	1456	4	0.53265
SREBF1	4	0.47952	0.63035	1	12031	2	0.072991	0.023089	0.072757	0.948535	1457	2	0.072991
PM20D1	4	0.9769	0.97691	1	18620	0	0.87775	0.023098	0.072782	0.948535	1458	4	0.87775
SLAIN2	4	0.97689	0.97689	1	18619	0	0.89102	0.023113	0.072832	0.948535	1459	4	0.89102
PPP2R5B	4	0.16544	0.32658	0.915501	6802	1	0.99032	0.023178	0.073031	0.948535	1460	2	0.99032
MGST3	4	0.97682	0.97682	1	18617	0	0.69698	0.023184	0.073047	0.948535	1461	4	0.69698
GGT1	4	0.85995	0.86149	1	16074	1	0.67642	0.023191	0.073072	0.948535	1462	2	0.67642
KRT13	4	0.97681	0.97681	1	18616	0	0.63256	0.023193	0.073078	0.948535	1463	4	0.63256
ACAP2	4	0.18259	0.35314	0.926612	7262	2	0.56076	0.02324	0.073211	0.948535	1464	2	0.56076
GAL3ST1	4	0.12497	0.26166	0.893621	5587	2	-2.8307	0.023241	0.073219	0.948535	1465	2	-2.8307
CCL15	4	0.91736	0.91718	1	17351	0	1.415	0.023269	0.073286	0.948535	1466	3	1.415
SLC9A3R2	4	0.795	0.81359	1	15031	1	0.84639	0.023292	0.073355	0.948535	1467	2	0.84639
QSOX1	4	0.96937	0.96931	1	18463	0	1.2453	0.023296	0.073364	0.948535	1468	3	1.2453
EPAS1	4	0.65268	0.73896	1	13851	1	1.053	0.023319	0.073427	0.948535	1469	3	1.053
CHMP5	4	0.27464	0.44654	0.952365	8952	1	1.1644	0.023337	0.07348	0.948535	1470	3	1.1644
RIPPLY2	4	0.30267	0.47129	0.961315	9368	2	-1.7555	0.023343	0.073499	0.948535	1471	2	-1.7555
FBXO43	4	0.84248	0.84701	1	15762	1	0.91063	0.023355	0.073532	0.948535	1472	2	0.91063
TBC1D13	4	0.97664	0.97664	1	18614	0	1.1021	0.023357	0.073538	0.948535	1473	4	1.1021
TEAD3	4	0.97664	0.97663	1	18613	0	0.72154	0.023363	0.073554	0.948535	1474	4	0.72154
B3GNT9	4	0.78766	0.80891	1	14925	1	1.1471	0.023364	0.073557	0.948535	1475	3	1.1471
CACNA1I	4	0.54914	0.69383	1	13134	1	1.177	0.02339	0.073646	0.948535	1476	3	1.177
MTF1	4	0.9766	0.9766	1	18612	0	0.99931	0.023397	0.073663	0.948535	1477	4	0.99931
CCDC120	4	0.8616	0.86293	1	16100	1	1.048	0.023417	0.073712	0.948535	1478	3	1.048
TCF12	4	0.97656	0.97656	1	18610	0	0.82013	0.023443	0.073782	0.948535	1479	4	0.82013
ZNF90	4	0.51722	0.6644	1	12641	2	0.60709	0.023445	0.073787	0.948535	1480	2	0.60709
TTYH3	4	0.19115	0.36616	0.928164	7521	1	1.4959	0.023459	0.073826	0.948535	1481	3	1.4959
LENG9	4	0.54295	0.68808	1	13047	1	1.4311	0.023473	0.073867	0.948535	1482	3	1.4311
PADI4	4	0.97652	0.97651	1	18609	0	0.48963	0.023481	0.073894	0.948535	1483	4	0.48963
IQSEC3	4	0.87815	0.87792	1	16422	1	1.0932	0.023482	0.073897	0.948535	1484	3	1.0932
PGBD5	4	0.95239	0.95227	1	18091	0	0.94812	0.023488	0.073913	0.948535	1485	2	0.94812
OR2B3	4	0.9765	0.97649	1	18608	0	0.92625	0.023503	0.07395	0.948535	1486	4	0.92625
KRTAP4-3	4	0.97646	0.97645	1	18607	0	0.95494	0.02354	0.074071	0.948535	1487	4	0.95494
ZBTB25	4	0.12373	0.25968	0.893434	5540	1	1.2712	0.023568	0.074161	0.948535	1488	3	1.2712
VAMP3	4	0.53309	0.67894	1	12894	2	0.1859	0.023598	0.074248	0.948535	1489	2	0.1859
TVP23A	4	0.43986	0.59456	0.99681	11393	1	1.3532	0.0236	0.074252	0.948535	1490	3	1.3532
ISM1	4	0.97638	0.97636	1	18606	0	0.92549	0.023618	0.074302	0.948535	1491	4	0.92549
BICC1	4	0.64224	0.73458	1	13791	1	1.2561	0.023619	0.074305	0.948535	1492	3	1.2561
GPR148	4	0.96389	0.96385	1	18353	0	1.2867	0.023628	0.074333	0.948535	1493	3	1.2867
CLN8	4	0.24722	0.42222	0.943537	8543	2	0.018143	0.023649	0.074397	0.948535	1494	2	0.018143
KCNB2	4	0.97634	0.97633	1	18605	0	0.79459	0.023655	0.074411	0.948535	1495	4	0.79459
TACR2	4	0.97632	0.9763	1	18604	0	0.99904	0.023683	0.074498	0.948535	1496	4	0.99904
CCDC121	4	0.97631	0.97629	1	18603	0	0.789	0.02369	0.074516	0.948535	1497	4	0.789
OAZ3	4	0.58131	0.71011	1	13415	1	0.25107	0.0237	0.07455	0.948535	1498	2	0.25107
RNF130	4	0.96474	0.9647	1	18371	0	1.3927	0.02371	0.074577	0.948535	1499	3	1.3927
TNFRSF10D	4	0.97629	0.97627	1	18602	0	0.95719	0.023715	0.074591	0.948535	1500	4	0.95719
KRTAP19-4	4	0.09134	0.20487	0.858777	4550	2	-2.5552	0.02375	0.074685	0.948836	1501	2	-2.5552
SCUBE1	4	0.78274	0.80588	1	14858	1	1.2572	0.023769	0.074735	0.948836	1502	3	1.2572
PCDHB6	4	0.97621	0.97619	1	18601	0	0.93462	0.023793	0.074795	0.948836	1503	4	0.93462
PDCD7	4	0.017271	0.055881	0.773385	1375	3	-5.8378	0.023801	0.074813	0.948836	1504	1	-5.8378
CMTM5	4	0.31405	0.48145	0.962935	9547	1	0.5999	0.023852	0.074959	0.949427	1505	2	0.5999
SERPINF1	4	0.97614	0.97612	1	18600	0	0.57793	0.023856	0.074973	0.949427	1506	4	0.57793
COL1A1	4	0.65799	0.74129	1	13886	1	1.2129	0.023879	0.075042	0.949427	1507	3	1.2129
PLEKHH3	4	0.97609	0.97607	1	18599	0	0.7426	0.023909	0.075125	0.949427	1508	4	0.7426
KLC1	4	0.29809	0.46719	0.959075	9307	1	1.0875	0.023934	0.075202	0.949427	1509	3	1.0875
PRICKLE2	4	0.57093	0.70622	1	13351	1	0.88359	0.023952	0.075253	0.949427	1510	2	0.88359
GH2	4	0.089567	0.20176	0.855655	4503	2	-2.3651	0.023954	0.075258	0.949427	1511	2	-2.3651
NLGN4Y	4	0.96342	0.96336	1	18340	0	1.1063	0.023957	0.075264	0.949427	1512	3	1.1063
OR6B1	4	0.97603	0.97601	1	18598	0	0.60238	0.023969	0.075306	0.949427	1513	4	0.60238
CRYGC	4	0.88219	0.88178	1	16514	1	1.0078	0.023997	0.075376	0.949676	1514	2	1.0078
FLI1	4	0.0074149	0.025411	0.695525	691	1	1.3967	0.024032	0.075474	0.95029	1515	3	1.3967
ANKRD20A3	4	0.9759	0.97587	1	18596	0	0.90138	0.024102	0.075679	0.950472	1516	4	0.90138
MPHOSPH10	4	0.27652	0.44819	0.952656	8986	2	-1.7069	0.024107	0.075689	0.950472	1517	2	-1.7069
CLDN7	4	0.20101	0.38105	0.931962	7791	1	1.1092	0.024114	0.075711	0.950472	1518	3	1.1092
RHOA	4	0.20795	0.3876	0.93436	7910	2	-2.8264	0.024158	0.075835	0.950472	1519	2	-2.8264
NDUFA6	4	0.94666	0.94661	1	17959	0	1.4019	0.024165	0.075859	0.950472	1520	3	1.4019
MYDGF	4	0.5147	0.66207	1	12597	1	1.2156	0.024169	0.075877	0.950472	1521	3	1.2156
FXR1	4	0.24543	0.42063	0.943537	8508	2	-1.9627	0.024194	0.075946	0.950472	1522	2	-1.9627
MAPK11	4	0.70401	0.76256	1	14157	1	0.10152	0.024208	0.075986	0.950472	1523	2	0.10152
FAM120B	4	0.97577	0.97573	1	18595	0	0.97114	0.024232	0.076053	0.950472	1524	4	0.97114
ATP5G2	4	0.39025	0.5498	0.985442	10660	1	0.8954	0.024239	0.076068	0.950472	1525	2	0.8954
PCYT2	4	0.87705	0.87688	1	16397	1	1.244	0.024248	0.076092	0.950472	1526	3	1.244
OR4D5	4	0.97572	0.97567	1	18594	0	0.95067	0.02428	0.076184	0.950472	1527	4	0.95067
CBX4	4	0.94947	0.94942	1	18026	0	1.4027	0.024304	0.076243	0.950472	1528	3	1.4027
JPH2	4	0.97569	0.97564	1	18593	0	0.54312	0.024306	0.076248	0.950472	1529	4	0.54312
ALX1	4	0.65914	0.74182	1	13893	1	0.51089	0.02431	0.076258	0.950472	1530	2	0.51089
MBD3	4	0.67515	0.74898	1	13983	1	1.3534	0.02432	0.076284	0.950472	1531	3	1.3534
ATF2	4	0.25834	0.43211	0.947647	8707	1	1.3787	0.02435	0.07637	0.950691	1532	3	1.3787
CDK5RAP2	4	0.15941	0.3171	0.912947	6623	2	0.18381	0.024361	0.076403	0.950691	1533	2	0.18381
ZBTB18	4	0.97559	0.97554	1	18592	0	1.2789	0.024408	0.076533	0.950691	1534	4	1.2789
KIF27	4	0.3895	0.54912	0.985262	10648	1	1.2896	0.024411	0.076538	0.950691	1535	3	1.2896
FAM167A	4	0.97559	0.97554	1	18591	0	0.67319	0.024414	0.076551	0.950691	1536	4	0.67319
RASL10A	4	0.30972	0.47757	0.962534	9480	2	-0.22941	0.024474	0.076707	0.950941	1537	2	-0.22941
SLC10A4	4	0.75207	0.78789	1	14538	1	1.3763	0.024483	0.076728	0.950941	1538	3	1.3763
PRSS37	4	0.97549	0.97544	1	18590	0	0.61992	0.024507	0.07679	0.950941	1539	4	0.61992
SMARCC1	4	0.12872	0.26787	0.895916	5695	2	-2.6876	0.024514	0.076819	0.950941	1540	2	-2.6876
PGM2L1	4	0.97549	0.97543	1	18589	0	0.91895	0.024514	0.07682	0.950941	1541	4	0.91895
EFCAB1	3	0.97542	0.9756	1	18587	0	1.7274	0.024578	0.062649	0.948535	1542	3	1.7274
RAMP3	4	0.9223	0.92214	1	17455	0	1.1539	0.02463	0.077153	0.952967	1543	3	1.1539
SKOR1	4	0.9014	0.90104	1	16964	0	1.1776	0.024648	0.077199	0.952967	1544	3	1.1776
XRCC6BP1	4	0.33823	0.503	0.970401	9900	1	1.3479	0.024655	0.077221	0.952967	1545	3	1.3479
TSPY2	4	0.97534	0.97528	1	18586	0	0.66444	0.024659	0.077228	0.952967	1546	4	0.66444
SPNS1	4	0.97533	0.97527	1	18585	0	1.0433	0.024668	0.077254	0.952967	1547	4	1.0433
DAPP1	4	0.9132	0.91298	1	17247	0	1.2334	0.024705	0.077355	0.952967	1548	3	1.2334
HSPE1	4	0.31375	0.48118	0.962935	9540	2	-1.4628	0.024717	0.077392	0.952967	1549	2	-1.4628
POGK	4	0.84894	0.85221	1	15877	1	1.3014	0.024719	0.077395	0.952967	1550	3	1.3014
PSMB5	4	0.061699	0.15211	0.844965	3435	3	-5.074	0.024768	0.07754	0.952967	1551	1	-5.074
TEX36	4	0.97522	0.97517	1	18584	0	0.79546	0.024781	0.077577	0.952967	1552	4	0.79546
RBMY1F	4	0.97521	0.97516	1	18583	0	1.2215	0.024794	0.077609	0.952967	1553	4	1.2215
SEMA6A	4	0.9703	0.97023	1	18483	0	1.4796	0.024798	0.07762	0.952967	1554	4	1.4796
MPC1L	4	0.46803	0.61997	0.998895	11840	1	1.3209	0.024855	0.077778	0.952967	1555	3	1.3209
TMEM91	4	0.97513	0.97508	1	18582	0	0.88208	0.024872	0.077835	0.952967	1556	4	0.88208
MAGEA2B	4	0.43319	0.58862	0.996044	11288	1	1.357	0.024874	0.077839	0.952967	1557	3	1.357
MPV17L	4	0.97511	0.97507	1	18581	0	0.96455	0.024885	0.077882	0.952967	1558	4	0.96455
HCAR1	4	0.97511	0.97506	1	18580	0	0.99275	0.024888	0.077891	0.952967	1559	4	0.99275
TWIST1	4	0.19536	0.3725	0.929375	7641	1	1.2154	0.024902	0.077936	0.952967	1560	3	1.2154
PRRG1	4	0.9751	0.97505	1	18579	0	1.4602	0.024904	0.077941	0.952967	1561	4	1.4602
DSN1	4	0.54154	0.68672	1	13025	1	0.91038	0.02492	0.07798	0.952967	1562	3	0.91038
CD300A	4	0.97504	0.97499	1	18578	0	0.9145	0.02496	0.078103	0.95337	1563	4	0.9145
MMP8	4	0.26765	0.44031	0.951159	8838	1	1.45	0.024991	0.078181	0.95337	1564	3	1.45
TCEAL3	4	0.97499	0.97496	1	18577	0	1.0933	0.025005	0.078221	0.95337	1565	4	1.0933
RAB5A	4	0.45646	0.60956	0.998133	11647	2	-0.63504	0.025022	0.078268	0.95337	1566	1	-0.63504
CCDC170	4	0.58411	0.71117	1	13432	1	1.2147	0.025024	0.078275	0.95337	1567	3	1.2147
LPPR1	4	0.97495	0.97491	1	18576	0	1.0052	0.025054	0.078361	0.95337	1568	4	1.0052
SSH1	4	0.97493	0.97489	1	18575	0	0.58812	0.025071	0.078403	0.95337	1569	4	0.58812
DGCR2	4	0.47226	0.62379	0.999041	11922	2	0.18345	0.025073	0.078412	0.95337	1570	2	0.18345
C9orf84	4	0.32923	0.49499	0.968345	9765	1	1.3883	0.025124	0.07857	0.954579	1571	3	1.3883
LRP5L	4	0.4908	0.64055	1	12206	2	-0.13503	0.025175	0.078711	0.954579	1572	2	-0.13503
SLCO2B1	4	0.24281	0.41835	0.943276	8464	1	1.1305	0.025209	0.078793	0.954579	1573	3	1.1305
DHX34	4	0.81469	0.82678	1	15332	1	0.86457	0.025225	0.07885	0.954579	1574	3	0.86457
OR7C2	4	0.97475	0.97469	1	18573	0	0.76385	0.025254	0.078928	0.954579	1575	4	0.76385
DEFB105B	4	0.91739	0.9172	1	17352	0	1.2101	0.025261	0.078951	0.954579	1576	3	1.2101
CXorf23	4	0.97473	0.97467	1	18572	0	1.4341	0.025274	0.078992	0.954579	1577	4	1.4341
TTC33	4	0.87734	0.87717	1	16404	1	1.2042	0.025276	0.078994	0.954579	1578	3	1.2042
GLTSCR2	4	0.051223	0.13287	0.842025	2998	3	-5.5192	0.025276	0.078995	0.954579	1579	1	-5.5192
CEP164	4	0.95877	0.95872	1	18246	0	1.3036	0.025285	0.079011	0.954579	1580	3	1.3036
AMER1	4	0.97466	0.9746	1	18571	0	1.2325	0.025343	0.07918	0.954806	1581	4	1.2325
ANKRD61	4	0.96461	0.96457	1	18368	0	1.1638	0.025361	0.079234	0.954806	1582	3	1.1638
MRPS34	4	0.35314	0.51642	0.975079	10119	1	1.6075	0.025395	0.079314	0.954806	1583	3	1.6075
PRAMEF11	4	0.063978	0.15625	0.845238	3521	1	0.96766	0.025429	0.079409	0.954806	1584	3	0.96766
ZBTB24	4	0.97456	0.97452	1	18570	0	0.72053	0.025438	0.079437	0.954806	1585	4	0.72053
PRUNE	4	0.97456	0.97451	1	18569	0	1.0215	0.025442	0.079451	0.954806	1586	4	1.0215
C4orf17	4	0.10857	0.23432	0.875862	5101	1	0.95511	0.025451	0.079468	0.954806	1587	2	0.95511
PI16	4	0.97454	0.97449	1	18568	0	0.52473	0.025465	0.07951	0.954806	1588	4	0.52473
SS18	4	0.97452	0.97447	1	18567	0	0.97657	0.025478	0.079536	0.954806	1589	4	0.97657
CMC4	4	0.30037	0.46925	0.960334	9337	2	-1.3144	0.02548	0.079543	0.954806	1590	1	-1.3144
PCDHA11	4	0.89786	0.89759	1	16865	0	1.2879	0.025509	0.079624	0.954806	1591	3	1.2879
CCDC68	4	0.015167	0.049524	0.753243	1252	2	-2.53	0.025515	0.079641	0.954806	1592	2	-2.53
EXOSC4	4	0.88594	0.88559	1	16585	1	0.9238	0.02553	0.07968	0.954806	1593	2	0.9238
RAB42	4	0.97439	0.97432	1	18566	0	0.60269	0.025614	0.079899	0.955043	1594	4	0.60269
BLCAP	4	0.90532	0.90499	1	17056	0	1.1124	0.025614	0.079903	0.955043	1595	3	1.1124
KANSL3	4	0.97438	0.97432	1	18565	0	1.125	0.02562	0.079917	0.955043	1596	4	1.125
UTP14A	4	0.23731	0.41352	0.941065	8388	2	-2.9122	0.025632	0.07996	0.955043	1597	1	-2.9122
CNR1	4	0.97437	0.97431	1	18564	0	1.0562	0.025634	0.079963	0.955043	1598	4	1.0562
NEDD1	4	0.068021	0.16358	0.847815	3682	3	-5.1709	0.025683	0.080101	0.955043	1599	1	-5.1709
FANCI	4	0.43998	0.59466	0.99681	11394	2	0.34212	0.025718	0.080202	0.955043	1600	2	0.34212
ASAH1	4	0.82923	0.83698	1	15564	1	0.88949	0.025727	0.080232	0.955043	1601	2	0.88949
LY6G5B	4	0.8039	0.81941	1	15162	1	1.052	0.025734	0.08025	0.955043	1602	3	1.052
TIMELESS	4	0.36746	0.52931	0.98027	10317	2	-1.1705	0.025784	0.080387	0.955043	1603	2	-1.1705
PPARGC1B	4	0.97421	0.97414	1	18562	0	0.47539	0.025787	0.080392	0.955043	1604	4	0.47539
TSPAN31	4	0.5686	0.70537	1	13334	1	1.4498	0.025792	0.080412	0.955043	1605	3	1.4498
CHGA	4	0.91759	0.91742	1	17356	0	1.5577	0.025797	0.080423	0.955043	1606	3	1.5577
ZNF250	4	0.54057	0.68584	1	13006	2	0.59877	0.025811	0.08047	0.955043	1607	2	0.59877
LRRC69	4	0.97419	0.97411	1	18561	0	0.83846	0.025813	0.080479	0.955043	1608	4	0.83846
ERBB2	4	0.93113	0.9309	1	17633	0	0.8485	0.02582	0.080502	0.955043	1609	2	0.8485
CCDC6	4	0.15983	0.31778	0.912947	6633	2	-3.409	0.025835	0.080549	0.955043	1610	1	-3.409
SPRED2	4	0.87888	0.87861	1	16429	1	1.4356	0.025886	0.080679	0.955992	1611	3	1.4356
PGAM5	4	0.93192	0.93168	1	17653	0	1.0618	0.025956	0.080887	0.956952	1612	3	1.0618
SETDB2	4	0.97404	0.97397	1	18559	0	0.77006	0.025957	0.080889	0.956952	1613	4	0.77006
TMEM101	4	0.74029	0.78126	1	14434	1	1.3349	0.025969	0.080916	0.956952	1614	3	1.3349
LCE1B	4	0.95124	0.95116	1	18066	0	0.69867	0.025988	0.080968	0.956952	1615	3	0.69867
GTF2IRD1	4	0.97396	0.97389	1	18558	0	0.98028	0.026038	0.081094	0.956952	1616	4	0.98028
METTL8	4	0.13476	0.2778	0.897633	5899	1	1.3355	0.026039	0.081097	0.956952	1617	3	1.3355
MTMR6	4	0.24617	0.4213	0.943537	8524	1	0.67646	0.026043	0.08111	0.956952	1618	2	0.67646
MMP21	4	0.90245	0.90208	1	16991	0	0.42394	0.026089	0.081231	0.957194	1619	2	0.42394
ABHD13	4	0.96353	0.96347	1	18345	0	1.0049	0.026089	0.081231	0.957194	1620	3	1.0049
KCNAB1	4	0.47792	0.6289	0.999907	12006	2	0.5535	0.026136	0.081343	0.957467	1621	2	0.5535
LDAH	4	0.16381	0.32398	0.915325	6751	1	0.7655	0.02614	0.081354	0.957467	1622	2	0.7655
ARHGAP26	4	0.14577	0.29557	0.905469	6224	1	1.4449	0.026189	0.081493	0.95797	1623	3	1.4449
LRP2BP	4	0.89507	0.89478	1	16811	0	0.94552	0.026191	0.081497	0.95797	1624	3	0.94552
SLC22A8	4	0.97376	0.9737	1	18555	0	1.048	0.02624	0.081649	0.959164	1625	4	1.048
TFEC	4	0.47575	0.62698	0.999907	11964	2	-0.24984	0.026292	0.081792	0.959885	1626	1	-0.24984
PDCL	4	0.40348	0.56179	0.987397	10868	1	1.1653	0.026301	0.08182	0.959885	1627	3	1.1653
BTD	4	0.97368	0.97362	1	18554	0	0.98394	0.026317	0.081862	0.959885	1628	4	0.98394
FXN	4	0.27483	0.44671	0.952365	8954	2	-2.2641	0.026343	0.081926	0.959885	1629	2	-2.2641
NTRK1	4	0.97361	0.97354	1	18553	0	0.87969	0.026389	0.082055	0.959885	1630	4	0.87969
USO1	4	0.064017	0.15633	0.845238	3523	3	-5.3279	0.026394	0.08207	0.959885	1631	1	-5.3279
MFHAS1	4	0.96233	0.96225	1	18315	0	1.1759	0.026413	0.082118	0.959885	1632	3	1.1759
TAS2R1	4	0.93756	0.93752	1	17768	0	1.5563	0.026423	0.082142	0.959885	1633	3	1.5563
ARMC12	4	0.95627	0.9562	1	18190	0	1.2518	0.026432	0.082162	0.959885	1634	3	1.2518
ABCB5	3	0.016406	0.042814	0.731014	1316	1	-0.099329	0.02648	0.067139	0.948535	1635	1	-0.099329
TRAF7	4	0.97351	0.97344	1	18552	0	1.031	0.026494	0.082316	0.960671	1636	4	1.031
HECW1	4	0.13299	0.27489	0.897299	5834	1	1.0272	0.026501	0.08233	0.960671	1637	2	1.0272
RWDD4	4	0.16746	0.32971	0.915721	6859	2	-3.3096	0.026546	0.082461	0.960785	1638	1	-3.3096
MED4	4	0.035464	0.10315	0.830968	2366	3	-5.9307	0.026597	0.082608	0.960785	1639	1	-5.9307
NDUFV1	4	0.18717	0.36012	0.927242	7403	1	0.78069	0.026613	0.082654	0.960785	1640	2	0.78069
NTAN1	4	0.17737	0.34514	0.922557	7133	3	-0.64556	0.026648	0.082755	0.960785	1641	1	-0.64556
DNAH1	4	0.97334	0.97327	1	18550	0	0.57099	0.026661	0.082793	0.960785	1642	4	0.57099
SLC12A1	4	0.97334	0.97327	1	18549	0	0.82701	0.026664	0.082796	0.960785	1643	4	0.82701
THSD1	4	0.97325	0.9732	1	18548	0	0.87523	0.026747	0.083015	0.960785	1644	4	0.87523
FAM227A	4	0.54378	0.68884	1	13057	2	0.47436	0.02675	0.083022	0.960785	1645	2	0.47436
TMEM262	4	0.97324	0.97318	1	18547	0	0.85722	0.02676	0.08305	0.960785	1646	4	0.85722
TRIM17	4	0.97322	0.97315	1	18545	0	0.90982	0.026784	0.083119	0.960785	1647	4	0.90982
ANKRD30A	4	0.97321	0.97315	1	18544	0	0.70736	0.026788	0.08313	0.960785	1648	4	0.70736
RFC5	4	0.14318	0.2914	0.901782	6157	3	-2.9216	0.0268	0.083172	0.960785	1649	1	-2.9216
IDH2	4	0.29365	0.46327	0.957569	9241	2	-0.84865	0.026851	0.083305	0.960785	1650	2	-0.84865
LRRK1	4	0.24449	0.41982	0.943537	8490	1	1.0786	0.026858	0.083328	0.960785	1651	3	1.0786
WIPF3	4	0.19938	0.37858	0.931377	7751	1	1.3647	0.026894	0.083431	0.960785	1652	3	1.3647
ICT1	4	0.22009	0.39838	0.935776	8120	2	-2.1987	0.026902	0.083453	0.960785	1653	2	-2.1987
MYBL2	4	0.51634	0.66359	1	12628	1	1.1248	0.026919	0.083498	0.960785	1654	3	1.1248
CHRM3	4	0.077758	0.18103	0.849692	4059	1	0.87494	0.026933	0.083533	0.960785	1655	2	0.87494
LRRN3	4	0.15086	0.30366	0.90982	6357	3	-3.5223	0.026953	0.083586	0.960785	1656	1	-3.5223
SLC2A3	4	0.97304	0.97298	1	18543	0	0.75688	0.026963	0.083613	0.960785	1657	4	0.75688
IL12RB2	4	0.97303	0.97297	1	18542	0	1.1885	0.026974	0.083639	0.960785	1658	4	1.1885
CES5A	4	0.97302	0.97297	1	18541	0	0.77727	0.026977	0.083648	0.960785	1659	4	0.77727
GOLGA8K	4	0.28908	0.45931	0.956359	9170	2	-1.3512	0.026981	0.083656	0.960785	1660	2	-1.3512
CD1B	4	0.84835	0.85173	1	15864	1	0.88891	0.02699	0.083677	0.960785	1661	2	0.88891
G6PC2	4	0.33291	0.49824	0.969103	9821	1	1.3796	0.027	0.083694	0.960785	1662	3	1.3796
SEC14L1	4	0.97299	0.97294	1	18540	0	0.50997	0.027011	0.083723	0.960785	1663	4	0.50997
CCL28	4	0.93645	0.93637	1	17736	0	1.1807	0.027023	0.083761	0.960785	1664	3	1.1807
SIAH1	4	0.97297	0.97293	1	18539	0	0.76718	0.027025	0.083769	0.960785	1665	4	0.76718
SLC6A14	4	0.43803	0.59289	0.996507	11359	2	0.53762	0.027037	0.083798	0.960785	1666	2	0.53762
MRPL2	4	0.97291	0.97286	1	18538	0	0.799	0.027091	0.083941	0.961232	1667	4	0.799
TRIM23	4	0.9729	0.97285	1	18537	0	0.60543	0.027105	0.083976	0.961232	1668	4	0.60543
GAPDH	4	0.12435	0.26066	0.893434	5567	3	-2.6714	0.027156	0.084133	0.961232	1669	1	-2.6714
CDKN2AIPNL	4	0.97283	0.97278	1	18535	0	0.51916	0.027171	0.084178	0.961232	1670	4	0.51916
TMED8	4	0.97282	0.97278	1	18534	0	0.98329	0.027178	0.0842	0.961232	1671	4	0.98329
TLR9	4	0.24655	0.42163	0.943537	8530	1	0.68956	0.027206	0.084281	0.961232	1672	2	0.68956
ARHGAP31	4	0.85758	0.85949	1	16039	1	1.1318	0.027226	0.084342	0.961232	1673	3	1.1318
TGIF2LX	4	0.90649	0.9062	1	17084	0	1.2532	0.027246	0.084393	0.961232	1674	3	1.2532
HOOK3	4	0.90156	0.9012	1	16968	0	0.43423	0.027257	0.084427	0.961232	1675	2	0.43423
FAM124A	4	0.63405	0.73113	1	13728	1	0.82271	0.027274	0.084474	0.961232	1676	2	0.82271
EXO5	4	0.38623	0.54617	0.984317	10602	1	1.3645	0.027284	0.084497	0.961232	1677	3	1.3645
PPP1R12A	4	0.21955	0.39792	0.935601	8114	2	-2.2186	0.027308	0.084558	0.961232	1678	2	-2.2186
HES3	4	0.46096	0.6136	0.998133	11741	1	1.3744	0.027321	0.084585	0.961232	1679	3	1.3744
HIST2H2AB	4	0.22606	0.40361	0.93835	8206	1	1.2926	0.027356	0.084688	0.961232	1680	3	1.2926
TUBG1	4	0.13512	0.27838	0.897633	5913	3	-2.1012	0.027359	0.084696	0.961232	1681	1	-2.1012
CDH1	4	0.97263	0.97258	1	18533	0	0.83627	0.027369	0.084725	0.961232	1682	4	0.83627
STOML1	4	0.13085	0.27134	0.897299	5758	1	0.52554	0.02746	0.084977	0.961232	1683	2	0.52554
HMGB4	4	0.61965	0.72524	1	13639	1	0.672	0.027511	0.08511	0.961232	1684	3	0.672
ANAPC16	4	0.2357	0.41211	0.94106	8355	1	1.1902	0.027526	0.085162	0.961232	1685	3	1.1902
GART	4	0.63752	0.73257	1	13755	1	1.485	0.02755	0.085232	0.961232	1686	3	1.485
XAB2	4	0.426	0.58207	0.993874	11182	2	0.3218	0.027562	0.08526	0.961232	1687	2	0.3218
RAD18	4	0.97241	0.97237	1	18532	0	0.56933	0.027586	0.085326	0.961232	1688	4	0.56933
LAT2	4	0.54448	0.68948	1	13069	1	1.2424	0.027598	0.085366	0.961232	1689	3	1.2424
RTKN2	4	0.88556	0.88518	1	16575	1	0.6323	0.027612	0.085404	0.961232	1690	2	0.6323
ROBO4	4	0.97233	0.97229	1	18531	0	0.69217	0.02767	0.085562	0.961232	1691	4	0.69217
MOB3B	4	0.37609	0.53707	0.981351	10458	1	1.1324	0.027674	0.085573	0.961232	1692	3	1.1324
CLCN7	4	0.8415	0.84623	1	15749	1	0.50631	0.027714	0.085673	0.961232	1693	2	0.50631
NFATC4	4	0.91799	0.91777	1	17369	0	1.2197	0.027737	0.085735	0.961232	1694	3	1.2197
RBM3	4	0.97225	0.97221	1	18530	0	0.95988	0.027754	0.085783	0.961232	1695	4	0.95988
GINM1	4	0.28911	0.45933	0.956359	9171	2	-0.023124	0.027765	0.085806	0.961232	1696	2	-0.023124
C7orf65	4	0.85963	0.86121	1	16068	1	1.1533	0.027799	0.085901	0.961232	1697	3	1.1533
PRR15	4	0.9722	0.97217	1	18529	0	0.6412	0.0278	0.085904	0.961232	1698	4	0.6412
TGIF2LY	4	0.81583	0.82757	1	15350	1	1.244	0.027803	0.085908	0.961232	1699	3	1.244
RNF138	4	0.19529	0.37238	0.929375	7636	3	-3.1931	0.027815	0.085948	0.961232	1700	1	-3.1931
JPH4	4	0.23415	0.41074	0.940416	8335	1	1.0701	0.027847	0.086039	0.961232	1701	3	1.0701
MLF1	4	0.12322	0.25879	0.893434	5524	2	-0.96283	0.027866	0.086099	0.961232	1702	1	-0.96283
SPERT	4	0.14327	0.29155	0.901782	6163	2	-1.8732	0.027904	0.086192	0.961232	1703	2	-1.8732
FBXL6	4	0.88017	0.87982	1	16465	1	0.55077	0.027917	0.086233	0.961232	1704	2	0.55077
MCOLN2	4	0.21931	0.39772	0.935601	8109	2	-2.767	0.027968	0.086363	0.961232	1705	1	-2.767
MUSTN1	4	0.87358	0.87365	1	16324	1	1.3798	0.027984	0.086402	0.961232	1706	3	1.3798
GUCY1A3	4	0.97201	0.97197	1	18526	0	0.61112	0.027995	0.086433	0.961232	1707	4	0.61112
OR8H1	4	0.97198	0.97195	1	18525	0	1.1581	0.028016	0.086494	0.961232	1708	4	1.1581
ENKUR	4	0.47734	0.6284	0.999907	11995	1	1.147	0.028018	0.0865	0.961232	1709	3	1.147
PCDH18	4	0.97196	0.97193	1	18524	0	0.75703	0.028041	0.086556	0.961232	1710	4	0.75703
C10orf105	4	0.97196	0.97193	1	18523	0	0.89611	0.028044	0.086567	0.961232	1711	4	0.89611
RNF152	4	0.97192	0.97189	1	18522	0	0.50492	0.028076	0.086658	0.961232	1712	4	0.50492
OR6C3	4	0.94659	0.94655	1	17958	0	1.3758	0.028081	0.086668	0.961232	1713	3	1.3758
COMMD8	4	0.9719	0.97187	1	18521	0	0.8051	0.028098	0.086715	0.961232	1714	4	0.8051
KCTD6	4	0.9719	0.97187	1	18520	0	1.1609	0.028105	0.086735	0.961232	1715	4	1.1609
CRIM1	4	0.97189	0.97187	1	18519	0	1.3225	0.028108	0.086747	0.961232	1716	4	1.3225
BOD1L2	4	0.97188	0.97185	1	18518	0	0.78049	0.028119	0.086772	0.961232	1717	4	0.78049
CCRL2	4	0.43159	0.58717	0.995751	11261	2	-0.25741	0.02812	0.086774	0.961232	1718	1	-0.25741
HIST2H3D	3	0.18576	0.30586	0.90982	7359	2	-4.1143	0.028121	0.070949	0.948535	1719	1	-4.1143
CYFIP2	4	0.16694	0.3289	0.915721	6844	2	-2.0064	0.028135	0.086815	0.961232	1720	2	-2.0064
KLHL14	4	0.2135	0.39262	0.93436	8015	1	1.1826	0.028167	0.086888	0.961232	1721	3	1.1826
MYH4	4	0.97182	0.97179	1	18517	0	1.2021	0.028183	0.086931	0.961232	1722	4	1.2021
CCDC13	4	0.93706	0.937	1	17752	0	1.1802	0.028248	0.087091	0.961232	1723	3	1.1802
SHOX	4	0.31973	0.48642	0.96362	9645	1	1.3253	0.02827	0.087149	0.961232	1724	3	1.3253
FLOT2	4	0.11771	0.2496	0.888304	5363	2	-0.42945	0.028272	0.087154	0.961232	1725	1	-0.42945
INHBA	4	0.97168	0.97164	1	18516	0	0.60621	0.028315	0.08727	0.961232	1726	4	0.60621
H2AFB1	4	0.26003	0.43357	0.948344	8728	2	-2.6016	0.028323	0.0873	0.961232	1727	1	-2.6016
C19orf38	4	0.33753	0.50237	0.97036	9889	1	1.3424	0.028337	0.08734	0.961232	1728	3	1.3424
ITGB4	4	0.97166	0.97162	1	18515	0	0.61261	0.028344	0.087364	0.961232	1729	4	0.61261
BCL2L15	4	0.57998	0.70962	1	13403	1	1.4237	0.028347	0.087374	0.961232	1730	3	1.4237
OR9I1	4	0.97165	0.9716	1	18514	0	0.94648	0.028355	0.087401	0.961232	1731	4	0.94648
BPIFA1	4	0.97163	0.9716	1	18513	0	0.70462	0.028365	0.087429	0.961232	1732	4	0.70462
ANKRD7	4	0.68596	0.75403	1	14045	1	1.1884	0.028371	0.087441	0.961232	1733	3	1.1884
BUB1	4	0.18795	0.36128	0.927242	7425	2	-2.5035	0.028373	0.087447	0.961232	1734	2	-2.5035
PDZRN4	4	0.83578	0.84191	1	15669	1	1.2014	0.028401	0.087532	0.961232	1735	3	1.2014
OAT	4	0.39046	0.54999	0.98546	10662	1	0.32182	0.028424	0.087606	0.961232	1736	2	0.32182
CHMP3	4	0.97156	0.97153	1	18512	0	1.1062	0.028437	0.087641	0.961232	1737	4	1.1062
TPM3	4	0.97156	0.97153	1	18511	0	0.64487	0.028441	0.087654	0.961232	1738	4	0.64487
DRD3	4	0.94341	0.94332	1	17882	0	1.1757	0.028463	0.087704	0.961232	1739	3	1.1757
DAPK1	4	0.49141	0.64109	1	12220	1	1.439	0.028499	0.087789	0.961232	1740	3	1.439
ATP11AUN	4	0.53242	0.67832	1	12886	2	-0.24715	0.028525	0.087873	0.961232	1741	1	-0.24715
RNF225	4	0.34729	0.51116	0.973657	10032	1	0.7553	0.028576	0.08801	0.961232	1742	2	0.7553
ATP6V0E2	4	0.97137	0.97134	1	18510	0	0.89688	0.028631	0.088164	0.961232	1743	4	0.89688
MYO5B	4	0.97136	0.97133	1	18509	0	0.84526	0.028639	0.088188	0.961232	1744	4	0.84526
ZNF263	4	0.92334	0.92319	1	17482	0	1.1317	0.028658	0.088248	0.961232	1745	3	1.1317
WDFY1	4	0.97131	0.97127	1	18508	0	1.0816	0.028693	0.088346	0.961232	1746	4	1.0816
MMAB	4	0.97129	0.97126	1	18507	0	0.40394	0.028711	0.088392	0.961232	1747	4	0.40394
S100Z	4	0.93048	0.93027	1	17622	0	1.1783	0.02874	0.088469	0.961232	1748	3	1.1783
ZNF682	4	0.97125	0.97122	1	18506	0	0.48481	0.028751	0.088499	0.961232	1749	4	0.48481
MRPS33	4	0.97121	0.97117	1	18505	0	0.88735	0.028787	0.088611	0.961232	1750	4	0.88735
CTRL	4	0.9712	0.97116	1	18503	0	0.8316	0.028798	0.088638	0.961232	1751	4	0.8316
LOC101060321	4	0.30619	0.47438	0.962226	9420	2	-2.2574	0.02883	0.088725	0.961232	1752	1	-2.2574
FCHO2	4	0.97116	0.97112	1	18502	0	1.0788	0.028837	0.088748	0.961232	1753	4	1.0788
BTF3L4	4	0.47128	0.62294	0.998895	11905	1	1.4848	0.028861	0.088811	0.961232	1754	3	1.4848
EZR	4	0.89416	0.89384	1	16788	0	0.70835	0.02888	0.088859	0.961232	1755	2	0.70835
CLEC5A	4	0.9711	0.97106	1	18501	0	0.75144	0.028899	0.088903	0.961232	1756	4	0.75144
FAM103A1	4	0.55184	0.6963	1	13180	1	1.3474	0.028905	0.088923	0.961232	1757	3	1.3474
ABCA10	4	0.97108	0.97103	1	18500	0	1.1482	0.028925	0.088975	0.961232	1758	4	1.1482
SERPINB2	4	0.48113	0.63179	1	12057	2	0.44877	0.028931	0.088995	0.961232	1759	2	0.44877
PPP1R8	4	0.12082	0.25481	0.891446	5451	2	-2.0547	0.028939	0.089019	0.961232	1760	2	-2.0547
FIBP	4	0.96391	0.96387	1	18354	0	1.2254	0.028962	0.089074	0.961232	1761	3	1.2254
DDX50	4	0.76665	0.79623	1	14685	1	1.1046	0.028978	0.089118	0.961232	1762	3	1.1046
GPR89B	4	0.33924	0.50393	0.970827	9915	1	0.58069	0.028982	0.089134	0.961232	1763	2	0.58069
NDUFS8	4	0.53479	0.68052	1	12921	1	1.4076	0.02906	0.089336	0.961232	1764	3	1.4076
TRAPPC9	4	0.97092	0.97087	1	18498	0	0.76748	0.029081	0.089404	0.961232	1765	4	0.76748
C11orf58	4	0.037624	0.1073	0.831092	2453	3	-6.1475	0.029083	0.089408	0.961232	1766	1	-6.1475
REPIN1	4	0.90425	0.90391	1	17027	0	1.4908	0.029096	0.089447	0.961232	1767	3	1.4908
ERCC5	4	0.39492	0.55405	0.985938	10734	1	0.84432	0.029134	0.089547	0.961232	1768	3	0.84432
THPO	4	0.97085	0.9708	1	18497	0	0.60527	0.029147	0.089588	0.961232	1769	4	0.60527
SMTNL2	4	0.97085	0.9708	1	18496	0	0.4203	0.029154	0.089608	0.961232	1770	4	0.4203
ADAM21	4	0.97082	0.97077	1	18495	0	0.89463	0.029176	0.089666	0.961232	1771	4	0.89463
LYN	4	0.4604	0.61311	0.998133	11725	1	1.0977	0.029203	0.08974	0.961232	1772	3	1.0977
C12orf73	4	0.88623	0.8859	1	16592	0	1.4856	0.029221	0.089795	0.961232	1773	3	1.4856
GPC4	4	0.79717	0.81497	1	15057	1	1.1996	0.029299	0.089999	0.961232	1774	3	1.1996
NOA1	4	0.97068	0.97062	1	18494	0	1.0866	0.029319	0.090062	0.961232	1775	4	1.0866
TESK2	4	0.64782	0.73693	1	13826	1	1.2669	0.029367	0.090185	0.961232	1776	3	1.2669
CPVL	4	0.97063	0.97057	1	18493	0	0.59301	0.029371	0.090194	0.961232	1777	4	0.59301
CTXN1	4	0.95349	0.95338	1	18122	0	1.4581	0.029382	0.090224	0.961232	1778	3	1.4581
DAO	4	0.97061	0.97056	1	18492	0	1.1759	0.029385	0.090237	0.961232	1779	4	1.1759
FOXE1	4	0.55275	0.69715	1	13195	1	0.627	0.029387	0.090242	0.961232	1780	2	0.627
MYCBP2	4	0.12369	0.25959	0.893434	5538	2	0.27234	0.029389	0.090246	0.961232	1781	2	0.27234
GPR155	4	0.43149	0.58709	0.995751	11260	1	1.3713	0.029393	0.090254	0.961232	1782	3	1.3713
RUSC2	4	0.86246	0.86368	1	16118	1	1.1327	0.029409	0.090289	0.961232	1783	3	1.1327
HAT1	4	0.29384	0.46343	0.957569	9246	2	-0.9096	0.029419	0.090316	0.961232	1784	2	-0.9096
MYO1A	4	0.97058	0.97052	1	18491	0	0.56423	0.029422	0.090323	0.961232	1785	4	0.56423
PCDHGA2	4	0.97056	0.9705	1	18490	0	0.60213	0.02944	0.090361	0.961232	1786	4	0.60213
GH1	4	0.97056	0.97049	1	18489	0	0.83309	0.029444	0.090377	0.961232	1787	4	0.83309
GJA8	4	0.020846	0.066301	0.780784	1618	2	-0.15112	0.029478	0.090466	0.961232	1788	2	-0.15112
ADAMTS10	4	0.25211	0.42654	0.944873	8620	2	-1.0225	0.029488	0.090496	0.961232	1789	2	-1.0225
ALX3	4	0.97051	0.97045	1	18487	0	0.95426	0.029492	0.090507	0.961232	1790	4	0.95426
POP4	4	0.24916	0.42394	0.943537	8578	2	-1.6852	0.029497	0.090524	0.961232	1791	2	-1.6852
LIMK2	4	0.93692	0.93686	1	17748	0	1.1824	0.029517	0.090575	0.961232	1792	3	1.1824
MSH3	4	0.30467	0.47304	0.962095	9395	1	1.3096	0.029537	0.090638	0.961232	1793	3	1.3096
TUSC5	4	0.97045	0.97039	1	18486	0	0.59317	0.029547	0.090665	0.961232	1794	4	0.59317
WDR73	4	0.88983	0.88948	1	16676	0	1.1924	0.02955	0.09067	0.961232	1795	3	1.1924
PRSS23	4	0.95958	0.95949	1	18258	0	1.1013	0.02959	0.090779	0.961232	1796	3	1.1013
CFAP53	4	0.9704	0.97034	1	18485	0	0.93217	0.029599	0.090804	0.961232	1797	4	0.93217
LRRC48	4	0.97036	0.9703	1	18484	0	0.78327	0.029636	0.090899	0.961232	1798	4	0.78327
APBB1	4	0.45548	0.6087	0.998133	11633	1	0.11256	0.02964	0.090911	0.961232	1799	2	0.11256
GLA	4	0.76	0.79234	1	14616	1	1.36	0.029691	0.091056	0.961232	1800	3	1.36
RPS6KA6	4	0.45831	0.61122	0.998133	11679	2	0.35202	0.029704	0.091104	0.961232	1801	2	0.35202
SUPT6H	4	0.051553	0.13349	0.842025	3010	3	-5.5471	0.029742	0.091201	0.961232	1802	1	-5.5471
HTR4	4	0.97026	0.97019	1	18482	0	0.60941	0.029744	0.091207	0.961232	1803	4	0.60941
CCND3	4	0.97023	0.97016	1	18481	0	1.1613	0.029773	0.091288	0.961232	1804	4	1.1613
SYNGR1	4	0.97022	0.97016	1	18480	0	0.59385	0.029781	0.091311	0.961232	1805	4	0.59385
TBC1D2	4	0.26024	0.43376	0.948344	8735	1	1.0364	0.029792	0.091337	0.961232	1806	3	1.0364
LPL	4	0.87592	0.87581	1	16375	1	1.3645	0.029818	0.09141	0.961232	1807	3	1.3645
TFAP2B	4	0.76204	0.79356	1	14638	1	0.81597	0.029843	0.091454	0.961232	1808	2	0.81597
HSD17B4	4	0.35245	0.5158	0.975079	10108	2	-0.76057	0.029894	0.09156	0.961232	1809	1	-0.76057
PTK6	4	0.27278	0.44488	0.952365	8920	2	-2.1979	0.029944	0.091653	0.961232	1810	2	-2.1979
ENTPD3	4	0.96535	0.9653	1	18381	0	1.508	0.02997	0.091702	0.961232	1811	3	1.508
SHC2	4	0.76646	0.79611	1	14683	1	1.2557	0.029992	0.091743	0.961232	1812	3	1.2557
WWC3	4	0.043224	0.11795	0.835393	2693	2	-2.6852	0.029995	0.091747	0.961232	1813	2	-2.6852
TMEM87A	4	0.35843	0.5212	0.976071	10207	1	1.388	0.030013	0.091778	0.961232	1814	3	1.388
RBL2	4	0.89942	0.89911	1	16910	0	1.3324	0.030018	0.091788	0.961232	1815	3	1.3324
HCRT	4	0.2258	0.40339	0.93835	8202	1	1.065	0.03004	0.091838	0.961232	1816	3	1.065
LILRB5	4	0.074339	0.17494	0.849692	3921	2	0.34936	0.030046	0.091846	0.961232	1817	2	0.34936
SLC22A31	4	0.74381	0.78323	1	14466	1	1.3023	0.03005	0.091859	0.961232	1818	3	1.3023
LIMCH1	4	0.19114	0.36614	0.928164	7520	2	-2.2914	0.03005	0.091859	0.961232	1819	2	-2.2914
NCAPH2	4	0.22411	0.40191	0.937432	8179	2	-1.9087	0.03007	0.091893	0.961232	1820	2	-1.9087
NUDT5	4	0.59956	0.71716	1	13518	1	1.2858	0.030071	0.091893	0.961232	1821	3	1.2858
PLCZ1	4	0.51833	0.66541	1	12661	1	0.75811	0.030096	0.09194	0.961232	1822	2	0.75811
DEFB136	4	0.93567	0.93556	1	17720	0	1.2801	0.030129	0.092008	0.961232	1823	3	1.2801
THSD7A	4	0.048891	0.12843	0.838173	2922	2	-2.6275	0.030147	0.09204	0.961232	1824	2	-2.6275
NR0B1	4	0.53597	0.68162	1	12938	1	1.3186	0.030149	0.092047	0.961232	1825	3	1.3186
ANKRD44	4	0.83672	0.84258	1	15682	1	1.1171	0.030209	0.092169	0.961232	1826	3	1.1171
ATAD3A	4	0.36308	0.52534	0.977691	10270	2	0.61473	0.030229	0.092211	0.961232	1827	2	0.61473
NOX5	4	0.61946	0.72516	1	13637	1	1.0993	0.030239	0.092224	0.961232	1828	2	1.0993
LRRC58	4	0.003312	0.011753	0.695525	289	2	-3.654	0.030248	0.092243	0.961232	1829	1	-3.654
ZNF560	4	0.82098	0.83111	1	15428	1	1.0873	0.030262	0.092269	0.961232	1830	3	1.0873
EIF2S1	4	0.061724	0.15215	0.844965	3436	3	-5.0404	0.030349	0.092428	0.961232	1831	1	-5.0404
PFKM	4	0.22225	0.40029	0.936665	8153	1	1.3916	0.030363	0.09246	0.961232	1832	3	1.3916
ZNF737	4	0.63461	0.73135	1	13732	1	-0.10224	0.0304	0.092531	0.961232	1833	1	-0.10224
TUSC2	4	0.082236	0.18895	0.851395	4237	1	1.2925	0.030427	0.09258	0.961232	1834	3	1.2925
ADAM20	4	0.90768	0.90744	1	17118	0	1.2286	0.030432	0.09259	0.961232	1835	3	1.2286
SRRM1	4	0.25217	0.4266	0.944873	8621	2	-1.7403	0.030448	0.092619	0.961232	1836	2	-1.7403
STX12	4	0.11019	0.23707	0.877366	5154	1	1.186	0.030528	0.092775	0.961232	1837	3	1.186
USP17L15	4	0.95555	0.95545	1	18171	0	1.0156	0.030552	0.092816	0.961232	1838	3	1.0156
SUPT3H	4	0.74293	0.78273	1	14456	1	1.0333	0.030603	0.092902	0.961232	1839	3	1.0333
FBXO16	4	0.86157	0.8629	1	16098	1	1.3228	0.030608	0.092914	0.961232	1840	3	1.3228
SPATS2L	4	0.76128	0.7931	1	14631	1	0.34222	0.030653	0.093013	0.961232	1841	2	0.34222
FAM104B	4	0.82483	0.83383	1	15487	1	0.95239	0.030678	0.093059	0.961232	1842	2	0.95239
METTL2B	4	0.64532	0.73586	1	13807	1	1.4205	0.030694	0.093097	0.961232	1843	3	1.4205
UBE3A	4	0.46766	0.61965	0.998895	11835	2	0.041483	0.030704	0.093121	0.961232	1844	2	0.041483
CGA	4	0.9422	0.94212	1	17862	0	1.2608	0.030726	0.093157	0.961232	1845	3	1.2608
HTATSF1	4	0.023004	0.072524	0.795159	1735	3	-6.0823	0.030754	0.093213	0.961232	1846	1	-6.0823
NQO1	4	0.57611	0.70815	1	13384	1	1.2338	0.03078	0.093258	0.961232	1847	3	1.2338
ZC3HC1	4	0.1466	0.29691	0.906216	6247	1	0.36652	0.030805	0.093302	0.961232	1848	2	0.36652
ZNF584	4	0.56982	0.70582	1	13344	1	1.3411	0.030818	0.093327	0.961232	1849	3	1.3411
SOX18	4	0.62268	0.72648	1	13658	1	1.3929	0.030834	0.093367	0.961232	1850	3	1.3929
HOXD11	4	0.31929	0.48605	0.96359	9637	1	1.2453	0.030838	0.09338	0.961232	1851	3	1.2453
PRR7	4	0.48402	0.63439	1	12102	1	1.2907	0.030844	0.093395	0.961232	1852	3	1.2907
DHX57	4	0.6551	0.74	1	13870	1	0.49901	0.030856	0.093417	0.961232	1853	2	0.49901
CLEC4M	4	0.96709	0.96703	1	18419	0	1.1901	0.030893	0.093497	0.961232	1854	3	1.1901
CADM2	4	0.79508	0.81365	1	15032	1	0.937	0.030898	0.093505	0.961232	1855	2	0.937
KRT9	4	0.85444	0.85677	1	15981	1	1.1742	0.030898	0.093505	0.961232	1856	3	1.1742
YTHDF3	4	0.25152	0.42599	0.944762	8610	2	-1.5317	0.030908	0.093529	0.961232	1857	2	-1.5317
LAIR2	4	0.85218	0.85486	1	15934	1	0.96579	0.030957	0.093641	0.961232	1858	3	0.96579
SMEK1	4	0.38846	0.54818	0.985102	10632	1	1.4119	0.030963	0.093653	0.961232	1859	3	1.4119
ZNF655	4	0.39082	0.55031	0.98546	10668	2	0.14674	0.030979	0.093678	0.961232	1860	2	0.14674
RRH	4	0.75711	0.79069	1	14583	1	0.90822	0.031007	0.093733	0.961232	1861	3	0.90822
GCSAML	4	0.10948	0.23588	0.877366	5131	1	0.26916	0.031058	0.093838	0.961232	1862	2	0.26916
RAMP1	4	0.72173	0.77146	1	14292	1	1.2982	0.031109	0.093943	0.961232	1863	3	1.2982
DNAJC8	4	0.77686	0.80227	1	14792	1	1.149	0.031159	0.094052	0.961232	1864	3	1.149
FAM21C	4	0.9018	0.90143	1	16971	0	1.3313	0.03121	0.094145	0.961232	1865	3	1.3313
SEPN1	4	0.95606	0.95598	1	18184	0	1.0773	0.031266	0.094265	0.961232	1866	3	1.0773
ATP5S	4	0.81879	0.82957	1	15394	1	0.04527	0.031311	0.094348	0.961232	1867	1	0.04527
YES1	4	0.13726	0.2819	0.899358	5973	1	1.1821	0.03132	0.094371	0.961232	1868	3	1.1821
UCP1	4	0.055641	0.14104	0.842025	3195	2	-2.3202	0.031331	0.094391	0.961232	1869	2	-2.3202
PRCC	4	0.24575	0.42092	0.943537	8514	1	1.1103	0.031361	0.094452	0.961232	1870	2	1.1103
CSNK1D	4	0.063288	0.15499	0.845238	3498	2	-2.4058	0.031392	0.094507	0.961232	1871	2	-2.4058
ZNF880	4	0.36139	0.52384	0.977084	10247	2	-0.47394	0.031463	0.094656	0.961232	1872	2	-0.47394
SPATA31D1	4	0.42942	0.58524	0.994887	11234	1	0.89597	0.031473	0.094673	0.961232	1873	2	0.89597
CHCHD2	4	0.12387	0.2599	0.893434	5548	2	-2.3757	0.031513	0.094766	0.961232	1874	2	-2.3757
CDH3	4	0.89856	0.89826	1	16889	0	0.88062	0.031523	0.094784	0.961232	1875	2	0.88062
GJA9	4	0.77641	0.80199	1	14785	1	1.1749	0.031564	0.09485	0.961232	1876	3	1.1749
IL27RA	4	0.55137	0.69589	1	13173	1	0.71437	0.031615	0.09494	0.961232	1877	2	0.71437
HLA-DMA	4	0.93525	0.93513	1	17711	0	1.1342	0.031625	0.094957	0.961232	1878	3	1.1342
ZCCHC18	4	0.82712	0.83549	1	15524	1	1.1764	0.031641	0.094989	0.961232	1879	3	1.1764
KIAA1755	4	0.07995	0.18489	0.849692	4151	1	1.2242	0.031655	0.095013	0.961232	1880	3	1.2242
BPY2	4	0.41251	0.56989	0.990398	10987	2	-0.38374	0.031665	0.095035	0.961232	1881	1	-0.38374
CETP	4	0.28065	0.45186	0.953898	9043	1	0.75865	0.031685	0.095078	0.961232	1882	2	0.75865
DNAJC16	4	0.21075	0.3901	0.93436	7959	1	0.67571	0.031716	0.095131	0.961232	1883	3	0.67571
ITGA6	4	0.89656	0.89626	1	16843	0	0.9434	0.031746	0.095189	0.961232	1884	2	0.9434
GJD3	4	0.95376	0.95366	1	18125	0	1.0638	0.03175	0.095201	0.961232	1885	3	1.0638
LDHA	4	0.5407	0.68595	1	13010	1	1.3909	0.031756	0.095214	0.961232	1886	3	1.3909
FAHD2A	4	0.12089	0.25493	0.891446	5456	3	-3.8745	0.031766	0.095235	0.961232	1887	1	-3.8745
PPFIA4	4	0.48198	0.63255	1	12071	2	0.42417	0.031767	0.095236	0.961232	1888	2	0.42417
KLHL42	4	0.90797	0.90771	1	17127	0	1.3104	0.031783	0.095262	0.961232	1889	3	1.3104
KLK11	4	0.15704	0.31346	0.912446	6547	2	-1.976	0.031817	0.09533	0.961232	1890	2	-1.976
COIL	4	0.95431	0.9542	1	18137	0	1.1234	0.031827	0.095345	0.961232	1891	3	1.1234
OR51M1	4	0.86709	0.86772	1	16190	1	1.0463	0.03186	0.095405	0.961232	1892	3	1.0463
BPGM	4	0.1211	0.25528	0.891446	5464	1	0.89725	0.031867	0.095416	0.961232	1893	2	0.89725
SCRN1	4	0.056114	0.14193	0.842025	3218	1	0.9983	0.031918	0.095514	0.961232	1894	3	0.9983
CEP120	4	0.92448	0.92429	1	17508	0	0.9893	0.031919	0.095516	0.961232	1895	2	0.9893
APOA2	4	0.14761	0.29849	0.906575	6278	1	0.99252	0.032001	0.09566	0.961232	1896	3	0.99252
KANK2	4	0.13517	0.27847	0.897633	5914	2	-2.5681	0.032019	0.095693	0.961232	1897	2	-2.5681
CLEC17A	4	0.92784	0.92761	1	17577	0	1.3305	0.032019	0.095693	0.961232	1898	3	1.3305
AMOTL2	4	0.70418	0.76265	1	14160	1	1.3593	0.032063	0.095776	0.961232	1899	3	1.3593
SC5D	4	0.20059	0.38042	0.931962	7783	2	-2.5946	0.03212	0.095877	0.961232	1900	2	-2.5946
LMNTD1	4	0.018805	0.060365	0.777418	1478	1	1.1417	0.032171	0.095978	0.961232	1901	3	1.1417
SORD	4	0.07688	0.17946	0.849692	4030	1	0.87723	0.032184	0.096007	0.961232	1902	2	0.87723
SLPI	4	0.94465	0.94455	1	17915	0	1.3121	0.032205	0.096047	0.961232	1903	3	1.3121
USP36	4	0.68356	0.75289	1	14032	1	0.86514	0.032256	0.096149	0.961232	1904	2	0.86514
CLASP2	4	0.10033	0.22033	0.868436	4845	3	-2.7633	0.032272	0.096182	0.961232	1905	1	-2.7633
CCDC28A	4	0.15959	0.31741	0.912947	6625	1	1.0534	0.032317	0.09629	0.961232	1906	3	1.0534
RGS20	4	0.79044	0.81064	1	14963	1	1.2174	0.032323	0.096302	0.961232	1907	3	1.2174
KCMF1	4	0.24184	0.41749	0.943276	8448	2	-2.6373	0.032373	0.09639	0.961232	1908	2	-2.6373
OR7A10	4	0.96114	0.96104	1	18285	0	1.1695	0.032389	0.096421	0.961232	1909	3	1.1695
TMEM9B	4	0.81633	0.82793	1	15356	1	0.48281	0.032424	0.096489	0.961232	1910	2	0.48281
BOLA2B	4	0.61543	0.7235	1	13611	1	1.1253	0.032428	0.096496	0.961232	1911	3	1.1253
CDK19	4	0.81311	0.82568	1	15307	1	1.1586	0.032522	0.096682	0.961232	1912	3	1.1586
HRSP12	4	0.024246	0.076086	0.803892	1799	3	-6.4685	0.032525	0.096684	0.961232	1913	1	-6.4685
RAD17	4	0.42666	0.58266	0.994147	11194	2	0.58313	0.032533	0.0967	0.961232	1914	2	0.58313
MPPED1	4	0.74699	0.78502	1	14498	1	1.2071	0.032561	0.096767	0.961232	1915	3	1.2071
TNK1	4	0.13815	0.28333	0.900044	6000	2	-0.20663	0.032575	0.096796	0.961232	1916	1	-0.20663
MTIF2	4	0.64159	0.73433	1	13786	1	1.4628	0.032617	0.096877	0.961232	1917	3	1.4628
C11orf74	4	0.072333	0.17139	0.849692	3851	2	-2.0899	0.032625	0.096892	0.961232	1918	2	-2.0899
SYCE2	4	0.65951	0.74199	1	13896	1	0.82996	0.032676	0.09698	0.961232	1919	2	0.82996
ADGRF5	4	0.95348	0.95338	1	18121	0	1.0099	0.032784	0.09719	0.961232	1920	3	1.0099
PDCL2	4	0.54191	0.68709	1	13028	1	1.0708	0.032795	0.097212	0.961232	1921	3	1.0708
NKAPL	4	0.82412	0.83335	1	15475	1	1.2526	0.032812	0.097246	0.961232	1922	3	1.2526
MGMT	4	0.95948	0.95938	1	18254	0	0.98135	0.032823	0.097262	0.961232	1923	3	0.98135
ANKS1A	4	0.78386	0.80658	1	14876	1	0.97574	0.032828	0.097271	0.961232	1924	3	0.97574
ISCA1	4	0.71101	0.76601	1	14204	1	0.14617	0.032879	0.09737	0.961232	1925	1	0.14617
PIWIL1	4	0.87272	0.87288	1	16310	1	0.82897	0.032929	0.097482	0.961232	1926	3	0.82897
LCE1D	4	0.91457	0.91436	1	17281	0	1.1137	0.032929	0.097484	0.961232	1927	3	1.1137
MOGS	4	0.309	0.47689	0.962423	9467	2	-0.70245	0.032976	0.097573	0.961232	1928	2	-0.70245
NELFCD	4	0.059994	0.14901	0.844349	3363	3	-4.8706	0.03298	0.097579	0.961232	1929	1	-4.8706
URGCP	4	0.481	0.63167	1	12054	1	1.2824	0.032986	0.097591	0.961232	1930	3	1.2824
PRELID1	4	0.8156	0.82741	1	15348	1	0.85284	0.033027	0.097666	0.961232	1931	2	0.85284
RPL31	4	0.062352	0.15331	0.845238	3464	3	-5.0646	0.03303	0.097672	0.961232	1932	1	-5.0646
HRCT1	4	0.5367	0.68231	1	12949	1	1.1004	0.033042	0.097694	0.961232	1933	3	1.1004
ZNF587B	4	0.39082	0.55031	0.98546	10669	1	1.271	0.033058	0.097728	0.961232	1934	3	1.271
DHRS4L2	4	0.93426	0.93412	1	17690	0	1.3328	0.033079	0.097766	0.961232	1935	3	1.3328
GPLD1	4	0.43235	0.58787	0.995751	11276	2	0.26535	0.033081	0.097769	0.961232	1936	2	0.26535
VPS33B	4	0.35744	0.52029	0.9758	10191	2	-0.14397	0.033089	0.097785	0.961232	1937	2	-0.14397
MFN2	4	0.58374	0.71102	1	13430	1	1.4099	0.033109	0.097826	0.961232	1938	3	1.4099
SLFN5	4	0.22422	0.402	0.937432	8182	2	-1.7624	0.033131	0.097873	0.961232	1939	2	-1.7624
IFT80	4	0.67537	0.74908	1	13984	1	0.28349	0.033131	0.097874	0.961232	1940	2	0.28349
TUSC1	4	0.80248	0.81847	1	15138	1	1.2764	0.033165	0.097935	0.961232	1941	3	1.2764
PET117	4	0.6524	0.73884	1	13847	1	0.92916	0.033182	0.097968	0.961232	1942	2	0.92916
CTSK	4	0.92823	0.92802	1	17584	0	1.4074	0.033182	0.097969	0.961232	1943	3	1.4074
FAM83F	4	0.3344	0.49956	0.969339	9840	1	1.2169	0.033266	0.098139	0.961917	1944	3	1.2169
PYDC2	4	0.024318	0.076274	0.803892	1805	3	-6.294	0.033333	0.098283	0.962422	1945	1	-6.294
NSUN2	4	0.82169	0.83161	1	15439	1	1.1436	0.033338	0.098292	0.962422	1946	3	1.1436
SLC25A53	4	0.95378	0.95367	1	18126	0	1.0714	0.03347	0.098564	0.962451	1947	3	1.0714
KIAA0319L	4	0.018907	0.060669	0.778757	1485	1	0.62512	0.033485	0.098592	0.962451	1948	3	0.62512
SLC9A1	4	0.41538	0.57249	0.990768	11036	1	1.0272	0.033515	0.098645	0.962451	1949	3	1.0272
CLCN5	4	0.12331	0.25893	0.893434	5529	1	0.69049	0.033535	0.098691	0.962451	1950	2	0.69049
LENEP	4	0.5269	0.67327	1	12802	1	0.99397	0.033567	0.098743	0.962451	1951	2	0.99397
MAGI2	4	0.90053	0.90017	1	16942	0	1.1343	0.033577	0.098759	0.962451	1952	3	1.1343
CRYGN	4	0.51168	0.65933	1	12544	1	1.0678	0.033586	0.098779	0.962451	1953	3	1.0678
HNMT	4	0.85248	0.85511	1	15944	1	1.1156	0.033611	0.098825	0.962451	1954	3	1.1156
C14orf178	4	0.74489	0.7838	1	14478	1	0.16758	0.033636	0.098873	0.962451	1955	1	0.16758
MTA1	4	0.10653	0.23088	0.875185	5032	1	1.3256	0.03364	0.09888	0.962451	1956	3	1.3256
ITIH1	4	0.93794	0.9379	1	17776	0	1.012	0.033656	0.098909	0.962451	1957	3	1.012
IRF6	4	0.95764	0.9576	1	18222	0	1.3991	0.033671	0.098935	0.962451	1958	3	1.3991
CRYBA4	4	0.72199	0.77159	1	14295	1	1.107	0.033733	0.099053	0.962451	1959	3	1.107
TTBK2	4	0.7822	0.80552	1	14848	1	0.50327	0.033737	0.099057	0.962451	1960	2	0.50327
ZNF32	4	0.51381	0.66125	1	12578	2	0.64293	0.033765	0.099119	0.962451	1961	2	0.64293
KEL	4	0.075415	0.17684	0.849692	3963	2	0.60134	0.033786	0.099158	0.962451	1962	2	0.60134
TMEM60	4	0.17625	0.34343	0.9216	7106	1	1.0417	0.033796	0.099182	0.962451	1963	3	1.0417
IRS1	4	0.20249	0.38276	0.932377	7829	1	1.278	0.033838	0.099266	0.962451	1964	3	1.278
ARMC7	4	0.38076	0.54129	0.982722	10524	2	-1.1482	0.033838	0.099266	0.962451	1965	1	-1.1482
IFIT1B	4	0.066334	0.16054	0.847582	3613	3	-4.8989	0.033889	0.099351	0.962451	1966	1	-4.8989
PDGFRB	4	0.66333	0.74363	1	13919	1	1.2673	0.03389	0.099352	0.962451	1967	3	1.2673
CCNT1	4	0.90429	0.90396	1	17029	0	1.5646	0.033918	0.099413	0.962524	1968	3	1.5646
EIF5	4	0.04722	0.12536	0.837608	2854	3	-5.682	0.033939	0.09946	0.962524	1969	1	-5.682
ELF5	4	0.81827	0.8292	1	15390	1	1.1898	0.033981	0.09953	0.962713	1970	3	1.1898
TEX22	4	0.86781	0.86837	1	16203	1	0.59207	0.03404	0.099663	0.963334	1971	3	0.59207
HIST2H2BF	4	0.047443	0.12577	0.837619	2866	3	-5.2942	0.034091	0.099772	0.963334	1972	1	-5.2942
CHD9	4	0.93552	0.93542	1	17715	0	1.0778	0.034118	0.099832	0.963334	1973	3	1.0778
MYOM1	4	0.81802	0.82903	1	15384	1	1.0744	0.034124	0.099845	0.963334	1974	3	1.0744
RFX2	4	0.96443	0.96439	1	18363	0	1.0704	0.034146	0.09989	0.963334	1975	3	1.0704
PRAM1	4	0.48335	0.6338	1	12088	1	1.0436	0.034162	0.099924	0.963334	1976	2	1.0436
MAP3K12	4	0.3729	0.53418	0.981337	10400	2	0.22247	0.034173	0.099947	0.963334	1977	2	0.22247
KCNK16	4	0.95417	0.95406	1	18134	0	1.0185	0.034261	0.10011	0.964327	1978	3	1.0185
TRIM43	4	0.67588	0.74932	1	13986	1	1.3612	0.034293	0.10017	0.964327	1979	3	1.3612
MAPKAPK3	4	0.47599	0.62718	0.999907	11973	1	1.4073	0.034313	0.1002	0.964327	1980	3	1.4073
ARRDC3	4	0.94538	0.94527	1	17925	0	1.157	0.03437	0.10032	0.964422	1981	3	1.157
IL13RA1	4	0.096485	0.21377	0.86171	4735	1	1.0463	0.034404	0.10039	0.964422	1982	3	1.0463
PRAC1	4	0.93903	0.93901	1	17810	0	0.97869	0.034422	0.10043	0.964422	1983	3	0.97869
C17orf102	4	0.81243	0.82522	1	15300	1	1.0963	0.034428	0.10044	0.964422	1984	3	1.0963
ENTPD2	4	0.041677	0.11502	0.831092	2631	3	-6.3315	0.034444	0.10046	0.964422	1985	1	-6.3315
DDX60	4	0.62186	0.72614	1	13651	1	1.0832	0.034508	0.10058	0.965016	1986	3	1.0832
ARHGAP25	4	0.035352	0.10294	0.830942	2360	1	1.2345	0.034612	0.10077	0.965537	1987	3	1.2345
SLC2A6	4	0.26859	0.44114	0.951159	8857	2	0.71681	0.034625	0.10079	0.965537	1988	2	0.71681
TEP1	4	0.54348	0.68857	1	13055	1	0.45353	0.034646	0.10083	0.965537	1989	2	0.45353
NDUFS3	4	0.3768	0.5377	0.981482	10466	1	1.148	0.034678	0.10089	0.965537	1990	3	1.148
SLC9A5	4	0.91505	0.91484	1	17290	0	1.0082	0.034696	0.10092	0.965537	1991	3	1.0082
ZNF92	4	0.37455	0.53568	0.981337	10422	1	1.2453	0.034826	0.10116	0.965537	1992	3	1.2453
SORBS2	4	0.017304	0.055982	0.773618	1376	3	-6.8355	0.034848	0.10121	0.965537	1993	1	-6.8355
KTN1	4	0.11243	0.2409	0.880016	5226	2	-2.5912	0.034898	0.10132	0.965537	1994	2	-2.5912
GAL3ST3	4	0.9657	0.96565	1	18390	0	1.467	0.03493	0.10138	0.965537	1995	3	1.467
GABRG3	4	0.45474	0.60799	0.998133	11616	2	0.46988	0.034985	0.10148	0.965537	1996	2	0.46988
OR2F1	4	0.74443	0.78355	1	14473	1	0.83227	0.034995	0.1015	0.965537	1997	2	0.83227
KIF3A	4	0.16662	0.32839	0.915721	6832	2	-1.9232	0.03505	0.10161	0.965537	1998	2	-1.9232
AFF4	4	0.092334	0.20658	0.858944	4592	2	-2.2747	0.035144	0.1018	0.965537	1999	2	-2.2747
[truncated: 17,114 more rows]

## Sheet: sgRNA Summary
sgrna	Gene	control_count	treatment_count	control_mean	treat_mean	LFC	control_var	adj_var	score	p.low	p.high	p.twosided	FDR	high_in_treatment
COQ10A_56424_TCTCACCTCATTGGTCGCGG	COQ10A	1.6561	1203.2	1.6561	1203.2	8.8246	721890	13.346	328.91	1	0	0	0	TRUE
PRSS35_63967_TACCCCGGATTGTCAGTGAA	PRSS35	1979	163780	1979	163780	6.3701	13090000000	805930	180.23	1	0	0	0	TRUE
C12orf75_70882_CATCTTTGGCTGCTCCTGCA	C12orf75	2647.3	182450	2647.3	182450	6.1063	16165000000	1272700	159.38	1	0	0	0	TRUE
PTCHD3_70251_GTCCAATGTCTATTCAAAAG	PTCHD3	3582.1	206770	3582.1	206770	5.8506	20642000000	2046700	142.02	1	0	0	0	TRUE
SKIV2L2_33019_TCTGTGTAAATAACATGACA	SKIV2L2	17.389	3055.8	17.389	3055.8	7.3771	4616100	488.43	137.48	1	0	0	0	TRUE
UXT_21865_CAGGAAAAAACCATATCCCA	UXT	31.466	3983.3	31.466	3983.3	6.9393	7808700	1228	112.77	1	0	0	0	TRUE
HIST1H2AC_21636_TCTGGACGTGGTAAGCAAGG	HIST1H2AC	60.447	5917	60.447	5917	6.5896	17149000	3399.6	100.44	1	0	0	0	TRUE
IARS2_43072_GATGACGGAGACCAAAACAC	IARS2	43.058	3808	43.058	3808	6.4338	7087400	2002.2	84.141	1	0	0	0	TRUE
EXOSC8_30818_GGAAATACTACAGTAATCTG	EXOSC8	24.013	2310.9	24.013	2310.9	6.5302	2615000	806.37	80.534	1	0	0	0	TRUE
GPN2_40422_TTGGAAAGGAGGTTGATGTG	GPN2	66.244	5109.2	66.244	5109.2	6.2478	12716000	3922.3	80.522	1	0	0	0	TRUE
RNMTL1_41826_TCCGACCTCGTAACGCCACA	RNMTL1	3518.4	109520	3518.4	109520	4.9597	5617700000	1989800	75.144	1	0	0	0	TRUE
NLRX1_49586_TTCTGGACTGGTGTTATGGG	NLRX1	10101	247160	10101	247160	4.6128	28099000000	10433000	73.394	1	0	0	0	TRUE
SF3B2_29783_CACAGGCACAGAGTTCCGAG	SF3B2	688.11	29193	688.11	29193	5.4048	406270000	153460	72.766	1	0	0	0	TRUE
RPL15_16349_AAAACCATTTACCTCTGCAA	RPL15	48.855	3632.7	48.855	3632.7	6.1875	6421800	2438.2	72.579	1	0	0	0	TRUE
TNPO3_33085_TCATCAAATAGCCCAACACA	TNPO3	94.397	5843.2	94.397	5843.2	5.9369	16524000	6823.1	69.597	1	0	0	0	TRUE
TET2_40572_GTTCCAAAAACCCTCACACC	TET2	2541.3	76963	2541.3	76963	4.92	2769300000	1193600	68.119	1	0	0	0	TRUE
POLR2J3_73531_GATCTTGTGCTCCAAGGGGT	POLR2J3	166.44	8703.1	166.44	8703.1	5.7	36438000	16576	66.307	1	0	0	0	TRUE
PFN4_70443_CCCTCATCAAAATCCAGGAG	PFN4	4445.8	116040	4445.8	116040	4.7058	6227000000	2873600	65.832	1	0	0	0	TRUE
GABRA3_6747_TCTCGGAAAGAACAAATCCG	GABRA3	45.543	3063.1	45.543	3063.1	6.0408	4552800	2185.2	64.552	1	0	0	0	TRUE
UBE2J1_38822_TTCTCTAGATTACACTCCTG	UBE2J1	1534.4	45174	1534.4	45174	4.8789	952190000	540420	59.363	1	0	0	0	TRUE
HSPD1_8977_ACTGGCACGCTCTATAGCCA	HSPD1	29.81	2001.3	29.81	2001.3	6.0222	1943500	1128.9	58.679	1	0	0	0	TRUE
C2orf27B_72713_AGAGAAGTCCCTCTCCAGTG	C2orf27B	44.715	2730.5	44.715	2730.5	5.9009	3606800	2123.6	58.284	1	0	0	0	TRUE
PRPF19_36063_AAATCCTGATAGTGGCATCG	PRPF19	168.92	7589.4	168.92	7589.4	5.4812	27532000	16965	56.972	1	0	0	0	TRUE
URB1_26271_ATGGAACATACCGTCAATGT	URB1	88.601	4273.6	88.601	4273.6	5.5761	8757000	6179.3	53.238	1	0	0	0	TRUE
ERCC3_5759_CAGTCAAACCCAGCTTACAG	ERCC3	36.434	2072.7	36.434	2072.7	5.7917	2073200	1543.1	51.837	1	0	0	0	TRUE
ITIH2_9838_CTTACTATACCTGATATCTC	ITIH2	1371.2	36117	1371.2	36117	4.7181	603650000	452980	51.626	1	0	0	0	TRUE
SAMM50_33781_ATTCCGAGAATCGATGACCA	SAMM50	61.276	3078.8	61.276	3078.8	5.628	4552800	3472.6	51.207	1	0	0	0	TRUE
POLR3A_30200_ACCAACTCAACAGCTAACCG	POLR3A	38.09	2098.1	38.09	2098.1	5.7468	2121800	1653.8	50.656	1	0	0	0	TRUE
HMGA1_8513_AAAAGGACGGCACTGAGAAG	HMGA1	163.13	6473.2	163.13	6473.2	5.3018	19909000	16062	49.79	1	0	0	0	TRUE
GNA13_28881_AGATGATGTCGTTTGATACC	GNA13	8083.4	140960	8083.4	140960	4.124	8827500000	7351500	49.005	1	0	0	0	TRUE
TP53BP1_19459_GGAATCAATACTAATCACAC	TP53BP1	122.55	4898.8	122.55	4898.8	5.3095	11406000	10264	47.143	1	0	0	0	TRUE
KLHL1_46065_GGAGGAATGGATAACAACAA	KLHL1	328.74	10604	328.74	10604	5.0073	52792000	48163	46.821	1	0	0	0	TRUE
PPIF_27024_TGAAGGAAGGGATCACCCTG	PPIF	1974.1	42716	1974.1	42716	4.4349	829970000	802750	45.473	1	0	0	0	TRUE
RPL13_16348_TACCACACGAAGGTGCGCGC	RPL13	149.88	5423.6	149.88	5423.6	5.1681	13906000	14066	44.466	1	0	0	0	TRUE
TOMM40_28126_CCTCACCCTTGCACTTCCGG	TOMM40	140.77	5150.3	140.77	5150.3	5.1833	12548000	12751	44.363	1	0	0	0	TRUE
TAMM41_60010_GGCTTTCGTCTACGGCTCCG	TAMM41	337.84	10218	337.84	10218	4.9145	48812000	50272	44.067	1	0	0	0	TRUE
LSM6_30305_GACTTCTTAAAGCAAATCAT	LSM6	61.276	2625.3	61.276	2625.3	5.3982	3287200	3472.6	43.511	1	0	0	0	TRUE
NLRX1_49585_TGGGCGAAGTAGCTCATCAG	NLRX1	5254.8	88757	5254.8	88757	4.0779	3486300000	3736800	43.197	1	0	0	0	TRUE
POLRMT_14412_TCTCCAGTATCTTTGCCCAG	POLRMT	55.479	2396.8	55.479	2396.8	5.4078	2740800	2973.5	42.936	1	0	0	0	TRUE
MUC17_60789_AGGCATACTTGCTAACGGAG	MUC17	6735.3	107350	6735.3	107350	3.9943	5061900000	5519200	42.828	1	0	0	0	TRUE
PELP1_35474_GTGTGGGCCTCTCATCAAGG	PELP1	62.932	2608.4	62.932	2608.4	5.351	3239700	3620.3	42.305	1	0	0	0	TRUE
BPTF_6064_GCCTTCGATCAAGTGCACTG	BPTF	3927.4	67432	3927.4	67432	4.1014	2016400000	2365100	41.293	1	0	0	0	TRUE
NCAPG_47480_CAATCCCGAACGTCATCAGT	NCAPG	1480.5	30653	1480.5	30653	4.3709	425510000	510950	40.811	1	0	0	0	TRUE
NGDN_34266_TGTACTGGAACCAAGCGTGG	NGDN	116.75	3931.3	116.75	3931.3	5.0615	7275600	9514.9	39.106	1	0	0	0	TRUE
RUVBL1_22423_GAGACAGAGAATCCCATGGG	RUVBL1	142.42	4562.6	142.42	4562.6	4.9918	9768900	12987	38.787	1	0	0	0	TRUE
IARS2_43073_GCAAACGGTGACCCTCATGT	IARS2	937.35	20128	937.35	20128	4.423	184150000	249280	38.437	1	1.4822e-323	2.9644e-323	4.9906e-320	TRUE
KAT5_28372_GGGTACGGGGAGAAGTACCA	KAT5	67.9	2515.3	67.9	2515.3	5.1907	2994900	4076.6	38.331	1	1.0721e-321	2.1442e-321	3.533e-318	TRUE
ARL2_1167_GATGTTGAAGCCCAGCGTTG	ARL2	72.04	2607.2	72.04	2607.2	5.1582	3213500	4471.6	37.912	1	9.6114e-315	1.9223e-314	3.1013e-311	TRUE
ORC4_13103_CATCTAATATGAAGATCACT	ORC4	85.289	2962.7	85.289	2962.7	5.1021	4139800	5822	37.711	1	1.8731e-311	3.7462e-311	5.9205e-308	TRUE
PFDN6_28194_CAGAAGTTTAAAGACCACGT	PFDN6	101.85	3390.8	101.85	3390.8	5.0434	5408600	7684.2	37.52	1	2.5181e-308	5.0362e-308	7.8001e-305	TRUE
IL17REL_72308_TGATGGAGGCGCGTACACGC	IL17REL	149.05	4521.5	149.05	4521.5	4.9136	9559100	13945	37.027	1	2.3875e-300	4.7751e-300	7.2507e-297	TRUE
FMN2_44410_TCGGTAGAAATAGAATGGGG	FMN2	275.74	7343.9	275.74	7343.9	4.7301	24980000	36561	36.966	1	2.1935e-299	4.3871e-299	6.5335e-296	TRUE
HSPB8_35007_AAGAGGCTGTCAAGTCGTCT	HSPB8	281.54	7290.7	281.54	7290.7	4.6897	24564000	37773	36.064	1	4.4381e-285	8.8763e-285	1.297e-281	TRUE
STYX_18465_CATAATGTATGCAATAACAA	STYX	369.31	9007.9	369.31	9007.9	4.6045	37312000	57806	35.93	1	5.5781e-283	1.1156e-282	1.5999e-279	TRUE
KANSL2_41049_ACTGTGGATCAGACATGGAG	KANSL2	305.55	7649.9	305.55	7649.9	4.6414	26969000	42945	35.44	1	2.2009e-275	4.4018e-275	6.1978e-272	TRUE
ISY1_45511_AGGAATATGAAAAGAAACGT	ISY1	75.352	2520.1	75.352	2520.1	5.0453	2988500	4797	35.298	1	3.6308e-273	7.2616e-273	1.0042e-269	TRUE
PHB_13843_CTCTGCCTTATATAATGGTG	PHB	84.461	2735.4	84.461	2735.4	5.0009	3513700	5733.8	35.009	1	9.613e-269	1.9226e-268	2.6121e-265	TRUE
EMC6_52135_CCCCGACAGCGCTGACACCG	EMC6	3822.3	56206	3822.3	56206	3.8779	1372000000	2266300	34.796	1	1.3942e-265	2.7884e-265	3.723e-262	TRUE
SSC4D_60456_GGGCTGAGCTCTTTACCGGA	SSC4D	62.104	2122.3	62.104	2122.3	5.0724	2122200	3546.2	34.596	1	1.7115e-262	3.4229e-262	4.4179e-259	TRUE
OR2AG1_61274_CATGCACTATCCCTTCTGCA	OR2AG1	1279.3	23328	1279.3	23328	4.1875	243070000	406220	34.594	1	1.5852e-262	3.1704e-262	4.1613e-259	TRUE
EBNA1BP2_29707_CATATCACAGGTGCAAACGG	EBNA1BP2	135.8	3890.2	135.8	3890.2	4.8301	7047900	12054	34.197	1	1.5181e-256	3.0363e-256	3.8546e-253	TRUE
BPTF_6063_GAGGACTTGGGAAATTCAAG	BPTF	1426.7	25097	1426.7	25097	4.1358	280150000	482080	34.092	1	5.0254e-255	1.0051e-254	1.2554e-251	TRUE
CAMK2G_2266_CTCAGGGGACAAGTAACCTG	CAMK2G	549.82	11741	549.82	11741	4.4139	62619000	107920	34.066	1	1.2246e-254	2.4492e-254	3.0106e-251	TRUE
MBTPS2_38583_ATGGCAAGAGAATTACTGGG	MBTPS2	307.21	7358.4	307.21	7358.4	4.5776	24860000	43310	33.882	1	6.5746e-252	1.3149e-251	1.5911e-248	TRUE
ATP6V1B2_1459_TGCTGGGCTACCACACAATG	ATP6V1B2	79.493	2525	79.493	2525	4.9718	2990200	5215.3	33.863	1	1.366e-251	2.732e-251	3.2549e-248	TRUE
POMK_53103_CGCTCCTCGACAATCCACTG	POMK	2745.8	41981	2745.8	41981	3.9339	769710000	1347900	33.794	1	1.2069e-250	2.4138e-250	2.8322e-247	TRUE
PRSS3_15046_CCGCCACCCTAAATACAACA	PRSS3	92.741	2833.3	92.741	2833.3	4.9182	3755400	6636.8	33.641	1	2.4505e-248	4.901e-248	5.6647e-245	TRUE
NUTM2B_74872_GGAAGGTAGACAGCACCAGA	NUTM2B	470.33	10151	470.33	10151	4.4288	46854000	84467	33.308	1	1.5765e-243	3.1531e-243	3.5908e-240	TRUE
EXOSC2_32714_TCGTCCATGAACCTTCCTGG	EXOSC2	226.89	5660.6	226.89	5660.6	4.6348	14763000	26932	33.11	1	1.1514e-240	2.3029e-240	2.5846e-237	TRUE
VWC2L_72544_TGTACTAAAGTGGAACACAA	VWC2L	276.57	6580.9	276.57	6580.9	4.5676	19872000	36733	32.893	1	1.4757e-237	2.9515e-237	3.2652e-234	TRUE
PCDHB14_43954_TGCCTGAATATTTATAGTGT	PCDHB14	626	12582	626	12582	4.3269	71479000	132290	32.873	1	2.7501e-237	5.5002e-237	5.9991e-234	TRUE
UTP15_52974_TACAGCTGACAAATATCACG	UTP15	92.741	2758.4	92.741	2758.4	4.8795	3552700	6636.8	32.72	1	4.6037e-235	9.2074e-235	9.9032e-232	TRUE
GRPEL1_51041_CACCTGAAGAACCTCTATGA	GRPEL1	119.24	3358.2	119.24	3358.2	4.8041	5245300	9833.6	32.662	1	3.0579e-234	6.1159e-234	6.488e-231	TRUE
SCIMP_70979_TGTAAGTGGCAGCTTAGACG	SCIMP	6426.5	80162	6426.5	80162	3.6406	2718400000	5126800	32.565	1	6.4402e-233	1.288e-232	1.3479e-229	TRUE
PPIF_27023_TCCAGCACCACGCGGCCGAG	PPIF	4377.1	58707	4377.1	58707	3.7452	1475900000	2804100	32.444	1	3.2799e-231	6.5597e-231	6.7732e-228	TRUE
PACRG_60329_CAAAGCCCATCAAAAAACAG	PACRG	178.03	4557.8	178.03	4557.8	4.6704	9591000	18419	32.271	1	9.8707e-229	1.9741e-228	2.0116e-225	TRUE
SMC2_28606_ATTGAATATGAAACCTCCAG	SMC2	42.23	1464.4	42.23	1464.4	5.0831	1011300	1942.4	32.269	1	1.1411e-228	2.2822e-228	2.2952e-225	TRUE
EXOSC5_44563_CCGGCCCGTACACACCCGCC	EXOSC5	433.9	9198.9	433.9	9198.9	4.4029	38413000	74432	32.127	1	9.6959e-227	1.9392e-226	1.9253e-223	TRUE
MTCH2_33590_TTACCATAACTAAAGAGACC	MTCH2	346.12	7605.1	346.12	7605.1	4.4536	26347000	52217	31.766	1	1.0056e-221	2.0112e-221	1.9715e-218	TRUE
ST20-MTHFS_76078_CACCTGAACCTGGGAGACAG	ST20-MTHFS	23.185	891.23	23.185	891.23	5.2052	376750	763.56	31.414	1	8.1484e-217	1.6297e-216	1.5776e-213	TRUE
LOC79999_50555_AAGTGGAGGCTCAGCAGGGT	LOC79999	232.68	5467.1	232.68	5467.1	4.5484	13700000	28018	31.272	1	6.1639e-215	1.2328e-214	1.1786e-211	TRUE
RSPO4_69561_AGGCTGTATCATCTGCTCAG	RSPO4	1252.8	20743	1252.8	20743	4.0483	189930000	393090	31.086	1	1.9187e-212	3.8374e-212	3.624e-209	TRUE
PRKAA1_14762_CACCAGAAGTAATTTCAGGA	PRKAA1	728.68	13425	728.68	13425	4.2017	80603000	167890	30.987	1	4.2419e-211	8.4838e-211	7.9156e-208	TRUE
CHMP6_49487_CCAGATCGAAATGAAAGTGA	CHMP6	72.868	2148.9	72.868	2148.9	4.8632	2154900	4552.2	30.769	1	3.9023e-208	7.8046e-208	7.1952e-205	TRUE
SLC10A7_52834_CTTACCTGTCCAATGATGAG	SLC10A7	1650.3	25523	1650.3	25523	3.9502	284950000	605900	30.669	1	7.5038e-207	1.5008e-206	1.3673e-203	TRUE
CUTC_37712_CTGCCAGTCACTTTCCACCG	CUTC	2976.8	40811	2976.8	40811	3.7766	715700000	1530300	30.584	1	1.0162e-205	2.0325e-205	1.8302e-202	TRUE
KRT7_10335_TCTCATTCCGGGTATTCCGG	KRT7	201.22	4744	201.22	4744	4.5524	10318000	22313	30.412	1	2.116e-203	4.2319e-203	3.7669e-200	TRUE
CDK12_39441_CTAGCAGTCCCATTAAGTCA	CDK12	206.18	4769.4	206.18	4769.4	4.5251	10411000	23182	29.97	1	1.3164e-197	2.6328e-197	2.3169e-194	TRUE
NLRX1_49583_AGGGCCTTTATACGCCACCA	NLRX1	5318.6	63700	5318.6	63700	3.5819	1704200000	3808300	29.916	1	6.0479e-197	1.2096e-196	1.0525e-193	TRUE
PPIF_27022_GTACACGAGCGGGTTCCCGG	PPIF	2995	40148	2995	40148	3.7442	690170000	1545000	29.89	1	1.3493e-196	2.6985e-196	2.322e-193	TRUE
NUPL1_26073_AAATAAGCAACCCTTCTGTG	NUPL1	285.68	6108	285.68	6108	4.4135	16950000	38647	29.617	1	4.873e-193	9.746e-193	8.2939e-190	TRUE
NLRX1_49584_GCTGGTATAGATGCTTGTAA	NLRX1	2221.7	31163	2221.7	31163	3.8095	418800000	966440	29.44	1	8.6626e-191	1.7325e-190	1.4584e-187	TRUE
DONSON_36961_GAAGGTACAACGGAGCTCAG	DONSON	167.27	3964	167.27	3964	4.5585	7207600	16705	29.376	1	6.212e-190	1.2424e-189	1.0345e-186	TRUE
CACNA1G_23393_CAATAAATCGGACTGTGCCG	CACNA1G	3490.2	44588	3490.2	44588	3.6749	844530000	1964800	29.32	1	2.9232e-189	5.8464e-189	4.8165e-186	TRUE
S100A9_16746_CTTCACAGAGTATTGGTGGA	S100A9	1374.6	21008	1374.6	21008	3.9329	192730000	454700	29.116	1	1.1661e-186	2.3322e-186	1.9012e-183	TRUE
TFEB_21115_TGAAATGCAGATGCCCAACA	TFEB	283.19	5960.5	283.19	5960.5	4.3907	16116000	38122	29.078	1	3.7264e-186	7.4528e-186	6.012e-183	TRUE
PLK1_14175_CCTGCCTGACCATTCCACCA	PLK1	96.882	2545.5	96.882	2545.5	4.7013	2997900	7106	29.048	1	9.3983e-186	1.8797e-185	1.5006e-182	TRUE
DNLZ_74715_GCTGGCCTATCACCAAGGCG	DNLZ	828.88	13849	828.88	13849	4.0608	84757000	205520	28.72	1	1.1265e-181	2.2531e-181	1.7804e-178	TRUE
SLC35A5_41377_TAAAACTTTACAGCACAACT	SLC35A5	769.26	13014	769.26	13014	4.0787	74969000	182800	28.64	1	1.1061e-180	2.2122e-180	1.7305e-177	TRUE
TRIAP1_38885_GGCTCACCTGAACACACTGC	TRIAP1	334.53	6693.3	334.53	6693.3	4.3184	20217000	49501	28.58	1	6.3163e-180	1.2633e-179	9.7829e-177	TRUE
USP11_21453_GATAAACTGGCGCCTCAAGG	USP11	117.58	2907.1	117.58	2907.1	4.6161	3890700	9620.7	28.44	1	3.6983e-178	7.3967e-178	5.6713e-175	TRUE
C5orf63_72384_TTTGTGAATAAGGTCAACAC	C5orf63	135.8	3249.3	135.8	3249.3	4.5704	4847000	12054	28.359	1	3.633e-177	7.266e-177	5.5165e-174	TRUE
ZNF146_20712_TGGAAAATCATTTAGCCAGA	ZNF146	3967.2	47901	3967.2	47901	3.5935	965070000	2402800	28.342	1	5.2075e-177	1.0415e-176	7.8306e-174	TRUE
PTPMT1_57377_CGGGGTGATCACCATGAACG	PTPMT1	627.66	10910	627.66	10910	4.1174	52864000	132840	28.212	1	2.1665e-175	4.333e-175	3.2265e-172	TRUE
NMNAT1_48107_AATGGGTGGAAGTTGATACA	NMNAT1	166.44	3774.1	166.44	3774.1	4.4948	6507800	16576	28.022	1	4.8717e-173	9.7435e-173	7.1861e-170	TRUE
SAP130_49348_AGCCAGACTACCCTGCCGAG	SAP130	824.74	13457	824.74	13457	4.0266	79785000	203910	27.974	1	1.737e-172	3.4741e-172	2.5381e-169	TRUE
MTX1_11901_AGCACCAGTAAATCTGGCAT	MTX1	588.74	10266	588.74	10266	4.1217	46820000	120140	27.918	1	8.4538e-172	1.6908e-171	1.2237e-168	TRUE
TMEM200A_57238_ACTGTCAACAAATGAAACTC	TMEM200A	479.44	8695.9	479.44	8695.9	4.1781	33755000	87048	27.849	1	5.8871e-171	1.1774e-170	8.4427e-168	TRUE
SLC46A2_46485_GGGTGCTATCATATATGACC	SLC46A2	316.31	6195.1	316.31	6195.1	4.2874	17280000	45340	27.609	1	4.6966e-168	9.3933e-168	6.6736e-165	TRUE
MFAP1_11396_TCTGTAAACGCCGTAGCCGG	MFAP1	138.28	3207	138.28	3207	4.5256	4708500	12401	27.557	1	2.039e-167	4.078e-167	2.8709e-164	TRUE
OR2L8_71952_TGACTCAGTAGGAAATACAT	OR2L8	262.49	5250.7	262.49	5250.7	4.3169	12441000	33845	27.114	1	3.6358e-162	7.2716e-162	5.0731e-159	TRUE
PIGA_13934_CCGTACCCATAATATATGCA	PIGA	793.27	12503	793.27	12503	3.9766	68555000	191830	26.735	1	9.6384e-158	1.9277e-157	1.3329e-154	TRUE
OLIG2_27387_CTGGTGAGCGAGATCTACGG	OLIG2	663.27	10800	663.27	10800	4.0233	51377000	144850	26.634	1	1.4257e-156	2.8514e-156	1.9541e-153	TRUE
SPTA1_18134_CCCTTGGACATACCCCGTCA	SPTA1	4316.6	48406	4316.6	48406	3.4869	971940000	2743500	26.618	1	2.0954e-156	4.1908e-156	2.8469e-153	TRUE
RPL15_16351_GCGCGCTTTATCAGGCCGGG	RPL15	238.48	4750	238.48	4750	4.3103	10177000	29120	26.438	1	2.7085e-154	5.417e-154	3.6478e-151	TRUE
RRP1_22351_TGTTCAAAACCAAGGAACTG	RRP1	413.2	7335.5	413.2	7335.5	4.1467	23959000	68938	26.364	1	1.859e-153	3.718e-153	2.4821e-150	TRUE
MYO1F_11878_CCAATCGGACACCTACCAGG	MYO1F	527.47	8874.9	527.47	8874.9	4.07	34839000	101110	26.251	1	3.6414e-152	7.2829e-152	4.8205e-149	TRUE
TNNI1_19395_GAGACACGGACTCGACGCAG	TNNI1	703.84	11135	703.84	11135	3.9818	54404000	159000	26.16	1	3.9485e-151	7.897e-151	5.1827e-148	TRUE
ARFGEF2_28507_TCTCGTGAGTCCTGAATACG	ARFGEF2	228.54	4542	228.54	4542	4.3068	9303100	27241	26.135	1	7.9933e-151	1.5987e-150	1.0404e-147	TRUE
EARS2_58742_GGACGGCGCGAGGCCAACCT	EARS2	492.69	8339.2	492.69	8339.2	4.0784	30783000	90851	26.032	1	1.1308e-149	2.2616e-149	1.4595e-146	TRUE
MDH1_11278_ATTACCCACAACAATAACCT	MDH1	918.31	13697	918.31	13697	3.8973	81653000	241380	26.011	1	1.9299e-149	3.8598e-149	2.4703e-146	TRUE
PSMC2_15220_TGTACAGAAATACGTCGGTG	PSMC2	568.87	9315	568.87	9315	4.031	38248000	113840	25.922	1	1.9663e-148	3.9326e-148	2.4963e-145	TRUE
MRPL28_28538_AATATATGCCAACAACGACA	MRPL28	144.08	3104.2	144.08	3104.2	4.4198	4381200	13224	25.741	1	2.264e-146	4.5279e-146	2.8508e-143	TRUE
OSTN_69652_TGGCTGTGACACTGACACTG	OSTN	1780.3	23029	1780.3	23029	3.6925	225760000	682520	25.721	1	3.487e-146	6.9739e-146	4.3554e-143	TRUE
NIFK_53552_CGTCAAGTAGGTTAGGTAGG	NIFK	238.48	4624.3	238.48	4624.3	4.2716	9617600	29120	25.701	1	6.1548e-146	1.231e-145	7.6261e-143	TRUE
UTP6_43464_AGAATGCCAATACAAGCAGT	UTP6	101.02	2331.5	101.02	2331.5	4.5149	2487500	7586.7	25.607	1	7.1769e-145	1.4354e-144	8.8221e-142	TRUE
CPOX_3815_GATTCAAGTATGTTGGAGTG	CPOX	578.81	9322.3	578.81	9322.3	4.0072	38224000	116980	25.564	1	1.9846e-144	3.9692e-144	2.4203e-141	TRUE
PPIF_27021_ACTTTACACTGAAGCACGTG	PPIF	4638.7	49063	4638.7	49063	3.4025	986740000	3071900	25.346	1	4.9844e-142	9.9688e-142	6.0312e-139	TRUE
COPS2_24468_TAGTAACTCCGAGCCAAATG	COPS2	377.59	6577.2	377.59	6577.2	4.119	19218000	59852	25.341	1	5.97e-142	1.194e-141	7.1678e-139	TRUE
PPIAL4F_74809_GAATTGTCCACAGTCAGCAA	PPIAL4F	111.79	2500.8	111.79	2500.8	4.4713	2853600	8889	25.339	1	6.7445e-142	1.3489e-141	8.0353e-139	TRUE
ERBB4_5739_ATGTCCAGATGGCTTACAGG	ERBB4	290.64	5309.9	290.64	5309.9	4.1867	12597000	39706	25.189	1	2.8419e-140	5.6837e-140	3.3599e-137	TRUE
ATXN7L3_44735_CACGGACCCTGATAGCATGA	ATXN7L3	403.26	6885.6	403.26	6885.6	4.0904	21010000	66355	25.165	1	5.166e-140	1.0332e-139	6.0616e-137	TRUE
TCEB2_18805_CGAACTGAAGCGCATCGTCG	TCEB2	379.25	6537.3	379.25	6537.3	4.1039	18961000	60264	25.085	1	3.8443e-139	7.6887e-139	4.4768e-136	TRUE
CCDC33_50736_AGGAGATGAACAACTACCGG	CCDC33	233.51	4436.8	233.51	4436.8	4.2421	8833900	28174	25.042	1	1.1704e-138	2.3408e-138	1.3528e-135	TRUE
DNAJA3_23838_ATAATCTTCTTTGGCCAAAG	DNAJA3	1014.4	14209	1014.4	14209	3.8068	87049000	282180	24.839	1	1.7432e-136	3.4864e-136	1.9999e-133	TRUE
MANEAL_62134_CCTTTGAGCGACGCCCAGAG	MANEAL	3426.5	37594	3426.5	37594	3.4553	583710000	1908700	24.731	1	2.5046e-135	5.0092e-135	2.8523e-132	TRUE
ERAS_8827_GAACCACCAGTGCTTCGTGG	ERAS	101.02	2251.7	101.02	2251.7	4.4647	2312600	7586.7	24.691	1	7.5829e-135	1.5166e-134	8.5727e-132	TRUE
SLC27A2_29808_CGTAGGTGAGAGTCTCGTCG	SLC27A2	328.74	5740.4	328.74	5740.4	4.122	14643000	48163	24.659	1	1.5771e-134	3.1543e-134	1.7701e-131	TRUE
A2ML1_61350_ACCCTGGTTACTGATAACAA	A2ML1	1351.4	17738	1351.4	17738	3.7133	134250000	442710	24.627	1	3.2814e-134	6.5628e-134	3.6563e-131	TRUE
OR4C11_65234_CATGATGGTTGGGTAACGCA	OR4C11	5922.2	58080	5922.2	58080	3.2936	1360200000	4509000	24.563	1	1.5806e-133	3.1612e-133	1.7486e-130	TRUE
POLD3_28955_ATGGCTGAGCTATACACTAG	POLD3	101.02	2238.4	101.02	2238.4	4.4561	2284100	7586.7	24.538	1	3.2741e-133	6.5482e-133	3.5964e-130	TRUE
COPS3_22226_ATGCTCCTTACAAAACAGCA	COPS3	205.36	3912	205.36	3912	4.2451	6869600	23037	24.421	1	5.554e-132	1.1108e-131	6.0578e-129	TRUE
CXorf40A_56070_CGAAGACTTAACTCCCGATG	CXorf40A	327.08	5637.6	327.08	5637.6	4.1032	14101000	47783	24.294	1	1.209e-130	2.418e-130	1.3095e-127	TRUE
KRTAP3-3_54778_GGGGACACTGCAGCCTCGAG	KRTAP3-3	271.6	4858.9	271.6	4858.9	4.1561	10521000	35704	24.277	1	1.8524e-130	3.7047e-130	1.9924e-127	TRUE
KARS_9938_ATTAATAACAAACTGCGTCG	KARS	187.97	3567.4	187.97	3567.4	4.2391	5710100	20055	23.863	1	4.0656e-126	8.1312e-126	4.3427e-123	TRUE
PFN1_13769_CTACATCGACAACCTCATGG	PFN1	4916.1	48664	4916.1	48664	3.307	956920000	3365400	23.847	1	5.4703e-126	1.0941e-125	5.8031e-123	TRUE
ORC5_13107_TCCAAGAAGAATGTTAATGT	ORC5	240.96	4336.5	240.96	4336.5	4.164	8386500	29596	23.806	1	1.5733e-125	3.1466e-125	1.6577e-122	TRUE
THAP6_62711_TGTGAATGCAGCCGGCATTT	THAP6	1112.9	14705	1112.9	14705	3.7227	92369000	326390	23.791	1	2.12e-125	4.2401e-125	2.2186e-122	TRUE
ZNF354A_18858_AGGCAGATTAGAGAAAAAGC	ZNF354A	317.97	5387.3	317.97	5387.3	4.0783	12849000	45713	23.71	1	1.5264e-124	3.0527e-124	1.5866e-121	TRUE
LTBP1_10843_GGGTACCGCATGACTCAGAG	LTBP1	2665.5	29532	2665.5	29532	3.4693	360900000	1286500	23.686	1	2.5157e-124	5.0314e-124	2.5976e-121	TRUE
TMEM131_32971_ACAGTATATCTCTCTACCGG	TMEM131	337.84	5637.6	337.84	5637.6	4.0567	14044000	50272	23.637	1	8.5529e-124	1.7106e-123	8.7727e-121	TRUE
LGALS7B_74333_CCGGGGGTTGAAATGCAGGG	LGALS7B	518.36	7909.9	518.36	7909.9	3.929	27317000	98386	23.565	1	4.6468e-123	9.2937e-123	4.735e-120	TRUE
CRABP2_3849_AACCTTGAAGTTAATCTCTG	CRABP2	1748.8	20913	1748.8	20913	3.5792	183640000	663670	23.524	1	1.1693e-122	2.3386e-122	1.1837e-119	TRUE
GP1BB_7446_CCAGCTCGGTTGTGTCGACA	GP1BB	722.06	10244	722.06	10244	3.8246	45331000	165500	23.405	1	1.9694e-121	3.9388e-121	1.9807e-118	TRUE
GSPT1_7861_AATCCCAAAACCTAAGTCTG	GSPT1	1038.4	13674	1038.4	13674	3.7178	79835000	292730	23.355	1	6.3281e-121	1.2656e-120	6.3233e-118	TRUE
SF3A3_29627_AAGGAAACATACCTCCCAGG	SF3A3	260.01	4514.2	260.01	4514.2	4.1126	9049200	33344	23.298	1	2.5465e-120	5.0929e-120	2.5282e-117	TRUE
SRC_18157_GACCTGGAACGGTACCACCA	SRC	856.2	11672	856.2	11672	3.7674	58490000	216250	23.258	1	6.0844e-120	1.2169e-119	6.0023e-117	TRUE
LYRM4_45069_TCTCTTGGCTTTATTCACTA	LYRM4	445.49	6923.1	445.49	6923.1	3.9549	20980000	77575	23.257	1	6.3938e-120	1.2788e-119	6.2676e-117	TRUE
BPTF_6061_AAAGGAGCAGAGCAAAACCG	BPTF	3572.2	36689	3572.2	36689	3.3601	548370000	2037800	23.199	1	2.3365e-119	4.6729e-119	2.2759e-116	TRUE
WDR48_45981_TCTCAGTAGACTTAAAAACA	WDR48	104.33	2167	104.33	2167	4.3633	2127300	7979.4	23.091	1	3.2287e-118	6.4573e-118	3.1254e-115	TRUE
TRIM49_44953_CATCTTCTTCAAATGAATGT	TRIM49	529.95	7891.7	529.95	7891.7	3.8939	27098000	101860	23.066	1	5.2938e-118	1.0588e-117	5.0926e-115	TRUE
GLI1_7217_CGGCGTTCAAGAGAGACTGG	GLI1	3705.5	37523	3705.5	37523	3.3397	571800000	2158500	23.017	1	1.5714e-117	3.1428e-117	1.5023e-114	TRUE
TFIP11_33616_CAGTCAACTTCATCAGCGCA	TFIP11	562.24	8230.3	562.24	8230.3	3.8693	29400000	111770	22.937	1	1.0503e-116	2.1007e-116	9.9802e-114	TRUE
TPX2_31337_GAAGTTTCTAAAAAGTACTG	TPX2	146.56	2811.6	146.56	2811.6	4.2525	3551100	13583	22.867	1	5.5737e-116	1.1147e-115	5.2638e-113	TRUE
TIMM50_56293_ATTCCTGATGAGTTCGACAA	TIMM50	1322.4	16222	1322.4	16222	3.6158	111010000	427900	22.778	1	3.8618e-115	7.7236e-115	3.625e-112	TRUE
KRBOX1_75888_GGCTGTGTACTTCACTACGA	KRBOX1	120.89	2401.6	120.89	2401.6	4.3009	2600800	10048	22.752	1	7.6578e-115	1.5316e-114	7.1449e-112	TRUE
CSNK1G2_4079_CCAGCCCGAAGTCGATGATG	CSNK1G2	101.85	2092	101.85	2092	4.347	1980400	7684.2	22.704	1	2.3504e-114	4.7008e-114	2.1798e-111	TRUE
SAE1_26856_TCAGAATCTCAACCCCATGG	SAE1	595.37	8466.1	595.37	8466.1	3.8276	30974000	122270	22.509	1	1.7713e-112	3.5426e-112	1.633e-109	TRUE
ACOT7_30785_GCGGCCAGATGATGCCAACG	ACOT7	585.43	8352.5	585.43	8352.5	3.8323	30163000	119080	22.508	1	1.8296e-112	3.6593e-112	1.6768e-109	TRUE
TIGD2_63916_TTCACCAATTCCGTACACCA	TIGD2	318.8	5137	318.8	5137	4.006	11608000	45900	22.489	1	2.8259e-112	5.6518e-112	2.5746e-109	TRUE
NR3C1_7780_TAGAAAAAACTGTTCGACCA	NR3C1	529.95	7687.4	529.95	7687.4	3.856	25614000	101860	22.426	1	1.1523e-111	2.3045e-111	1.0437e-108	TRUE
OR4M2_71805_CAACAGGAAATACATAGGAG	OR4M2	204.53	3586.7	204.53	3586.7	4.1257	5719600	22891	22.354	1	6.0136e-111	1.2027e-110	5.4151e-108	TRUE
KCTD18_59823_ATTTAAATAGACGTCCATCA	KCTD18	738.62	9992.2	738.62	9992.2	3.7561	42815000	171500	22.345	1	7.0207e-111	1.4041e-110	6.2854e-108	TRUE
DEFB113_66144_TGTTCGTGGTGCTTGCAAGC	DEFB113	4183.3	40190	4183.3	40190	3.2638	648250000	2611600	22.281	1	2.8412e-110	5.6824e-110	2.529e-107	TRUE
TP53TG3D_74877_ACTCCCGGAACGGTTGAAGA	TP53TG3D	920.79	11879	920.79	11879	3.6879	60038000	242400	22.257	1	5.0247e-110	1.0049e-109	4.4471e-107	TRUE
ADRB1_421_CGCACGCCCGTTGGCCAGCG	ADRB1	419.82	6334.2	419.82	6334.2	3.9121	17490000	70679	22.246	1	6.4688e-110	1.2938e-109	5.6926e-107	TRUE
RBFA_50181_TCTTGAACAAACACTATCGG	RBFA	302.24	4862.5	302.24	4862.5	4.0035	10398000	42217	22.195	1	2.0879e-109	4.1757e-109	1.827e-106	TRUE
POTEB3_76424_GGGACACTGACATGAACAAG	POTEB3	236.82	4002.7	236.82	4002.7	4.0734	7090900	28803	22.189	1	2.3686e-109	4.7372e-109	2.061e-106	TRUE
MSANTD3_55780_ATTCTGACAGCTGAACACGA	MSANTD3	540.72	7729.7	540.72	7729.7	3.835	25841000	105130	22.172	1	3.332e-109	6.664e-109	2.8831e-106	TRUE
C6orf223_65785_AGGCCCTTCAGCAACGGAGT	C6orf223	2590.1	27157	2590.1	27157	3.3897	301760000	1229900	22.152	1	5.0144e-109	1.0029e-108	4.3147e-106	TRUE
NOC2L_34683_AGCTGTGGCCACCACCCGAG	NOC2L	188.79	3335.2	188.79	3335.2	4.1357	4949900	20193	22.141	1	6.9372e-109	1.3874e-108	5.9362e-106	TRUE
HSD17B3_8891_GTAGTTCAGTAAAACACATC	HSD17B3	318.8	5060.8	318.8	5060.8	3.9844	11243000	45900	22.134	1	8.0119e-109	1.6024e-108	6.8181e-106	TRUE
C19orf24_41310_GCGACAACGTGACCTGCGCG	C19orf24	304.72	4866.1	304.72	4866.1	3.9928	10403000	42762	22.058	1	4.2976e-108	8.5953e-108	3.6373e-105	TRUE
GNG11_7378_AGAGAAGGAAAAACTGAAAA	GNG11	421.48	6300.3	421.48	6300.3	3.8987	17280000	71117	22.045	1	5.691e-108	1.1382e-107	4.7904e-105	TRUE
TMEM8A_46710_GGTCCACAATCGTTCAAACA	TMEM8A	1053.3	13080	1053.3	13080	3.6331	72315000	299360	21.98	1	2.2816e-107	4.5633e-107	1.9102e-104	TRUE
SGMS2_63928_TTGGATTATGGATCACCCAG	SGMS2	650.02	8871.2	650.02	8871.2	3.7685	33794000	140340	21.946	1	4.9579e-107	9.9158e-107	4.1285e-104	TRUE
TNFRSF10C_22995_CTGATTTACAAACTGTACAT	TNFRSF10C	1154.3	13993	1154.3	13993	3.5984	82410000	345650	21.837	1	5.3359e-106	1.0672e-105	4.4194e-103	TRUE
SRF_18186_AGTTCATCGACAACAAGCTG	SRF	1219.7	14581	1219.7	14581	3.5784	89268000	376900	21.765	1	2.5733e-105	5.1466e-105	2.12e-102	TRUE
ATP8B3_61987_GCACCTCGTGCGGACCAACG	ATP8B3	1509.5	17151	1509.5	17151	3.5053	122330000	526740	21.552	1	2.598e-103	5.196e-103	2.129e-100	TRUE
TMTC3_63335_CCGAGCAAATGAGTCCCGAC	TMTC3	342.81	5224.1	342.81	5224.1	3.9258	11913000	51436	21.523	1	5.1005e-103	1.0201e-102	4.1578e-100	TRUE
MRPL40_48318_TTTATCCAAGAACTTTAGAG	MRPL40	887.67	11172	887.67	11172	3.6523	52889000	228860	21.499	1	8.2485e-103	1.6497e-102	6.6887e-100	TRUE
TMEM220_70992_TCTTACATGAGGAAGAAGGC	TMEM220	612.76	8298	612.76	8298	3.7572	29532000	127920	21.488	1	1.0599e-102	2.1199e-102	8.5502e-100	TRUE
CPSF3_39310_TAGCGGGATACTGTGTAGAA	CPSF3	125.86	2346	125.86	2346	4.2095	2464500	10702	21.461	1	2.0379e-102	4.0758e-102	1.627e-99	TRUE
MYO7A_12120_GGGTAACTGCATAACCTGTG	MYO7A	2924.7	29101	2924.7	29101	3.3143	342600000	1488400	21.456	1	2.0145e-102	4.029e-102	1.6166e-99	TRUE
SPDYE6_74956_AATGTTGGGACCATCAGGTG	SPDYE6	549.82	7582.1	549.82	7582.1	3.7831	24727000	107920	21.407	1	6.0484e-102	1.2097e-101	4.804e-99	TRUE
PEBP4_63004_GTTACTGGGTCTCATGATGG	PEBP4	1566.7	17548	1566.7	17548	3.4847	127700000	558380	21.387	1	9.0826e-102	1.8165e-101	7.1772e-99	TRUE
RPS18_16583_CCTCACTTCATTCAGGGTGT	RPS18	143.25	2591.5	143.25	2591.5	4.1677	2996900	13105	21.386	1	1.0101e-101	2.0202e-101	7.9416e-99	TRUE
IGF2_9298_AGTTCTTCCAATATGACACC	IGF2	2429.5	24973	2429.5	24973	3.3611	254100000	1112200	21.376	1	1.1283e-101	2.2566e-101	8.8258e-99	TRUE
LRPPRC_27095_GAATCCGACATGGTTACTGG	LRPPRC	682.31	8999.4	682.31	8999.4	3.7194	34587000	151430	21.373	1	1.2431e-101	2.4862e-101	9.6751e-99	TRUE
NDUFA3_12276_TGACGGAGTACTTGAAGTAG	NDUFA3	763.46	9832.6	763.46	9832.6	3.6852	41125000	180640	21.338	1	2.5953e-101	5.1906e-101	2.0098e-98	TRUE
ACLY_137_AGAGCAATTCGAGATTACCA	ACLY	515.87	7173.4	515.87	7173.4	3.795	22161000	97648	21.305	1	5.3594e-101	1.0719e-100	4.1297e-98	TRUE
RRP15_37547_ATCTTCAGAGAATTGCAACA	RRP15	341.98	5161.2	341.98	5161.2	3.9118	11612000	51241	21.289	1	7.6052e-101	1.521e-100	5.8312e-98	TRUE
GOLGA6A_69366_GGCTACGCAAACAGGAGGAG	GOLGA6A	114.27	2147.7	114.27	2147.7	4.2203	2067400	9200	21.2	1	5.4482e-100	1.0896e-99	4.1364e-97	TRUE
GTF3A_7971_GTGTGGCAAGGCCTTCATCA	GTF3A	457.08	6481.7	457.08	6481.7	3.8229	18148000	80765	21.199	1	5.1376e-100	1.0275e-99	3.9198e-97	TRUE
NAA15_50807_GAAATATTAAAGAAGCTGCA	NAA15	331.22	5007.6	331.22	5007.6	3.9142	10934000	48735	21.183	1	7.3181e-100	1.4636e-99	5.529e-97	TRUE
RNF217_62882_ATTTGCATCCAAATATACTG	RNF217	880.21	10945	880.21	10945	3.6348	50651000	225850	21.179	1	7.7308e-100	1.5462e-99	5.8125e-97	TRUE
TRAPPC13_50576_ACATCATCAATACAACAATC	TRAPPC13	274.91	4297.8	274.91	4297.8	3.9616	8091600	36389	21.089	1	5.4577e-99	1.0915e-98	4.0836e-96	TRUE
TEX10_40875_CCTTGGCAGATGGATCCAGT	TEX10	163.13	2829.7	163.13	2829.7	4.1083	3555300	16062	21.041	1	1.5497e-98	3.0995e-98	1.154e-95	TRUE
RGMA_44721_GTTCTTAGAGCCATCCACGA	RGMA	1362.1	15405	1362.1	15405	3.4985	98600000	448260	20.974	1	5.7491e-98	1.1498e-97	4.2604e-95	TRUE
CLPP_21381_AGAGGAGCTGTGCGATAACA	CLPP	1505.4	16686	1505.4	16686	3.4695	115220000	524470	20.961	1	7.5701e-98	1.514e-97	5.5832e-95	TRUE
DRD2_5034_CTCTTCGGACTCAATAACGC	DRD2	4997.3	43708	4997.3	43708	3.1284	749260000	3453100	20.832	1	1.1205e-96	2.2411e-96	8.2251e-94	TRUE
ZNF763_67822_AGACGCATGGTAATGCACAG	ZNF763	146.56	2566.1	146.56	2566.1	4.1207	2927000	13583	20.76	1	5.523e-96	1.1046e-95	4.0349e-93	TRUE
ACTR6_47798_GGATGTAAAAGAGTCCAGAA	ACTR6	592.05	7810.7	592.05	7810.7	3.7194	26054000	121200	20.735	1	8.8257e-96	1.7651e-95	6.4176e-93	TRUE
HESX1_23089_AATTGAGAGAATCTTAGGAC	HESX1	1058.2	12433	1058.2	12433	3.5531	64687000	301580	20.712	1	1.3825e-95	2.765e-95	1.0006e-92	TRUE
DPY30_53963_CACAACTGTCTGATCCAGGT	DPY30	529.12	7125	529.12	7125	3.7487	21753000	101610	20.692	1	2.1428e-95	4.2855e-95	1.5436e-92	TRUE
ZPR1_23290_GATACGTACTAGCTTCATGT	ZPR1	993.66	11796	993.66	11796	3.5681	58350000	273190	20.668	1	3.437e-95	6.8741e-95	2.4532e-92	TRUE
PMFBP1_52120_AGAACTTGAAATGACAGTCA	PMFBP1	4748.9	41646	4748.9	41646	3.1323	680710000	3187300	20.667	1	3.4249e-95	6.8497e-95	2.4532e-92	TRUE
CTPS1_4227_GGTAGATGGATGAGACATCG	CTPS1	2456	24429	2456	24429	3.3137	241400000	1131300	20.658	1	4.164e-95	8.3281e-95	2.9584e-92	TRUE
XIRP2_59691_GAGATGTAAGAACAGCACGG	XIRP2	1361.3	15163	1361.3	15163	3.4765	95244000	447830	20.624	1	8.5078e-95	1.7016e-94	6.0169e-92	TRUE
SCARB2_2668_TTGGTCTCGTTCAAAAACAT	SCARB2	81.977	1595	81.977	1595	4.2656	1144700	5472.4	20.454	1	3.2277e-93	6.4555e-93	2.2723e-90	TRUE
SEC23A_28248_GCCACCCCAGAGGAACGCAA	SEC23A	134.14	2342.4	134.14	2342.4	4.116	2438100	11824	20.307	1	6.2131e-92	1.2426e-91	4.3543e-89	TRUE
TBC1D3B_72729_CGTCACAATCCAAGACCATG	TBC1D3B	322.11	4701.7	322.11	4701.7	3.8634	9590200	46650	20.277	1	1.1008e-91	2.2016e-91	7.6798e-89	TRUE
PSMD8_15264_GGTGCATATAGGCTGACTCG	PSMD8	351.09	5035.4	351.09	5035.4	3.8384	10971000	53398	20.272	1	1.2264e-91	2.4528e-91	8.4799e-89	TRUE
AGO3_64344_TGTGAAGGCATTACTTCTAG	AGO3	691.42	8662	691.42	8662	3.6452	31765000	154620	20.27	1	1.2199e-91	2.4397e-91	8.4725e-89	TRUE
ATP6V0D1_23902_GCTCGAAGCTGCCTAGTGGG	ATP6V0D1	381.73	5376.4	381.73	5376.4	3.8125	12474000	60884	20.242	1	2.2167e-91	4.4334e-91	1.5259e-88	TRUE
COX5B_3706_GACTAAATTAGGGTCTTCCC	COX5B	905.06	10736	905.06	10736	3.5668	48323000	235930	20.239	1	2.2738e-91	4.5475e-91	1.5583e-88	TRUE
ABCA5_32859_AAAATGAATGATACCTCAGG	ABCA5	348.61	4991.9	348.61	4991.9	3.8361	10780000	52806	20.206	1	4.6295e-91	9.259e-91	3.1587e-88	TRUE
POC5_60255_TCACAGTCATCTCATCCTAA	POC5	611.1	7821.6	611.1	7821.6	3.6758	25996000	127380	20.203	1	4.8091e-91	9.6181e-91	3.2668e-88	TRUE
DHX15_4672_TTACACCATAACGCTCCAGG	DHX15	337.84	4858.9	337.84	4858.9	3.8422	10220000	50272	20.164	1	1.0885e-90	2.177e-90	7.362e-88	TRUE
UXT_21867_GGTGCTGGACCATCGAGACA	UXT	538.23	7036.8	538.23	7036.8	3.7061	21115000	104370	20.115	1	2.8367e-90	5.6734e-90	1.9102e-87	TRUE
SLC4A10_45340_GAACCGCATAATCCCAGCAA	SLC4A10	115.93	2066.6	115.93	2066.6	4.1443	1902700	9409.5	20.11	1	3.4133e-90	6.8265e-90	2.2885e-87	TRUE
PNMAL1_42010_TGCCATCTCCTCGAATTCAG	PNMAL1	924.93	10829	924.93	10829	3.548	49046000	244120	20.046	1	1.1392e-89	2.2784e-89	7.6053e-87	TRUE
PRAMEF6_72960_TGGTCTGAAGCTATGGCCCG	PRAMEF6	856.2	10147	856.2	10147	3.5654	43160000	216250	19.979	1	4.3369e-89	8.6738e-89	2.8829e-86	TRUE
SLC22A12_57632_TGTCCAGTCCCGCACACCGT	SLC22A12	475.3	6316	475.3	6316	3.7293	17057000	85871	19.932	1	1.1412e-88	2.2824e-88	7.5534e-86	TRUE
FAM210A_58929_ATACAATGCTGAATCCAAAG	FAM210A	2011.3	20117	2011.3	20117	3.3216	163920000	826680	19.914	1	1.56e-88	3.1201e-88	1.0282e-85	TRUE
MIS18BP1_42308_ACAGTAATGTAATTATAGAG	MIS18BP1	338.67	4802	338.67	4802	3.8217	9960800	50465	19.869	1	4.0798e-88	8.1597e-88	2.6775e-85	TRUE
PPP1CB_14567_GATCCAGATAAGGATGTGCA	PPP1CB	199.56	3144.1	199.56	3144.1	3.971	4335200	22026	19.84	1	7.3244e-88	1.4649e-87	4.7866e-85	TRUE
GDF5_21395_CGGAACGTCTTCAGGCCAGG	GDF5	704.67	8590.7	704.67	8590.7	3.6059	31095000	159290	19.759	1	3.5017e-87	7.0035e-87	2.2788e-84	TRUE
HEPACAM_65595_GTCATCCTCCATGAGCACGC	HEPACAM	923.27	10668	923.27	10668	3.529	47482000	243430	19.751	1	4.0476e-87	8.0952e-87	2.623e-84	TRUE
MAGED2_29538_GAATGGAAATCGGTCCAGTG	MAGED2	6092.8	48910	6092.8	48910	3.0048	916670000	4714800	19.719	1	7.3844e-87	1.4769e-86	4.7654e-84	TRUE
C19orf53_36269_GGGAGCGATAACACGACCTG	C19orf53	79.493	1503.1	79.493	1503.1	4.2239	1013400	5215.3	19.713	1	9.6062e-87	1.9212e-86	6.1481e-84	TRUE
RAPGEF3_27997_CTCACCGATAGAGCCTAAGG	RAPGEF3	934.87	10754	934.87	10754	3.5226	48208000	248250	19.708	1	9.5538e-87	1.9108e-86	6.1399e-84	TRUE
PRUNE2_63181_AGTGGGCCATGGCAAAAAGT	PRUNE2	980.41	11169	980.41	11169	3.5086	51902000	267490	19.699	1	1.124e-86	2.248e-86	7.164e-84	TRUE
TWISTNB_65896_TAAGTCGGCAACTCTAGGCA	TWISTNB	356.06	4942.3	356.06	4942.3	3.7912	10517000	54587	19.63	1	4.6151e-86	9.2303e-86	2.9295e-83	TRUE
GXYLT2_74521_TGTGGACTCACTTCTCTACG	GXYLT2	1866.4	18665	1866.4	18665	3.3213	141100000	735080	19.593	1	8.9443e-86	1.7889e-85	5.6544e-83	TRUE
FGB_6226_GGATTGAACGAAGCACACGA	FGB	370.97	5092.3	370.97	5092.3	3.7753	11145000	58213	19.568	1	1.5407e-85	3.0813e-85	9.7e-83	TRUE
CRLS1_40390_TAATCAAATAGCCCAGAACT	CRLS1	2231.6	21514	2231.6	21514	3.2686	185910000	973240	19.546	1	2.2601e-85	4.5202e-85	1.4172e-82	TRUE
C15orf65_61477_CCTTTGGAGTATAATTGCAG	C15orf65	669.06	8154.1	669.06	8154.1	3.6053	28013000	146840	19.533	1	2.997e-85	5.994e-85	1.8717e-82	TRUE
ZNF75A_20602_CCGGAGTTTAAGGATAGTGC	ZNF75A	494.34	6392.2	494.34	6392.2	3.69	17392000	91331	19.516	1	4.2414e-85	8.4829e-85	2.6382e-82	TRUE
TRMT61A_57546_GATGTCCAGGAAGACGGCGT	TRMT61A	211.15	3233.6	211.15	3233.6	3.9304	4567600	24064	19.484	1	8.2188e-85	1.6438e-84	5.0918e-82	TRUE
TRIAP1_38883_ACGACCAGTGCTTCAATCGC	TRIAP1	907.54	10388	907.54	10388	3.5153	44936000	236950	19.475	1	9.1742e-85	1.8348e-84	5.6611e-82	TRUE
BIVM-ERCC5_76175_AACATTCAGGACACATCCGA	BIVM-ERCC5	366.83	5020.9	366.83	5020.9	3.7711	10830000	57198	19.46	1	1.2762e-84	2.5524e-84	7.8437e-82	TRUE
RPS7_16536_GCCAAGATCGTGAAGCCCAA	RPS7	670.72	8134.8	670.72	8134.8	3.5984	27856000	147410	19.44	1	1.8283e-84	3.6566e-84	1.1192e-81	TRUE
TOMM40_28127_GCCTCTTACCTGAACCCACG	TOMM40	335.36	4666.6	335.36	4666.6	3.7946	9379800	49693	19.429	1	2.3271e-84	4.6542e-84	1.419e-81	TRUE
ANO3_47262_ATCCTCGAACAGAATCAGAG	ANO3	4285.1	36192	4285.1	36192	3.078	509030000	2712200	19.374	1	6.3652e-84	1.273e-83	3.8661e-81	TRUE
CCDC138_63805_AAGGTTGATAAAAATCTCAA	CCDC138	318.8	4467.1	318.8	4467.1	3.8044	8604000	45900	19.362	1	8.5935e-84	1.7187e-83	5.1992e-81	TRUE
NEO1_12458_GCGAAGCTGCATATGCACGA	NEO1	1147.7	12442	1147.7	12442	3.4373	63783000	342540	19.298	1	2.8615e-83	5.7231e-83	1.7245e-80	TRUE
LONP1_24599_TCTGGGCAAACGTCCCCGTG	LONP1	1055.8	11621	1055.8	11621	3.4592	55813000	300470	19.275	1	4.5064e-83	9.0127e-83	2.7053e-80	TRUE
TFB2M_47535_CTGGATTGCACTCCAGCAGT	TFB2M	428.93	5638.8	428.93	5638.8	3.7135	13572000	73099	19.27	1	5.118e-83	1.0236e-82	3.0605e-80	TRUE
OR9G4_67248_GTACATAGGTGTATGCAAGT	OR9G4	1560	15877	1560	15877	3.3464	102480000	554680	19.223	1	1.2159e-82	2.4319e-82	7.2434e-80	TRUE
MME_11584_TCTCGGCATCCATCCAAGTG	MME	168.09	2651.9	168.09	2651.9	3.9717	3084700	16835	19.144	1	6.0638e-82	1.2128e-81	3.5846e-79	TRUE
FAM210A_58932_TGCTTGGAACCACATAATGC	FAM210A	592.88	7264.1	592.88	7264.1	3.6127	22253000	121470	19.141	1	5.9897e-82	1.1979e-81	3.5544e-79	TRUE
ATP6V0B_1474_GCCGGTAATATAGATGCCCC	ATP6V0B	155.67	2491.1	155.67	2491.1	3.9915	2727100	14928	19.115	1	1.0561e-81	2.1123e-81	6.1961e-79	TRUE
ATP8B2_45267_ACTAAGCTGATGCAAAACAG	ATP8B2	3273.3	28743	3273.3	28743	3.134	324360000	1776400	19.11	1	1.0525e-81	2.105e-81	6.1961e-79	TRUE
SOD2_17939_CCACCATTGAACTTCAGTGC	SOD2	217.78	3246.9	217.78	3246.9	3.892	4587800	25257	19.06	1	2.9604e-81	5.9207e-81	1.7302e-78	TRUE
MRPL30_38283_AAAGATATAATAAAGATGCT	MRPL30	371.79	4975	371.79	4975	3.7385	10595000	58417	19.045	1	3.837e-81	7.674e-81	2.2342e-78	TRUE
SNRPD2_17887_TGGAGAACGTGAAGGAGATG	SNRPD2	350.26	4742.8	350.26	4742.8	3.7554	9647100	53200	19.044	1	3.9455e-81	7.8911e-81	2.2887e-78	TRUE
GAGE2B_73980_GGAACCAGCAACTCAACGTC	GAGE2B	2572.7	23545	2572.7	23545	3.1935	219910000	1216900	19.011	1	6.9713e-81	1.3943e-80	4.0288e-78	TRUE
PSMD8_15261_CCAATGGAGCATCCTACGCA	PSMD8	369.31	4933.8	369.31	4933.8	3.7362	10417000	57806	18.985	1	1.2117e-80	2.4235e-80	6.9769e-78	TRUE
SLC35B3_37485_GCACCAAATTTCAACCTGAC	SLC35B3	931.55	10359	931.55	10359	3.4736	44435000	246870	18.973	1	1.458e-80	2.9159e-80	8.3634e-78	TRUE
RPS3_16491_GAGTGGGGCCAAAGGCTGCG	RPS3	145.74	2343.6	145.74	2343.6	3.998	2415200	13463	18.942	1	2.8674e-80	5.7348e-80	1.6388e-77	TRUE
ETV4_5860_TGGCCCGCCTGTTCATACAG	ETV4	1454.1	14774	1454.1	14774	3.344	88706000	496660	18.9	1	5.815e-80	1.163e-79	3.3112e-77	TRUE
NFE4_46500_CAAACCCAGGTAAACCCACG	NFE4	805.69	9172.3	805.69	9172.3	3.5074	35000000	196570	18.871	1	1.0215e-79	2.0431e-79	5.7956e-77	TRUE
TSC22D2_26077_AGCGGAGAGCCCTATAGACG	TSC22D2	1864.8	18022	1864.8	18022	3.272	130530000	734060	18.858	1	1.2806e-79	2.5613e-79	7.239e-77	TRUE
CALCOCO2_27484_TCAGGTCATCTTTAACAGTG	CALCOCO2	3994.5	33358	3994.5	33358	3.0616	431100000	2428800	18.841	1	1.7466e-79	3.4931e-79	9.8368e-77	TRUE
CWC15_38894_GCAGGAATCTGGTCTAACCG	CWC15	964.68	10553	964.68	10553	3.4502	45971000	260780	18.777	1	6.0453e-79	1.2091e-78	3.3924e-76	TRUE
PCYT1A_13479_GGGATTATGATGTGTATGCG	PCYT1A	4026.8	33335	4026.8	33335	3.049	429480000	2459700	18.687	1	3.1691e-78	6.3382e-78	1.772e-75	TRUE
SMDT1_55960_TCGCCATCTTTCCTCAAGCT	SMDT1	645.05	7582.1	645.05	7582.1	3.5531	24062000	138660	18.63	1	9.6192e-78	1.9238e-77	5.3591e-75	TRUE
KCNG3_64236_TGCGCGGCCAGCGACGACGT	KCNG3	144.08	2285.5	144.08	2285.5	3.9782	2292900	13224	18.622	1	1.1921e-77	2.3842e-77	6.6179e-75	TRUE
ZNF641_58355_CATAAAAGTCTGTCTGAGAG	ZNF641	2999.2	26102	2999.2	26102	3.1211	266870000	1548400	18.566	1	3.0316e-77	6.0633e-77	1.6769e-74	TRUE
SHISA6_70996_TGGGGCTACTACGACGTGAG	SHISA6	346.12	4575.9	346.12	4575.9	3.7208	8945500	52217	18.51	1	9.1527e-77	1.8305e-76	5.0448e-74	TRUE
CD101_24712_GCAAACCGCTCTGTATACAA	CD101	683.97	7895.3	683.97	7895.3	3.5271	26002000	152010	18.496	1	1.1522e-76	2.3044e-76	6.3282e-74	TRUE
NRF1_12852_GCTCGGTGTAAGTAGCCACA	NRF1	133.32	2130.7	133.32	2130.7	3.9883	1994900	11710	18.458	1	2.521e-76	5.042e-76	1.3797e-73	TRUE
CENPN_43538_TTTCAGATGAGTAAAGGACC	CENPN	161.47	2480.2	161.47	2480.2	3.9328	2688300	15807	18.443	1	3.3073e-76	6.6145e-76	1.8036e-73	TRUE
CCDC53_37551_CCTCACAAACTGTAGAAAAG	CCDC53	3383.4	28602	3383.4	28602	3.0792	317980000	1871200	18.436	1	3.4244e-76	6.8488e-76	1.861e-73	TRUE
LYL1_10900_TCCCTAGCAGCCGGTTGAAG	LYL1	1226.3	12589	1226.3	12589	3.3586	64550000	380120	18.429	1	3.9287e-76	7.8573e-76	2.1276e-73	TRUE
CA1_2094_GAGGACAACGATAACCGATC	CA1	1831.6	17392	1831.6	17392	3.2465	121060000	713690	18.419	1	4.7181e-76	9.4362e-76	2.5462e-73	TRUE
EXPH5_31686_CAGATCTAAAGAATCACACG	EXPH5	862.83	9474.7	862.83	9474.7	3.4554	37082000	218880	18.407	1	5.9407e-76	1.1881e-75	3.1948e-73	TRUE
DHX8_4653_CCCAGGTCGAACATATCCAG	DHX8	365.17	4750	365.17	4750	3.6977	9613500	56793	18.4	1	7.0622e-76	1.4124e-75	3.7848e-73	TRUE
BLOC1S2_67173_ATATTGCTATAAACATTAGT	BLOC1S2	1013.5	10758	1013.5	10758	3.4066	47474000	281810	18.355	1	1.5384e-75	3.0768e-75	8.2162e-73	TRUE
MYH6_12038_GCAGGTGTACTACTCCATCG	MYH6	761.8	8545.9	761.8	8545.9	3.486	30296000	180020	18.346	1	1.8384e-75	3.6769e-75	9.785e-73	TRUE
SRFBP1_62781_GAAACCAATACATAATTCAA	SRFBP1	227.71	3242.1	227.71	3242.1	3.8257	4543200	27086	18.316	1	3.3928e-75	6.7856e-75	1.7996e-72	TRUE
NDUFAF3_34076_CCCTTCCCTAGAGATCGTGG	NDUFAF3	1248.7	12695	1248.7	12695	3.3447	65508000	391050	18.304	1	3.9356e-75	7.8712e-75	2.0804e-72	TRUE
ZNF581_38998_TGGTGGACGAGGAGTCACAG	ZNF581	374.28	4821.4	374.28	4821.4	3.6837	9888300	59030	18.304	1	4.1204e-75	8.2407e-75	2.1707e-72	TRUE
ANP32D_33030_TTATTAAATACAATCAACAT	ANP32D	505.11	6127.4	505.11	6127.4	3.598	15805000	94470	18.292	1	5.0268e-75	1.0054e-74	2.6392e-72	TRUE
DNM1L_26870_GAGGTACTGGAATTGTCACC	DNM1L	145.74	2265	145.74	2265	3.9488	2245600	13463	18.265	1	8.8402e-75	1.768e-74	4.6256e-72	TRUE
NADSYN1_41869_GTGGAAATACCACAGCCCTG	NADSYN1	1830	17209	1830	17209	3.2326	118260000	712670	18.217	1	1.9035e-74	3.8071e-74	9.9267e-72	TRUE
BET1_27622_GAGTACCTCCTGGCAACTAT	BET1	1006.9	10626	1006.9	10626	3.3983	46262000	278930	18.213	1	2.0921e-74	4.1841e-74	1.0873e-71	TRUE
STAB2_42697_CCAGGACCACATGATACCGG	STAB2	550.65	6534.9	550.65	6534.9	3.5666	17906000	108170	18.195	1	2.9652e-74	5.9305e-74	1.536e-71	TRUE
GGCT_48718_GGACGTCACGGGTCCAGATG	GGCT	580.46	6803.4	580.46	6803.4	3.5487	19362000	117500	18.154	1	6.25e-74	1.25e-73	3.2267e-71	TRUE
DNLZ_74714_CCAGCTCGTCTACACCTGCA	DNLZ	1093.9	11325	1093.9	11325	3.3708	52337000	317660	18.153	1	6.2943e-74	1.2589e-73	3.2388e-71	TRUE
PLGLB1_14161_ACGACGATGAAAATACCTGC	PLGLB1	138.28	2158.6	138.28	2158.6	3.9546	2040700	12401	18.142	1	8.3088e-74	1.6618e-73	4.2472e-71	TRUE
FAM206A_41080_GGTCTCTGGGAAATTTAAGC	FAM206A	1187.4	12092	1187.4	12092	3.347	59450000	361350	18.14	1	7.9533e-74	1.5907e-73	4.0789e-71	TRUE
WDR36_60265_ATGAAGTTTCGTCAAGACTG	WDR36	299.75	4000.3	299.75	4000.3	3.7338	6846900	41674	18.127	1	1.0472e-73	2.0943e-73	5.3351e-71	TRUE
ACTL6B_38715_AGTGGAACACACGGGCCAAG	ACTL6B	366	4672.6	366	4672.6	3.6707	9273600	56995	18.039	1	5.1089e-73	1.0218e-72	2.5943e-70	TRUE
DDX23_24774_ATGACCTCCAAGATGTGTGG	DDX23	73.696	1301.2	73.696	1301.2	4.1237	753360	4633.3	18.033	1	6.2204e-73	1.2441e-72	3.1484e-70	TRUE
PPP1R1C_62465_AGAATGCATCCCCTAAGCAA	PPP1R1C	820.6	8924.4	820.6	8924.4	3.4414	32836000	202300	18.017	1	7.3846e-73	1.4769e-72	3.7255e-70	TRUE
ZNF350_46805_TCTCACATAGACTACATCTG	ZNF350	199.56	2863.6	199.56	2863.6	3.8362	3548400	22026	17.95	1	2.633e-72	5.266e-72	1.3241e-69	TRUE
PGS1_24992_GGCAGATAAGAGTAGCCAAG	PGS1	775.88	8495.1	775.88	8495.1	3.451	29794000	185270	17.934	1	3.3353e-72	6.6706e-72	1.6718e-69	TRUE
PITRM1_28396_TCCTGACCACACGTACTCAG	PITRM1	1814.3	16843	1814.3	16843	3.214	112930000	703070	17.923	1	3.9462e-72	7.8925e-72	1.9716e-69	TRUE
GTF2I_7967_CAACATGAGACTGGAAAAGA	GTF2I	165.61	2462.1	165.61	2462.1	3.8859	2636900	16447	17.907	1	5.7614e-72	1.1523e-71	2.8693e-69	TRUE
TAZ_18733_CCTGACCGTGCACAACAGGG	TAZ	794.1	8628.2	794.1	8628.2	3.44	30686000	192150	17.872	1	1.0105e-71	2.0211e-71	5.0165e-69	TRUE
NUTM2F_40498_GGACGGGATAACCTCAGACC	NUTM2F	332.05	4283.2	332.05	4283.2	3.6852	7806000	48926	17.863	1	1.2223e-71	2.4447e-71	6.0485e-69	TRUE
CATSPERD_66850_CACCATGTCTACCTTAACTG	CATSPERD	1844.9	17014	1844.9	17014	3.2045	115060000	721810	17.855	1	1.3387e-71	2.6773e-71	6.603e-69	TRUE
HMGCLL1_40115_ACATGAATATTCCAGCACGA	HMGCLL1	429.76	5262.8	429.76	5262.8	3.6111	11679000	73321	17.849	1	1.5713e-71	3.1425e-71	7.7257e-69	TRUE
GRIN2D_7770_CACCGAATTATTGAACACCA	GRIN2D	777.54	8467.3	777.54	8467.3	3.4432	29566000	185890	17.835	1	1.9465e-71	3.8929e-71	9.5403e-69	TRUE
DCUN1D5_53247_ACCTACCCTTGCAAAATCAA	DCUN1D5	881.04	9357.4	881.04	9357.4	3.4073	35924000	226180	17.823	1	2.4242e-71	4.8485e-71	1.1845e-68	TRUE
C11orf95_48584_GACTCCAATGCAAGGAGTAG	C11orf95	1314.9	12919	1314.9	12919	3.2954	67323000	424120	17.818	1	2.6249e-71	5.2498e-71	1.2785e-68	TRUE
PTP4A1_20934_GTTAAATACTTACAAGAACA	PTP4A1	599.51	6863.8	599.51	6863.8	3.515	19621000	123610	17.818	1	2.6904e-71	5.3808e-71	1.3058e-68	TRUE
NEDD8-MDP1_76095_ATGAGCCTCTGCTGTTGTGG	NEDD8-MDP1	443.83	5392.2	443.83	5392.2	3.5998	12243000	77123	17.818	1	2.6978e-71	5.3956e-71	1.3058e-68	TRUE
IMPDH2_9574_GACGGCCTCACCTACAAGTG	IMPDH2	2340.1	20576	2340.1	20576	3.1358	166270000	1048600	17.808	1	3.0728e-71	6.1457e-71	1.4826e-68	TRUE
CHD2_3127_GTCTTACATCCACAGCACAT	CHD2	1638.7	15401	1638.7	15401	3.2316	94705000	599230	17.779	1	5.2434e-71	1.0487e-70	2.5221e-68	TRUE
CDC20_2802_GGCCAAATGTCGTCCATCTG	CDC20	900.09	9492.8	900.09	9492.8	3.3972	36917000	233900	17.767	1	6.5833e-71	1.3167e-70	3.1568e-68	TRUE
YARS_22337_AGAGTGTTACCGGACTTAAG	YARS	287.33	3794.7	287.33	3794.7	3.7186	6150800	38999	17.76	1	7.7109e-71	1.5422e-70	3.686e-68	TRUE
DHCR7_4738_CCAAGACTCCACCTATAACG	DHCR7	2417.1	21035	2417.1	21035	3.121	173320000	1103300	17.725	1	1.3472e-70	2.6944e-70	6.4202e-68	TRUE
DHX9_4657_CAAAACATTATACTGGCATG	DHX9	1411.8	13597	1411.8	13597	3.2668	74240000	474200	17.695	1	2.3332e-70	4.6664e-70	1.1085e-67	TRUE
TOMM70A_26245_AAGTAAGATTTGATAAACTG	TOMM70A	355.23	4477.9	355.23	4477.9	3.6523	8498400	54388	17.678	1	3.3173e-70	6.6347e-70	1.5712e-67	TRUE
GOLGB1_7427_GAAGTTAATCACAAGTAACA	GOLGB1	488.55	5777.9	488.55	5777.9	3.5613	13989000	89656	17.665	1	4.1131e-70	8.2262e-70	1.9422e-67	TRUE
CT55_41165_ATTGCTCTCAATCCATAATG	CT55	1297.6	12659	1297.6	12659	3.2853	64538000	415340	17.629	1	7.5945e-70	1.5189e-69	3.5752e-67	TRUE
CXorf49B_75467_TGCCCGGCACCCCCAAATCG	CXorf49B	1242.1	12215	1242.1	12215	3.2968	60201000	387800	17.62	1	8.808e-70	1.7616e-69	4.1339e-67	TRUE
NHLRC2_70256_TGCATCATTAACCATAGGGT	NHLRC2	5318.6	39629	5318.6	39629	2.8972	588610000	3808300	17.582	1	1.7029e-69	3.4058e-69	7.9683e-67	TRUE
TSPAN8_19302_CAGGTGGCGACAGGTATCCT	TSPAN8	490.2	5767	490.2	5767	3.5537	13922000	90133	17.576	1	1.9691e-69	3.9383e-69	9.1863e-67	TRUE
LONP1_24597_ACCCACAGGCGGACCTACGT	LONP1	392.49	4817.7	392.49	4817.7	3.6142	9791400	63598	17.547	1	3.3064e-69	6.6128e-69	1.5379e-66	TRUE
CHMP6_49488_CCTTGTCCTGCTCCGTGACG	CHMP6	458.74	5457.5	458.74	5457.5	3.5696	12494000	81224	17.539	1	3.787e-69	7.5739e-69	1.7561e-66	TRUE
FOSB_6549_CGAAGACAGATATTGAGACT	FOSB	165.61	2412.5	165.61	2412.5	3.8566	2524300	16447	17.52	1	5.5478e-69	1.1096e-68	2.5573e-66	TRUE
METTL16_48841_GTATTAACAGAACTAGGCGG	METTL16	1082.3	10874	1082.3	10874	3.3275	47937000	312390	17.519	1	5.2959e-69	1.0592e-68	2.4485e-66	TRUE
RBBP5_15890_CCAGATAGATACCACTCCAC	RBBP5	385.87	4737.9	385.87	4737.9	3.6146	9470200	61923	17.489	1	9.2206e-69	1.8441e-68	4.2377e-66	TRUE
ST3GAL1_17349_CATCAAGGAGCTGTTCAGAG	ST3GAL1	2696.1	22702	2696.1	22702	3.0734	200110000	1309800	17.48	1	1.0243e-68	2.0487e-68	4.6938e-66	TRUE
TMEM121_51309_TCCAGAACTACAAGGCGGCG	TMEM121	8825.3	59569	8825.3	59569	2.7547	1287500000	8439200	17.467	1	1.2698e-68	2.5395e-68	5.8013e-66	TRUE
OR14A16_67916_TCTTCAAGAAGAAATACACG	OR14A16	1738.1	15895	1738.1	15895	3.1922	100200000	657270	17.462	1	1.4238e-68	2.8476e-68	6.4858e-66	TRUE
ELOF1_53531_CACGGTACAAGAGATGACTC	ELOF1	1419.3	13436	1419.3	13436	3.242	72204000	478140	17.379	1	6.0977e-68	1.2195e-67	2.7696e-65	TRUE
SPINT1_18076_CTTCATCAACTACCTCACGA	SPINT1	783.33	8315	783.33	8315	3.4063	28363000	188070	17.367	1	7.6004e-68	1.5201e-67	3.442e-65	TRUE
DPYS_5011_GCCTTCATGTGGCAGTGACG	DPYS	3059.6	24982	3059.6	24982	3.0291	240300000	1597700	17.344	1	1.1049e-67	2.2098e-67	4.9892e-65	TRUE
MFAP5_21251_GGGGTCAATAGTCAACGAGG	MFAP5	636.77	7027.1	636.77	7027.1	3.462	20418000	135870	17.336	1	1.3083e-67	2.6166e-67	5.8904e-65	TRUE
TTC37_25495_GGAGAAGCATACTTAAGCAG	TTC37	350.26	4342.5	350.26	4342.5	3.6282	7969000	53200	17.309	1	2.1686e-67	4.3372e-67	9.7356e-65	TRUE
SPATA31A3_74485_TCTAGTTGTCTCCTCAACAA	SPATA31A3	634.28	6984.8	634.28	6984.8	3.4589	20164000	135040	17.281	1	3.4104e-67	6.8208e-67	1.5266e-64	TRUE
ZNF219_38164_CGGACACGCATGATCGAAGG	ZNF219	282.36	3642.3	282.36	3642.3	3.6845	5644700	37947	17.248	1	6.2193e-67	1.2439e-66	2.7759e-64	TRUE
TCEA1_18792_TCGCAAGCAGAGTACAGATG	TCEA1	1053.3	10486	1053.3	10486	3.3142	44484000	299360	17.239	1	6.8971e-67	1.3794e-66	3.0696e-64	TRUE
PWWP2B_64152_GGGGCGCCTTCGAAGTAGGG	PWWP2B	470.33	5479.2	470.33	5479.2	3.5394	12544000	84467	17.234	1	7.7343e-67	1.5469e-66	3.4226e-64	TRUE
FAM72B_74414_AAGTGTCCGTTGTTGCAGGA	FAM72B	1507.9	14005	1507.9	14005	3.2145	78084000	525830	17.233	1	7.5943e-67	1.5189e-66	3.3702e-64	TRUE
RABEPK_27496_GGGGTAAATATGAACAGCTG	RABEPK	910.02	9315	910.02	9315	3.3542	35322000	237970	17.23	1	8.2047e-67	1.6409e-66	3.6204e-64	TRUE
USP39_28953_AGGCGTGAGACTTCAAACCC	USP39	195.42	2707.6	195.42	2707.6	3.7855	3155400	21314	17.207	1	1.2907e-66	2.5813e-66	5.6629e-64	TRUE
TUBB8_69856_TCTGCTCAGTAAGATCCGGG	TUBB8	424.79	5041.5	424.79	5041.5	3.5659	10657000	71996	17.206	1	1.2724e-66	2.5448e-66	5.5985e-64	TRUE
TMEM182_59879_TCTCCGTACCCCTTCATGAG	TMEM182	144.91	2124.7	144.91	2124.7	3.8648	1959800	13343	17.139	1	4.2369e-66	8.4737e-66	1.8537e-63	TRUE
HLTF_17746_GGTTGGACTACGCTATTACA	HLTF	5061.9	37219	5061.9	37219	2.8781	517040000	3523500	17.131	1	4.3494e-66	8.6988e-66	1.8976e-63	TRUE
METTL6_60008_GTTTCATAGGTATTAAAACC	METTL6	459.57	5338.9	459.57	5338.9	3.5353	11904000	81455	17.096	1	8.329e-66	1.6658e-65	3.6236e-63	TRUE
ZNF75A_20601_AAAGAAAGAAACTTTCAACC	ZNF75A	1016	10099	1016	10099	3.3119	41247000	282900	17.076	1	1.1448e-65	2.2896e-65	4.9667e-63	TRUE
ZNF492_46030_GTGCACAAAGAATGTTACAA	ZNF492	920.79	9323.5	920.79	9323.5	3.3385	35303000	242400	17.067	1	1.3542e-65	2.7084e-65	5.8586e-63	TRUE
ZNF660_68128_TCACATCTTATTCGGCACCA	ZNF660	7180.8	49237	7180.8	49237	2.7773	884350000	6103600	17.023	1	2.7777e-65	5.5553e-65	1.1984e-62	TRUE
CCNL1_44853_TAGTTCTGATCAAGGATCAG	CCNL1	501.8	5705.4	501.8	5705.4	3.5045	13539000	93500	17.017	1	3.2095e-65	6.4189e-65	1.3808e-62	TRUE
CGB2_57125_ACATTGACAGCTGAGAGCCA	CGB2	1790.2	15884	1790.2	15884	3.1486	99314000	688510	16.985	1	5.3897e-65	1.0779e-64	2.3124e-62	TRUE
GGT7_7097_ACTCCCGGAAATCAATTAGG	GGT7	380.07	4551.7	380.07	4551.7	3.5786	8701300	60470	16.964	1	8.0427e-65	1.6085e-64	3.4411e-62	TRUE
FAM192A_50594_TAGATGAACGGCGCAAAAGG	FAM192A	2068.5	17804	2068.5	17804	3.105	123810000	863860	16.93	1	1.3628e-64	2.7255e-64	5.8145e-62	TRUE
RANBP2_15793_ACGGGAATTCTATCGCCCAG	RANBP2	548.17	6093.5	548.17	6093.5	3.4722	15376000	107410	16.92	1	1.6682e-64	3.3364e-64	7.0788e-62	TRUE
KRTAP21-3_75665_TCAATTACAAAAGTGTGTGT	KRTAP21-3	5157.9	37390	5157.9	37390	2.8575	519440000	3629100	16.919	1	1.6276e-64	3.2552e-64	6.9254e-62	TRUE
TRAF3IP2_29083_AGCTTGAGAAAAGTCTCCGG	TRAF3IP2	1467.3	13470	1467.3	13470	3.1976	72034000	503790	16.911	1	1.9162e-64	3.8324e-64	8.1089e-62	TRUE
RBP5_52486_TGTTCTTCTGCGAGACAAAG	RBP5	438.04	5086.2	438.04	5086.2	3.5345	10803000	75549	16.911	1	1.9786e-64	3.9572e-64	8.3502e-62	TRUE
TTK_19699_GAGGACAGACTACTAAAGCC	TTK	438.04	5083.8	438.04	5083.8	3.5338	10791000	75549	16.902	1	2.2972e-64	4.5943e-64	9.6682e-62	TRUE
MYL10_56511_GATCTGGGACTGATCAAACA	MYL10	437.21	5065.6	437.21	5065.6	3.5313	10711000	75325	16.864	1	4.3714e-64	8.7428e-64	1.8348e-61	TRUE
GARNL3_53228_GAGTGTTAATAGCATACAGG	GARNL3	692.25	7318.5	692.25	7318.5	3.4003	21954000	154910	16.836	1	6.9395e-64	1.3879e-63	2.9049e-61	TRUE
C17orf50_61685_AGGACACTGAGCGCCGCTCG	C17orf50	1684.2	14984	1684.2	14984	3.1525	88443000	625590	16.815	1	9.6e-64	1.92e-63	4.0077e-61	TRUE
MRPS21_39970_TTGAGGACATTAAGCATCGG	MRPS21	736.96	7687.4	736.96	7687.4	3.3811	24154000	170900	16.813	1	1.0198e-63	2.0396e-63	4.2459e-61	TRUE
TERF2_18985_AAAGTTCTGGATAACAGGAT	TERF2	463.71	5290.6	463.71	5290.6	3.5093	11649000	82609	16.794	1	1.4277e-63	2.8554e-63	5.9283e-61	TRUE
ATAD5_50343_GTCGACGAAATAGTCAAAAG	ATAD5	426.44	4937.5	426.44	4937.5	3.5303	10175000	72436	16.761	1	2.5002e-63	5.0004e-63	1.0354e-60	TRUE
RNF183_60551_GCCTGTCACTGACTTGCCCA	RNF183	1286.8	12011	1286.8	12011	3.2215	57499000	409940	16.749	1	2.9563e-63	5.9127e-63	1.221e-60	TRUE
SUPV3L1_18505_AGTCGGCAGATTGAAATTCG	SUPV3L1	520.01	5786.4	520.01	5786.4	3.4735	13867000	98880	16.748	1	3.0924e-63	6.1847e-63	1.2738e-60	TRUE
NDUFAF1_37812_ACGGGGAGTCTACCCGAAGT	NDUFAF1	1141	10894	1141	10894	3.254	47563000	339440	16.741	1	3.4053e-63	6.8106e-63	1.399e-60	TRUE
EXOC3_30801_GGAGACAGACAAGAAAGACT	EXOC3	259.18	3307.4	259.18	3307.4	3.6685	4645700	33178	16.735	1	3.9702e-63	7.9403e-63	1.6267e-60	TRUE
STAB1_31932_GATGTGTAGGACACCGTTGG	STAB1	1705	15032	1705	15032	3.1395	88812000	637710	16.689	1	7.965e-63	1.593e-62	3.255e-60	TRUE
SCD_16863_CAGGTGTAGAACTTGCAGGT	SCD	233.51	3030.4	233.51	3030.4	3.6923	3911400	28174	16.663	1	1.3258e-62	2.6516e-62	5.4037e-60	TRUE
SAMM50_33782_CAAGGCCAAAAACCTAATTG	SAMM50	354.4	4231.2	354.4	4231.2	3.5739	7515000	54190	16.654	1	1.5103e-62	3.0207e-62	6.1397e-60	TRUE
C2orf15_62363_GTGGATGATCACTTAATACG	C2orf15	481.1	5406.7	481.1	5406.7	3.4876	12131000	87520	16.65	1	1.6077e-62	3.2153e-62	6.5183e-60	TRUE
ZNF683_66857_GCTTAGAGCACGAGCCACCA	ZNF683	5236.6	37301	5236.6	37301	2.8323	514070000	3716500	16.633	1	2.0269e-62	4.0537e-62	8.1965e-60	TRUE
EPC2_34607_GAAAACGTAAAAACTGCAGG	EPC2	2383.9	19605	2383.9	19605	3.0392	148280000	1079600	16.574	1	5.46e-62	1.092e-61	2.2022e-59	TRUE
UBQLN2_36953_GGAGGAACTACTCCCCACGG	UBQLN2	577.98	6233.8	577.98	6233.8	3.4288	15994000	116710	16.555	1	7.6811e-62	1.5362e-61	3.0901e-59	TRUE
GAGE12J_74903_GTTCAAGCACTCACCCGCAT	GAGE12J	596.19	6386.2	596.19	6386.2	3.4189	16762000	122540	16.54	1	9.8374e-62	1.9675e-61	3.9473e-59	TRUE
GPRASP2_57368_TGAGTTCTATAAGCAGTCCT	GPRASP2	1313.3	12072	1313.3	12072	3.1995	57877000	423280	16.537	1	1.0163e-61	2.0326e-61	4.0673e-59	TRUE
CMTM7_56828_TGATTGCCTTCATCTGTGTG	CMTM7	3518.4	26814	3518.4	26814	2.9297	271350000	1989800	16.515	1	1.4384e-61	2.8767e-61	5.7417e-59	TRUE
CDK17_13469_ACATAGACGGATCTCAATGG	CDK17	3135.8	24414	3135.8	24414	2.9604	226380000	1660600	16.512	1	1.5164e-61	3.0328e-61	6.0376e-59	TRUE
CISH_3285_AAGGCTGACCACATCCGGAA	CISH	994.49	9628.2	994.49	9628.2	3.2739	37271000	273550	16.508	1	1.6645e-61	3.3289e-61	6.6101e-59	TRUE
TMEM8B_39436_CGTGCGCCAGGAAAACGTGA	TMEM8B	1344.7	12284	1344.7	12284	3.1904	59831000	439310	16.504	1	1.7482e-61	3.4964e-61	6.925e-59	TRUE
SERPINB5_13898_CTATGTGAAAAGGAGCCACT	SERPINB5	260.84	3280.8	260.84	3280.8	3.6477	4560000	33511	16.497	1	2.0902e-61	4.1803e-61	8.2584e-59	TRUE
HIST1H2AD_8109_ACGCGGCAAGCAAGGCGGAA	HIST1H2AD	657.47	6890.4	657.47	6890.4	3.3876	19425000	142870	16.49	1	2.2508e-61	4.5016e-61	8.8704e-59	TRUE
PCDHB5_34713_GGCAACTCCATATTATAACG	PCDHB5	1844.1	15827	1844.1	15827	3.1007	97761000	721300	16.464	1	3.3694e-61	6.7387e-61	1.3245e-58	TRUE
TXNL4B_41129_GATAAAAAGTACTGCTGAGA	TXNL4B	1887.9	16111	1887.9	16111	3.0925	101150000	748440	16.441	1	4.9671e-61	9.9342e-61	1.9476e-58	TRUE
KCNH2_10024_GTTCATCCTCAATTTCGAGG	KCNH2	1859	15904	1859	15904	3.0962	98637000	730480	16.434	1	5.5862e-61	1.1172e-60	2.1848e-58	TRUE
NUDCD3_32658_GGTGCCAGTACCCAAGCACG	NUDCD3	595.37	6337.8	595.37	6337.8	3.4099	16488000	122270	16.422	1	6.9186e-61	1.3837e-60	2.6992e-58	TRUE
NCBP2_31221_GACATAAAGAAAATCATTAT	NCBP2	1625.5	14254	1625.5	14254	3.1316	79736000	591640	16.418	1	7.2601e-61	1.452e-60	2.8253e-58	TRUE
PFKFB1_13739_CCAACACTACCAGAGAACGA	PFKFB1	2181.1	18074	2181.1	18074	3.0502	126290000	938860	16.402	1	9.361e-61	1.8722e-60	3.6337e-58	TRUE
NXF2_43842_TTACGGGATAAAGTATGACA	NXF2	2356.6	19211	2356.6	19211	3.0266	142030000	1060200	16.368	1	1.634e-60	3.268e-60	6.3269e-58	TRUE
ARL17B_75873_TTCATTAACTTACCTACTGT	ARL17B	1720.7	14885	1720.7	14885	3.1121	86649000	646970	16.366	1	1.6882e-60	3.3763e-60	6.5203e-58	TRUE
C14orf142_53733_GGTGACGGCGACCCTTTCCA	C14orf142	1597.3	14005	1597.3	14005	3.1314	76970000	575630	16.353	1	2.096e-60	4.1921e-60	8.0756e-58	TRUE
RMDN2_62503_GGGAAATAAAGCTACCACAA	RMDN2	425.62	4817.7	425.62	4817.7	3.4976	9645400	72216	16.344	1	2.5434e-60	5.0868e-60	9.7748e-58	TRUE
CHD4_3136_TACTTACTGGAACCTCTCGG	CHD4	1216.4	11221	1216.4	11221	3.2044	50044000	375290	16.331	1	3.0493e-60	6.0986e-60	1.169e-57	TRUE
DPPA5_69110_ACGTAGACATATCCCGCCGT	DPPA5	1145.2	10674	1145.2	10674	3.2194	45402000	341380	16.309	1	4.3518e-60	8.7036e-60	1.6642e-57	TRUE
ATP5J2_25185_ACTTCTGGAGGTCAAACTGG	ATP5J2	197.08	2593.9	197.08	2593.9	3.7116	2872400	21598	16.309	1	4.6792e-60	9.3583e-60	1.785e-57	TRUE
U2AF2_30807_CTCACCAGGCACATAGACGG	U2AF2	190.45	2520.1	190.45	2520.1	3.719	2713700	20472	16.282	1	7.2369e-60	1.4474e-59	2.754e-57	TRUE
CENPK_47382_TGAAATGGTACTGTCCACTA	CENPK	167.27	2271	167.27	2271	3.7552	2212900	16705	16.277	1	7.9728e-60	1.5946e-59	3.0266e-57	TRUE
KLF1_28842_GGGTCCCAAACAACTCAGGA	KLF1	1837.4	15589	1837.4	15589	3.084	94549000	717240	16.237	1	1.3952e-59	2.7904e-59	5.2835e-57	TRUE
DHFR_4748_GTCGCTGTGTCCCAGAACAT	DHFR	259.18	3211.8	259.18	3211.8	3.6263	4359100	33178	16.21	1	2.3152e-59	4.6305e-59	8.7461e-57	TRUE
MOCS3_35991_AATCTCATCTCGGGACAGAG	MOCS3	218.6	2801.9	218.6	2801.9	3.6739	3336700	25408	16.206	1	2.4797e-59	4.9594e-59	9.3445e-57	TRUE
ZNF830_55898_CTTAACCGGAGTGTTACACA	ZNF830	202.04	2630.2	202.04	2630.2	3.6958	2947900	22457	16.203	1	2.6383e-59	5.2766e-59	9.8942e-57	TRUE
C17orf47_67627_GGGCTCTGGAGTAACAAACA	C17orf47	1454.1	12870	1454.1	12870	3.145	65165000	496660	16.199	1	2.6065e-59	5.2129e-59	9.7984e-57	TRUE
DHX16_21966_CTCGAAATGGGAACACCGGG	DHX16	93.569	1422.1	93.569	1422.1	3.9115	882500	6729.7	16.195	1	3.1439e-59	6.2879e-59	1.1733e-56	TRUE
PSG8_72952_GCAACCTGTGAGACATAGGG	PSG8	1025.1	9697.2	1025.1	9697.2	3.2405	37602000	286890	16.191	1	3.0219e-59	6.0438e-59	1.1305e-56	TRUE
INS-IGF2_74473_GGAGGAGAGGGACAAAGCTG	INS-IGF2	850.41	8327.1	850.41	8327.1	3.2901	27950000	213960	16.164	1	4.6971e-59	9.3942e-59	1.7488e-56	TRUE
CERS3_65138_GGCTTCCTCCAACAATAAAG	CERS3	693.9	7062.2	693.9	7062.2	3.3454	20277000	155490	16.15	1	5.9163e-59	1.1833e-58	2.1974e-56	TRUE
TMEM211_66607_CCTTGCCTCCCCATTCATCA	TMEM211	3134.2	23898	3134.2	23898	2.9303	215560000	1659300	16.119	1	9.4178e-59	1.8836e-58	3.4896e-56	TRUE
AHDC1_35863_CAGAGGTAAAAAAACGACGG	AHDC1	652.5	6707.8	652.5	6707.8	3.3598	18334000	141180	16.116	1	1.0295e-58	2.059e-58	3.8054e-56	TRUE
SNRPG_17902_CCACACATTCATCTATCACA	SNRPG	126.69	1799.4	126.69	1799.4	3.8176	1399000	10812	16.086	1	1.7878e-58	3.5756e-58	6.5928e-56	TRUE
DNAJA3_23839_CATCATCATATCGCCCTGTG	DNAJA3	583.77	6112.9	583.77	6112.9	3.3861	15286000	118550	16.058	1	2.6251e-58	5.2503e-58	9.6576e-56	TRUE
WDR72_66811_GAGGATGATAAAATGGCACC	WDR72	1153.5	10570	1153.5	10570	3.1948	44338000	345260	16.026	1	4.302e-58	8.604e-58	1.5789e-55	TRUE
PLK4_29013_CGATTCTGATAACCCCATGG	PLK4	195.42	2534.6	195.42	2534.6	3.6903	2736000	21314	16.023	1	4.8799e-58	9.7598e-58	1.7868e-55	TRUE
HMGCR_8504_TTGTAGACGTGAACCTATGC	HMGCR	1460.7	12776	1460.7	12776	3.1279	64018000	500220	15.999	1	6.6494e-58	1.3299e-57	2.4289e-55	TRUE
KIF14_26466_AAGAGATACTCCTATAAGTG	KIF14	581.29	6069.3	581.29	6069.3	3.382	15059000	117760	15.992	1	7.5678e-58	1.5136e-57	2.7579e-55	TRUE
MRPL42_36276_ATGGAATGTCCACAGAAGGG	MRPL42	1074.8	9960.8	1074.8	9960.8	3.211	39480000	309020	15.985	1	8.3497e-58	1.6699e-57	3.0357e-55	TRUE
PTDSS2_51597_GGAGTCACACAAGCTAAAGA	PTDSS2	358.54	4112.7	358.54	4112.7	3.5162	7047000	55186	15.981	1	9.2569e-58	1.8514e-57	3.3577e-55	TRUE
RPL6_16316_GTTGGTGGTGACAAGAACGG	RPL6	358.54	4111.5	358.54	4111.5	3.5158	7042500	55186	15.976	1	1.0054e-57	2.0107e-57	3.6382e-55	TRUE
GUCA1B_7996_GGCAGCTGGCGAGATAGATG	GUCA1B	2829.4	21814	2829.4	21814	2.9462	180210000	1413000	15.971	1	1.0249e-57	2.0497e-57	3.7001e-55	TRUE
CDSN_2976_TACGCGTGGGGTCCTTACAA	CDSN	846.26	8197.7	846.26	8197.7	3.2745	27022000	212330	15.954	1	1.3825e-57	2.765e-57	4.9796e-55	TRUE
IFNL1_67131_GGAGCTAGCGAGCTTCAAGA	IFNL1	5879.1	39544	5879.1	39544	2.7496	566680000	4457600	15.945	1	1.5422e-57	3.0844e-57	5.542e-55	TRUE
ANKRD13D_68783_GCAGCATTCCTCCCACACCG	ANKRD13D	3027.3	22988	3027.3	22988	2.9244	199220000	1571300	15.924	1	2.1756e-57	4.3512e-57	7.8001e-55	TRUE
BAZ1B_23640_TGTACCCCCAGAATTCCGTG	BAZ1B	1160.9	10563	1160.9	10563	3.1846	44200000	348770	15.92	1	2.3435e-57	4.6869e-57	8.3824e-55	TRUE
C10orf10_30012_CGTGAGGTCTATATCTCGAC	C10orf10	1244.6	11154	1244.6	11154	3.1629	49102000	389020	15.888	1	3.9056e-57	7.8111e-57	1.3938e-54	TRUE
JAZF1_65903_TGCAGGCAGCGAGTATGACG	JAZF1	718.75	7148	718.75	7148	3.3122	20668000	164310	15.861	1	6.1528e-57	1.2306e-56	2.1907e-54	TRUE
EIF3C_22608_TGATATGGGACTCGAAATCA	EIF3C	370.97	4197.4	370.97	4197.4	3.4966	7320800	58213	15.859	1	6.4691e-57	1.2938e-56	2.2981e-54	TRUE
PPP2R5C_14650_CAGTACTTACTGGTTCCGTG	PPP2R5C	3758.5	27287	3758.5	27287	2.8597	276800000	2207200	15.837	1	8.6851e-57	1.737e-56	3.0782e-54	TRUE
ZNF720_58736_TCTGCACTCTTCACATTCCA	ZNF720	813.97	7886.9	813.97	7886.9	3.2748	25013000	199750	15.826	1	1.0741e-56	2.1481e-56	3.798e-54	TRUE
PLA2G16_30259_AGTCAGGGCGGACATGACAC	PLA2G16	483.58	5182.9	483.58	5182.9	3.4192	11042000	88230	15.821	1	1.1771e-56	2.3543e-56	4.153e-54	TRUE
NUDT6_30324_GGATATGCTTCACATCAAGT	NUDT6	1960.8	16047	1960.8	16047	3.0321	99211000	794310	15.805	1	1.4515e-56	2.903e-56	5.1094e-54	TRUE
BUB1B_1938_AGGAATTGAACCCTTGAGCG	BUB1B	465.36	5019.7	465.36	5019.7	3.4284	10371000	83072	15.801	1	1.6051e-56	3.2101e-56	5.6371e-54	TRUE
GJB6_29219_AATCCCACATTTCAACACCC	GJB6	582.95	6014.9	582.95	6014.9	3.3649	14753000	118290	15.794	1	1.8018e-56	3.6037e-56	6.3139e-54	TRUE
MRPL52_58509_ACGAGTTGTACTGCTGTCAC	MRPL52	957.22	8968	957.22	8968	3.2265	32086000	257630	15.783	1	2.1153e-56	4.2305e-56	7.3954e-54	TRUE
AGAP9_73688_GGTGACTGTTGAAGTTGGTG	AGAP9	178.86	2326.6	178.86	2326.6	3.6939	2306500	18553	15.768	1	2.8509e-56	5.7017e-56	9.9447e-54	TRUE
MRAS_30889_CAACCTCCCCACATACAAGC	MRAS	193.76	2479	193.76	2479	3.6706	2611200	21032	15.758	1	3.3448e-56	6.6895e-56	1.1615e-53	TRUE
MBTPS2_38585_CTTATACAGTAACCAATTTG	MBTPS2	730.34	7197.6	730.34	7197.6	3.2991	20913000	168490	15.755	1	3.2736e-56	6.5472e-56	1.1394e-53	TRUE
TAS2R13_37394_TAAACATGCATATAAAAGAC	TAS2R13	443.01	4811.7	443.01	4811.7	3.4382	9542700	76897	15.754	1	3.4019e-56	6.8038e-56	1.1787e-53	TRUE
CRYZ_3995_GAAAAACTGGACTTTAAACA	CRYZ	897.6	8498.8	897.6	8498.8	3.2417	28889000	232890	15.751	1	3.4978e-56	6.9957e-56	1.2093e-53	TRUE
MRTO4_37981_CCCACAGCTTCGGAAATGTG	MRTO4	468.68	5030.6	468.68	5030.6	3.4213	10405000	84001	15.74	1	4.2512e-56	8.5024e-56	1.4664e-53	TRUE
SREBF1_18177_ACCAGCTGCACACCATGGGT	SREBF1	1291.8	11399	1291.8	11399	3.1405	51074000	412430	15.738	1	4.2693e-56	8.5386e-56	1.4694e-53	TRUE
SETD6_50352_CTGACCTATAGGCCATCACA	SETD6	2014.6	16341	2014.6	16341	3.0193	102620000	828820	15.736	1	4.3183e-56	8.6367e-56	1.483e-53	TRUE
GGT1_7091_CTGGGCAGCGAAGAACTCGG	GGT1	765.12	7462.4	765.12	7462.4	3.2842	22427000	181250	15.731	1	4.8099e-56	9.6198e-56	1.6482e-53	TRUE
GAL3ST1_25061_AAGAACACGATGTTGCGCCG	GAL3ST1	513.39	5407.9	513.39	5407.9	3.3944	11978000	96911	15.722	1	5.5831e-56	1.1166e-55	1.9089e-53	TRUE
SLC9A3R2_24566_CAGATGAGGAGCTCCGCCGG	SLC9A3R2	447.15	4829.8	447.15	4829.8	3.4302	9604000	78028	15.69	1	9.3997e-56	1.8799e-55	3.2067e-53	TRUE
RIPPLY2_60298_CCCCTATCCCGCAGATACGC	RIPPLY2	1255.3	11104	1255.3	11104	3.1439	48494000	394320	15.683	1	1.0074e-55	2.0147e-55	3.429e-53	TRUE
CRIP3_72404_TGTTACTTACCAAAATAGAC	CRIP3	686.45	6798.5	686.45	6798.5	3.3061	18679000	152880	15.632	1	2.2881e-55	4.5762e-55	7.7717e-53	TRUE
ZNF90_20631_GAGGGTAAAGTACACAAAAG	ZNF90	548.17	5669.1	548.17	5669.1	3.368	13112000	107410	15.625	1	2.5679e-55	5.1358e-55	8.7029e-53	TRUE
STARD4_60261_CTGTCCCAATCCAAACGACA	STARD4	798.24	7662	798.24	7662	3.2612	23555000	193720	15.595	1	4.1095e-55	8.219e-55	1.3897e-52	TRUE
VAMP3_24538_AATGCGAGTTAACGTGGACA	VAMP3	2603.4	19951	2603.4	19951	2.9375	150460000	1239700	15.58	1	5.039e-55	1.0078e-54	1.7003e-52	TRUE
PIK3AP1_58075_TATCAGCTATTATACTGACA	PIK3AP1	491.86	5181.7	491.86	5181.7	3.3945	10997000	90612	15.58	1	5.2394e-55	1.0479e-54	1.7641e-52	TRUE
CLN8_5701_AACACCAAAGACTGCACGCG	CLN8	934.87	8695.9	934.87	8695.9	3.2161	30117000	248250	15.577	1	5.3977e-55	1.0795e-54	1.8135e-52	TRUE
OAZ3_39297_GACTGCAACCCTGGAGTACG	OAZ3	2309.4	18092	2309.4	18092	2.9692	124540000	1027100	15.573	1	5.6114e-55	1.1223e-54	1.8812e-52	TRUE
KRTAP19-4_68654_CACAGCCATAGCCATAGCCT	KRTAP19-4	791.61	7589.4	791.61	7589.4	3.2595	23105000	191200	15.546	1	8.7688e-55	1.7538e-54	2.9333e-52	TRUE
CMTM5_57679_GGTAGTACTGGGTGGCATAG	CMTM5	3198.7	23522	3198.7	23522	2.878	206510000	1713300	15.526	1	1.1588e-54	2.3175e-54	3.8679e-52	TRUE
PDCD7_26940_GGCCGCATCCCCGAGCACGT	PDCD7	259.18	3087.3	259.18	3087.3	3.5692	3999100	33178	15.526	1	1.2465e-54	2.4929e-54	4.1517e-52	TRUE
NUP160_32324_CATTCTAGAAAGAGACAACC	NUP160	248.41	2982.1	248.41	2982.1	3.5802	3736400	31044	15.515	1	1.4864e-54	2.9728e-54	4.9402e-52	TRUE
GH2_7110_CCATGACTGGATGAGCAGCA	GH2	995.31	9104.6	995.31	9104.6	3.1921	32880000	273900	15.495	1	1.9369e-54	3.8739e-54	6.4239e-52	TRUE
PPP2R3A_14634_CTAAGAGAGCCACTTGCGAA	PPP2R3A	1009.4	9201.4	1009.4	9201.4	3.1871	33554000	280010	15.481	1	2.3941e-54	4.7882e-54	7.9232e-52	TRUE
TINF2_34926_TGCCTGGAGACAATATGGTG	TINF2	649.19	6441.8	649.19	6441.8	3.3088	16777000	140060	15.478	1	2.5354e-54	5.0708e-54	8.3728e-52	TRUE
MPHOSPH10_27321_AAGGTGCAAAACAAAGGACA	MPHOSPH10	1968.3	15773	1968.3	15773	3.0018	95279000	799050	15.443	1	4.2763e-54	8.5527e-54	1.4092e-51	TRUE
MAPK11_14908_TGCGCGCGTGGATCAGCGAC	MAPK11	991.17	9044.2	991.17	9044.2	3.1885	32425000	272120	15.438	1	4.7088e-54	9.4176e-54	1.5484e-51	TRUE
RHOA_1107_CTATGTGGCAGATATCGAGG	RHOA	760.15	7299.2	760.15	7299.2	3.2617	21379000	179410	15.438	1	4.7189e-54	9.4378e-54	1.5485e-51	TRUE
RAE1_22054_CATTCCCTAGATATACCCCA	RAE1	187.97	2372.6	187.97	2372.6	3.6509	2386300	20055	15.427	1	5.9785e-54	1.1957e-53	1.9576e-51	TRUE
ALX1_21288_TCCGAATGTCTCCCGTGAAA	ALX1	1738.9	14242	1738.9	14242	3.0331	78159000	657760	15.416	1	6.4983e-54	1.2997e-53	2.1233e-51	TRUE
CDK5RAP2_43263_AGCCATTCAGGGTTTAACCA	CDK5RAP2	2857.6	21309	2857.6	21309	2.8981	170220000	1435100	15.402	1	8.011e-54	1.6022e-53	2.6121e-51	TRUE
PACRG_60332_TTTCGAAAATTCTATGAGCG	PACRG	2176.1	17039	2176.1	17039	2.9684	110450000	935500	15.366	1	1.3933e-53	2.7867e-53	4.5337e-51	TRUE
GOLGA6B_43662_TTGCTCCTGCTGGAATACCA	GOLGA6B	489.38	5087.4	489.38	5087.4	3.3753	10571000	89895	15.336	1	2.3242e-53	4.6485e-53	7.5468e-51	TRUE
SMARCC1_17758_GGATGATTGGAACAAAGTGT	SMARCC1	1211.4	10574	1211.4	10574	3.1247	43828000	372890	15.332	1	2.3909e-53	4.7818e-53	7.7471e-51	TRUE
PTPMT1_57379_TCAGCACAGTAGACATGACT	PTPMT1	804.86	7585.8	804.86	7585.8	3.2349	22990000	196250	15.307	1	3.5686e-53	7.1372e-53	1.1539e-50	TRUE
FAM129B_48185_GACGCGCATAAGGATGCCAG	FAM129B	1553.4	12909	1553.4	12909	3.054	64475000	550990	15.298	1	4.0067e-53	8.0134e-53	1.2929e-50	TRUE
SCAP_31293_GCCCACCCTCAATGGCGGGT	SCAP	1599.8	13216	1599.8	13216	3.0456	67470000	577030	15.292	1	4.3877e-53	8.7754e-53	1.4128e-50	TRUE
HSPE1_8983_GCTGCTGAAACTGTAACCAA	HSPE1	207.01	2540.7	207.01	2540.7	3.611	2723000	23328	15.279	1	5.7783e-53	1.1557e-52	1.8567e-50	TRUE
PSMB5_15188_TTTGTACTGATACACCATGT	PSMB5	374.28	4080.1	374.28	4080.1	3.4429	6866500	59030	15.253	1	8.4229e-53	1.6846e-52	2.7009e-50	TRUE
CEP152_31408_ACAGGAAGTGACACATTCGA	CEP152	1086.4	9622.2	1086.4	9622.2	3.1456	36430000	314270	15.226	1	1.2153e-52	2.4307e-52	3.8891e-50	TRUE
HNRNPU_8620_GGCTGGTCACTAACTACAAG	HNRNPU	1287.6	11035	1287.6	11035	3.0983	47502000	410360	15.216	1	1.4247e-52	2.8494e-52	4.5497e-50	TRUE
DSN1_50518_GTATGAAAGAAACGAACCGG	DSN1	561.42	5630.4	561.42	5630.4	3.3238	12847000	111510	15.18	1	2.525e-52	5.0501e-52	8.047e-50	TRUE
VPS41_35505_CGAAGACTTATATCATCCCG	VPS41	529.12	5363.1	529.12	5363.1	3.3389	11684000	101610	15.165	1	3.1773e-52	6.3547e-52	1.0105e-49	TRUE
RAB5A_15661_AATAGCTTTATCGGGAAACA	RAB5A	3064.6	22213	3064.6	22213	2.8572	183330000	1601800	15.13	1	5.1869e-52	1.0374e-51	1.6462e-49	TRUE
DGCR2_26673_ACAGCCTCCTTCCCATGATG	DGCR2	1583.2	12980	1583.2	12980	3.0346	64947000	567680	15.127	1	5.5011e-52	1.1002e-51	1.7424e-49	TRUE
C9orf84_63162_AGCAGTAGGGAGGGTACACA	C9orf84	1089.7	9588.3	1089.7	9588.3	3.1362	36113000	315770	15.124	1	5.7946e-52	1.1589e-51	1.8316e-49	TRUE
LRP5L_55810_GGGTGAACCTGAAAATGTGT	LRP5L	288.99	3288	288.99	3288	3.5036	4497100	39352	15.118	1	6.6331e-52	1.3266e-51	2.0924e-49	TRUE
DHX34_25679_GGGCGACTGGACGCTAAGTG	DHX34	605.3	5956.9	605.3	5956.9	3.2967	14320000	125490	15.107	1	7.5978e-52	1.5196e-51	2.3918e-49	TRUE
GLTSCR2_37011_AACTCATCCTGGCCAACCAA	GLTSCR2	1066.5	9411.8	1066.5	9411.8	3.1403	34822000	305290	15.104	1	7.8653e-52	1.5731e-51	2.471e-49	TRUE
CST8_26822_AGACACCTTTACCTGAAGCT	CST8	813.14	7547.1	813.14	7547.1	3.2128	22673000	199430	15.079	1	1.1507e-51	2.3013e-51	3.6077e-49	TRUE
RANGAP1_15797_CAGAATGGGATCAACCACCC	RANGAP1	802.38	7462.4	802.38	7462.4	3.2157	22178000	195300	15.07	1	1.3122e-51	2.6245e-51	4.1059e-49	TRUE
PRAMEF11_72956_TATTGTGAGGACCTTTAACG	PRAMEF11	1254.5	10708	1254.5	10708	3.0925	44686000	393910	15.063	1	1.4587e-51	2.9175e-51	4.5551e-49	TRUE
CMC4_75572_CTACATGGAATCAAAGTGTC	CMC4	2848.5	20835	2848.5	20835	2.8703	161750000	1427900	15.052	1	1.7013e-51	3.4027e-51	5.3019e-49	TRUE
EXOSC4_40120_GCACACACAAAGTCTCTCAT	EXOSC4	252.55	2938.5	252.55	2938.5	3.5352	3607200	31858	15.048	1	1.9182e-51	3.8364e-51	5.9538e-49	TRUE
USP37_46243_AATGTGGTGCTTCGACCCAG	USP37	1095.5	9585.9	1095.5	9585.9	3.1282	36043000	318410	15.046	1	1.872e-51	3.744e-51	5.822e-49	TRUE
UTP14A_29248_CGACAGGGTCCCATTTGGAG	UTP14A	607.79	5950.8	607.79	5950.8	3.2893	14274000	126300	15.035	1	2.2752e-51	4.5505e-51	7.0479e-49	TRUE
NEDD1_58382_ACTGTACCTGGTTACTACCA	NEDD1	1275.2	10825	1275.2	10825	3.0846	45603000	404160	15.022	1	2.6829e-51	5.3658e-51	8.2941e-49	TRUE
LY6G5B_46592_CCTGAAATGCATCCTACAGA	LY6G5B	967.16	8653.6	967.16	8653.6	3.1601	29540000	261840	15.021	1	2.7457e-51	5.4914e-51	8.4713e-49	TRUE
TIMELESS_23397_AGGGACGCTTAGCTCAGGAG	TIMELESS	664.09	6383.8	664.09	6383.8	3.263	16357000	145140	15.014	1	3.1185e-51	6.2369e-51	9.6022e-49	TRUE
CCDC6_21202_GATTGACCTTGAAAATACAT	CCDC6	1026	9072	1026	9072	3.1432	32369000	287260	15.012	1	3.1369e-51	6.2737e-51	9.6397e-49	TRUE
SPRED2_64753_AGGCGGGATCAGTCGCGTCG	SPRED2	1050	9209.8	1050	9209.8	3.1316	33292000	297880	14.951	1	7.9197e-51	1.5839e-50	2.4289e-48	TRUE
OR10G7_71741_AGACACCTCAGCCAACGAGA	OR10G7	292.3	3284.4	292.3	3284.4	3.4856	4476300	40061	14.949	1	8.5219e-51	1.7044e-50	2.6085e-48	TRUE
LCE1B_70057_ACTGCAGCAACCCCCAGAGC	LCE1B	732.82	6882	732.82	6882	3.2295	18906000	169390	14.941	1	9.3137e-51	1.8627e-50	2.8396e-48	TRUE
METTL8_50069_TAAAATCCTTGATCCCAGAG	METTL8	2569.4	19034	2569.4	19034	2.8886	135540000	1214400	14.94	1	9.0951e-51	1.819e-50	2.7784e-48	TRUE
MMP21_58085_AGAGAGAAACCAATATGGAG	MMP21	205.36	2471.8	205.36	2471.8	3.5829	2568300	23037	14.932	1	1.1139e-50	2.2278e-50	3.3895e-48	TRUE
LDAH_46940_CCTGAGAACTCATGTGCCAA	LDAH	5220.8	33906	5220.8	33906	2.6989	411410000	3698900	14.915	1	1.3274e-50	2.6547e-50	4.0311e-48	TRUE
LRP2BP_43437_CTTATCCACCAAATTAGCAT	LRP2BP	640.08	6147.9	640.08	6147.9	3.2618	15168000	136980	14.882	1	2.2673e-50	4.5346e-50	6.8721e-48	TRUE
NUDT7_67538_CAATATCATACTTTCTTAAG	NUDT7	606.96	5888	606.96	5888	3.276	13944000	126030	14.876	1	2.4685e-50	4.937e-50	7.4674e-48	TRUE
TFEC_30858_GCAGCATGCACACACAACTC	TFEC	3558.1	24712	3558.1	24712	2.7956	223730000	2025200	14.864	1	2.8257e-50	5.6514e-50	8.5312e-48	TRUE
FXN_6574_CTGGAACTTTGGGCCACCCA	FXN	350.26	3775.4	350.26	3775.4	3.4264	5865600	53200	14.85	1	3.7396e-50	7.4793e-50	1.1268e-47	TRUE
USO1_22449_CTTGTATACCCACTTCCAAG	USO1	365.17	3903.5	365.17	3903.5	3.4146	6260000	56793	14.848	1	3.8485e-50	7.6971e-50	1.1574e-47	TRUE
CBWD1_43631_ACCACTGGATTAGCAGACCC	CBWD1	267.46	3036.5	267.46	3036.5	3.5001	3833800	34854	14.832	1	4.9262e-50	9.8525e-50	1.4787e-47	TRUE
TAS2R7_37390_TGTGAGGATTAAATCAATGG	TAS2R7	681.48	6438.2	681.48	6438.2	3.238	16570000	151140	14.807	1	6.8344e-50	1.3669e-49	2.0475e-47	TRUE
RWDD4_64960_GAGTATATTAGCCAAGCTAC	RWDD4	1506.2	12232	1506.2	12232	3.0208	57519000	524930	14.804	1	7.0611e-50	1.4122e-49	2.1113e-47	TRUE
MED4_36401_GTGGTAACAGCACACGAGAG	MED4	973.78	8575	973.78	8575	3.1371	28889000	264660	14.775	1	1.0887e-49	2.1774e-49	3.249e-47	TRUE
NTAN1_58655_GGTCAGTCTGTTCAACAAGT	NTAN1	875.25	7855.4	875.25	7855.4	3.1645	24362000	223850	14.753	1	1.5139e-49	3.0278e-49	4.5092e-47	TRUE
MS4A7_46524_ATGTTGAGAGGCAGTCCTCA	MS4A7	3686.5	25268	3686.5	25268	2.7767	232880000	2141100	14.749	1	1.5763e-49	3.1525e-49	4.6859e-47	TRUE
FAM227A_74141_TCTGTAACACAATGAGCCTG	FAM227A	2013.8	15411	2013.8	15411	2.9353	89742000	828280	14.721	1	2.411e-49	4.8219e-49	7.1535e-47	TRUE
RFC5_16048_TTTCCAGTGGAGACATGCGT	RFC5	279.05	3119.9	279.05	3119.9	3.4782	4035300	37252	14.719	1	2.6267e-49	5.2534e-49	7.7787e-47	TRUE
IDH2_9144_GTCCTTGAAACGCCCATCGT	IDH2	820.6	7435.8	820.6	7435.8	3.1782	21881000	202300	14.708	1	2.9816e-49	5.9633e-49	8.813e-47	TRUE
ICT1_9115_GGGGGGCAGAATGTGAACAA	ICT1	958.05	8427.4	958.05	8427.4	3.1356	27896000	257980	14.706	1	3.0427e-49	6.0854e-49	8.9763e-47	TRUE
LRRN3_40384_AGAAATACCAGATAACGCCT	LRRN3	1498.8	12096	1498.8	12096	3.0119	56155000	520850	14.684	1	4.1503e-49	8.3005e-49	1.2221e-46	TRUE
ANP32B_28431_AGCCTACATTTATTAAACTG	ANP32B	1717.4	13510	1717.4	13510	2.975	69533000	645020	14.683	1	4.189e-49	8.3781e-49	1.2311e-46	TRUE
NME8_38471_AACTTATAGAAAACATGACC	NME8	1346.4	11084	1346.4	11084	3.0404	47412000	440160	14.678	1	4.5807e-49	9.1613e-49	1.3437e-46	TRUE
NDUFA9_12304_GGTTGACAACATATCGCCCC	NDUFA9	695.56	6489	695.56	6489	3.2199	16782000	156070	14.665	1	5.65e-49	1.13e-48	1.6542e-46	TRUE
GAPDH_6873_ACTGTGGCGTGATGGCCGCG	GAPDH	183.83	2217.8	183.83	2217.8	3.5855	2068500	19367	14.616	1	1.2332e-48	2.4664e-48	3.597e-46	TRUE
TLR9_39781_GCTCCGTGAATGAGTGCTCG	TLR9	1485.5	11957	1485.5	11957	3.008	54829000	513640	14.611	1	1.2122e-48	2.4245e-48	3.5425e-46	TRUE
HOOK3_53559_AACAGAAAGGGATTCTCTGA	HOOK3	2128.1	15994	2128.1	15994	2.9093	96130000	903280	14.589	1	1.6654e-48	3.3307e-48	4.8484e-46	TRUE
PPP1R12A_12152_TGGTCAAGGAGCACATGTAG	PPP1R12A	982.89	8538.7	982.89	8538.7	3.1176	28545000	268560	14.58	1	1.9345e-48	3.869e-48	5.6214e-46	TRUE
TUBG1_19730_CGTGGAGGAGTTCGCCACCG	TUBG1	409.06	4207.1	409.06	4207.1	3.3593	7212400	67857	14.58	1	1.9993e-48	3.9987e-48	5.7989e-46	TRUE
LONP1_24600_TGGCTCACGTCCATCCCTTG	LONP1	1574.1	12505	1574.1	12505	2.9891	59743000	562560	14.574	1	2.0977e-48	4.1953e-48	6.0727e-46	TRUE
STOML1_24715_CCAGATGCGAAACTGGACAT	STOML1	1458.2	11751	1458.2	11751	3.0096	52966000	498880	14.572	1	2.165e-48	4.3299e-48	6.2558e-46	TRUE
HMGB4_59372_TGATGAATTATGTTGGCAAG	HMGB4	2198.5	16398	2198.5	16398	2.8984	100810000	950640	14.563	1	2.4361e-48	4.8723e-48	7.0263e-46	TRUE
XAB2_44679_CCGACACGAGAACTACGATG	XAB2	327.91	3516.6	327.91	3516.6	3.4188	5083800	47973	14.558	1	2.7725e-48	5.5449e-48	7.9815e-46	TRUE
RTKN2_65379_GCCAGACTTTCAGATAAAGG	RTKN2	1243.7	10309	1243.7	10309	3.0502	41090000	388610	14.542	1	3.3582e-48	6.7164e-48	9.6497e-46	TRUE
ANKRD20A3_73115_GTCTTCGCTCAAGACATGTG	ANKRD20A3	769.26	6981.1	769.26	6981.1	3.1803	19294000	182800	14.529	1	4.1083e-48	8.2166e-48	1.1783e-45	TRUE
CLCN7_3368_GGAGCGGCGGATCAATCACA	CLCN7	1707.4	13306	1707.4	13306	2.9614	67259000	639170	14.507	1	5.5445e-48	1.1089e-47	1.5873e-45	TRUE
GINM1_57710_CCTGATAAGATACTGGCTAG	GINM1	1851.5	14210	1851.5	14210	2.9395	76368000	725880	14.506	1	5.6611e-48	1.1322e-47	1.6177e-45	TRUE
RNF138_38780_CACAGGGGACACTTAAAAGT	RNF138	1354.7	11021	1354.7	11021	3.0233	46722000	444420	14.5	1	6.1519e-48	1.2304e-47	1.7547e-45	TRUE
MLF1_11521_AAGTCAAAGAACAAGAAGAC	MLF1	2759.9	19657	2759.9	19657	2.8319	142750000	1358800	14.495	1	6.5434e-48	1.3087e-47	1.863e-45	TRUE
FBXL6_34806_TGGGACCGGCTGGCGCCGAG	FBXL6	1301.7	10665	1301.7	10665	3.0334	43832000	417420	14.492	1	6.9841e-48	1.3968e-47	1.9848e-45	TRUE
MCOLN2_66581_AGCTAAAGGACATTACCCTG	MCOLN2	609.44	5769.4	609.44	5769.4	3.2408	13313000	126840	14.489	1	7.4731e-48	1.4946e-47	2.1199e-45	TRUE
ENKUR_65342_ATACATATGTAAGCGAAACG	ENKUR	499.31	4908.4	499.31	4908.4	3.2947	9720200	92775	14.476	1	9.0942e-48	1.8188e-47	2.5703e-45	TRUE
HPCA_8672_GTCACCATAGGGAAAGAAGT	HPCA	2214.2	16405	2214.2	16405	2.8887	100690000	961350	14.473	1	9.049e-48	1.8098e-47	2.5622e-45	TRUE
CCRL2_23650_AGCATGAGCCCAGAAGGGCA	CCRL2	1615.5	12690	1615.5	12690	2.9729	61323000	585970	14.467	1	9.9089e-48	1.9818e-47	2.7955e-45	TRUE
CATSPERB_50048_CAGTAAATTATATCCACATG	CATSPERB	1314.9	10736	1314.9	10736	3.0284	44378000	424120	14.466	1	1.0125e-47	2.025e-47	2.8512e-45	TRUE
STARD7_44546_TTATGTTCGGCGGTATAGTG	STARD7	1179.1	9826.6	1179.1	9826.6	3.0579	37389000	357400	14.465	1	1.0377e-47	2.0754e-47	2.917e-45	TRUE
FLOT2_6467_CCGCTGCGAGGACGTAGAGA	FLOT2	534.92	5176.9	534.92	5176.9	3.2723	10774000	103360	14.438	1	1.5563e-47	3.1126e-47	4.3668e-45	TRUE
H2AFB1_73363_CGCCAGCACCGGAGGACCCT	H2AFB1	1305.8	10652	1305.8	10652	3.0272	43680000	419510	14.431	1	1.6979e-47	3.3959e-47	4.7555e-45	TRUE
BUB1_1935_TCAGAGAGGAATTCAAAACC	BUB1	609.44	5747.7	609.44	5747.7	3.2353	13201000	126840	14.428	1	1.8159e-47	3.6318e-47	5.0767e-45	TRUE
OAT_12970_TAAGTGGGGCTATACCGTGA	OAT	977.92	8419	977.92	8419	3.1045	27685000	266430	14.416	1	2.1154e-47	4.2308e-47	5.9033e-45	TRUE
MMGT1_56508_TGCAGGAGAGTTTAAAGACA	MMGT1	1148.5	9581.1	1148.5	9581.1	3.0593	35554000	342930	14.4	1	2.6585e-47	5.317e-47	7.4057e-45	TRUE
RNF225_74145_GTGCGCTTCGACCGGCGCCG	RNF225	4655.3	29884	4655.3	29884	2.6821	318230000	3089200	14.354	1	5.0662e-47	1.0132e-46	1.4087e-44	TRUE
ATP11AUN_72183_GCCTGACCTATAAAGGTCGC	ATP11AUN	1347.2	10875	1347.2	10875	3.012	45389000	440580	14.354	1	5.1282e-47	1.0256e-46	1.4234e-44	TRUE
HERPUD2_47566_TCCCATTTCTTAGTTGACGA	HERPUD2	730.34	6612.3	730.34	6612.3	3.1768	17299000	168490	14.33	1	7.4287e-47	1.4857e-46	2.0583e-44	TRUE
FMOD_6508_GAGTTATAACCACCTTCGGA	FMOD	1122	9358.6	1122	9358.6	3.0591	33920000	330590	14.325	1	7.8086e-47	1.5617e-46	2.1597e-44	TRUE
SLC18A3_17672_TACATCGCCCACATGCGCGG	SLC18A3	818.11	7241.1	818.11	7241.1	3.1443	20628000	201340	14.314	1	9.2228e-47	1.8446e-46	2.5462e-44	TRUE
NHLRC2_70254_GGAGCAGTGAAGCACCTCGT	NHLRC2	4632.1	29674	4632.1	29674	2.6792	313560000	3065000	14.304	1	1.0384e-46	2.0768e-46	2.8618e-44	TRUE
LOC101060321_76317_GTTCCTCCTCTATCTTCCTG	LOC101060321	849.58	7460	849.58	7460	3.1329	21849000	213630	14.302	1	1.0992e-46	2.1983e-46	3.0238e-44	TRUE
EZR_20156_TGCGGCGCATATACAACTCA	EZR	741.1	6675.2	741.1	6675.2	3.1693	17607000	172410	14.292	1	1.2837e-46	2.5674e-46	3.5252e-44	TRUE
SERPINB2_13274_ATTCTAGGAAGTCTACTGCC	SERPINB2	747.73	6716.3	747.73	6716.3	3.1654	17812000	174830	14.275	1	1.6371e-46	3.2743e-46	4.4878e-44	TRUE
GPR89B_38817_GGATCAGCAGAATTACACAC	GPR89B	2940.4	20425	2940.4	20425	2.7958	152850000	1501000	14.271	1	1.6698e-46	3.3396e-46	4.5693e-44	TRUE
GBP6_63680_TGTACGGTACAGTCCTACAA	GBP6	871.11	7596.7	871.11	7596.7	3.123	22617000	222190	14.268	1	1.7878e-46	3.5757e-46	4.8837e-44	TRUE
C11orf58_29622_TTCTTATAGAAAGAACATAC	C11orf58	399.12	4043.8	399.12	4043.8	3.3376	6641900	65290	14.264	1	1.9528e-46	3.9056e-46	5.3249e-44	TRUE
ERCC5_5765_AAATGTCACTTGTTCACGTG	ERCC5	909.2	7856.7	909.2	7856.7	3.1098	24134000	237630	14.252	1	2.2486e-46	4.4972e-46	6.1207e-44	TRUE
PPP2R5B_14646_ACTGTGTGGCCGACCTCAAG	PPP2R5B	208.67	2398	208.67	2398	3.5162	2396600	23622	14.245	1	2.6465e-46	5.2931e-46	7.1913e-44	TRUE
THOC3_53480_ACGGGCGTCGCCTAGCCTCG	THOC3	139.11	1731.7	139.11	1731.7	3.6284	1268100	12517	14.235	1	3.1279e-46	6.2558e-46	8.4844e-44	TRUE
BPTF_6062_ACTGCTATCCTGAATAGACA	BPTF	1999.7	14873	1999.7	14873	2.8942	82859000	819210	14.223	1	3.3496e-46	6.6991e-46	9.0697e-44	TRUE
OR2M7_71969_AGGGAAGTCACAGCAGAAGT	OR2M7	6140.8	37209	6140.8	37209	2.599	482630000	4773300	14.22	1	3.4316e-46	6.8632e-46	9.2756e-44	TRUE
FOXE1_6416_GGCTTACATGCACGACGCGG	FOXE1	780.02	6924.3	780.02	6924.3	3.1484	18876000	186830	14.215	1	3.8254e-46	7.6509e-46	1.0322e-43	TRUE
PMPCB_25056_TCTTCTAATCCGAGGCGCTG	PMPCB	1497.1	11744	1497.1	11744	2.9709	52504000	519950	14.211	1	3.9796e-46	7.9593e-46	1.072e-43	TRUE
ADAMTS10_51918_TGCCATTCCAGAGAACGGTG	ADAMTS10	1193.2	9766.1	1193.2	9766.1	3.0319	36747000	364120	14.207	1	4.245e-46	8.49e-46	1.1414e-43	TRUE
FOXD4L3_68447_ATTGTCGAACATGTCTTGGG	FOXD4L3	1722.3	13151	1722.3	13151	2.932	65305000	647950	14.198	1	4.8095e-46	9.6191e-46	1.291e-43	TRUE
PRSS23_30114_GGGCCCAACACCGAGACTCA	PRSS23	2684.5	18868	2684.5	18868	2.8128	130960000	1301000	14.189	1	5.4301e-46	1.086e-45	1.455e-43	TRUE
APBB1_891_CCTGGGTTGGTATTCCGTGG	APBB1	1825.8	13777	1825.8	13777	2.915	71418000	710140	14.182	1	5.9864e-46	1.1973e-45	1.6014e-43	TRUE
ZBTB49_63909_CACCTCTACAGACCTTACCA	ZBTB49	963.02	8191.6	963.02	8191.6	3.0872	26126000	260080	14.174	1	6.8159e-46	1.3632e-45	1.8201e-43	TRUE
SUPT6H_18504_TGAATGTCCACAGGAGCATG	SUPT6H	522.5	4995.5	522.5	4995.5	3.2547	10004000	99622	14.172	1	7.2088e-46	1.4418e-45	1.9217e-43	TRUE
TBC1D2_42443_CCCATTGGGTACCTAGCTCG	TBC1D2	1371.2	10906	1371.2	10906	2.9907	45460000	452980	14.167	1	7.4413e-46	1.4883e-45	1.9803e-43	TRUE
TFAP2B_19012_GGACGTCTTCCATTCCGGGA	TFAP2B	4840.8	30514	4840.8	30514	2.6559	329550000	3284700	14.165	1	7.5503e-46	1.5101e-45	2.0058e-43	TRUE
HSD17B4_8897_AACTCTCGTGACAAAGCCAA	HSD17B4	1859	13963	1859	13963	2.9084	73260000	730480	14.163	1	7.9189e-46	1.5838e-45	2.1002e-43	TRUE
PTK6_15388_GCCGACGCACAGCTTCCGAG	PTK6	1106.3	9154.2	1106.3	9154.2	3.0476	32385000	323340	14.153	1	9.1603e-46	1.8321e-45	2.4252e-43	TRUE
WWC3_43545_GTTCAGGAACGAAGATGCCG	WWC3	207.84	2376.2	207.84	2376.2	3.5088	2350900	23475	14.153	1	9.8681e-46	1.9736e-45	2.6082e-43	TRUE
LILRB5_29778_TTTGACTTTAGACACAGCGG	LILRB5	1931	14387	1931	14387	2.8967	77573000	775420	14.145	1	1.0187e-45	2.0373e-45	2.6878e-43	TRUE
PLCZ1_55185_TTAGACATCTGACTACCCAG	PLCZ1	1348.1	10735	1348.1	10735	2.9924	44055000	441010	14.135	1	1.1854e-45	2.3708e-45	3.1224e-43	TRUE
THSD7A_65940_TTATGTGCATTAACAAGACG	THSD7A	1595.6	12300	1595.6	12300	2.9456	57286000	574690	14.12	1	1.4629e-45	2.9258e-45	3.8468e-43	TRUE
SLC17A4_26836_CCAGTTAATACCATAACCTG	SLC17A4	3555.6	23633	3555.6	23633	2.7323	201550000	2023000	14.116	1	1.5261e-45	3.0521e-45	4.0061e-43	TRUE
LRRC58_57617_AGCGACACCAGACGGTTGTG	LRRC58	1541	11952	1541	11952	2.9546	54199000	544080	14.115	1	1.5655e-45	3.131e-45	4.1027e-43	TRUE
ANP32A_21320_TTCTTAAGTACAATCAACGT	ANP32A	1444.1	11335	1444.1	11335	2.9716	48910000	491340	14.11	1	1.6851e-45	3.3702e-45	4.4086e-43	TRUE
EIF2S1_5420_TTCTTAGTGAATTATCCAGA	EIF2S1	214.46	2428.2	214.46	2428.2	3.495	2450400	24658	14.098	1	2.1413e-45	4.2826e-45	5.5833e-43	TRUE
ZNF737_75240_ACATAAGAAAATTCATACTG	ZNF737	948.11	8048.9	948.11	8048.9	3.0843	25211000	253790	14.095	1	2.0962e-45	4.1925e-45	5.4751e-43	TRUE
MMP27_47289_TATCATAATAGATCCTCCAT	MMP27	2047.8	15042	2047.8	15042	2.8763	84427000	850320	14.092	1	2.162e-45	4.324e-45	5.6278e-43	TRUE
ADGRL3_32336_AGGCAAATCTGACATAGACC	ADGRL3	2952	20248	2952	20248	2.7776	149580000	1510300	14.074	1	2.7669e-45	5.5338e-45	7.1903e-43	TRUE
USP17L15_75681_CAAACGTGTCATCGTCACAA	USP17L15	554.79	5210.8	554.79	5210.8	3.2292	10839000	109450	14.073	1	2.9019e-45	5.8039e-45	7.5284e-43	TRUE
SUPT3H_22019_GATTGTCAAAGGCATCGATG	SUPT3H	4352.2	27808	4352.2	27808	2.6754	275100000	2779200	14.07	1	2.9067e-45	5.8134e-45	7.5284e-43	TRUE
SPATS2L_34334_GAAAAAGATCTCGATACTTG	SPATS2L	1786.1	13435	1786.1	13435	2.9104	67849000	686020	14.064	1	3.1952e-45	6.3904e-45	8.2617e-43	TRUE
UBE3A_19886_ATTAATCTTATAAAGCTCGA	UBE3A	212.81	2402.8	212.81	2402.8	3.4909	2398100	24360	14.032	1	5.4615e-45	1.0923e-44	1.4075e-42	TRUE
HTATSF1_36057_ACTTCGAACACTCTACTCGA	HTATSF1	445.49	4353.4	445.49	4353.4	3.2858	7635800	77575	14.031	1	5.3438e-45	1.0688e-44	1.3794e-42	TRUE
ZC3HC1_38962_GGGTGATCCATTAACTGACT	ZC3HC1	2068.5	15098	2068.5	15098	2.8671	84882000	863860	14.018	1	6.0869e-45	1.2174e-44	1.566e-42	TRUE
DHX57_55689_GAGATTGCAGAGATTCGTCG	DHX57	202.87	2308.5	202.87	2308.5	3.5018	2216800	22602	14.006	1	7.8623e-45	1.5725e-44	2.0195e-42	TRUE
TRAPPC6B_58484_GTCTGGAGTGTACAAGTCCG	TRAPPC6B	5637.4	34204	5637.4	34204	2.6009	408040000	4173000	13.984	1	9.7525e-45	1.9505e-44	2.5008e-42	TRUE
LAIR2_10454_ATAGAGGCAGCGATAAAGCC	LAIR2	678.17	6092.3	678.17	6092.3	3.1654	14657000	149990	13.98	1	1.0808e-44	2.1616e-44	2.7669e-42	TRUE
RRH_28929_GGCAAGCATTGGATTACTCA	RRH	379.25	3810.4	379.25	3810.4	3.3253	5886500	60264	13.977	1	1.1469e-44	2.2939e-44	2.9265e-42	TRUE
GCSAML_62081_ATCATCATTGGAGCTCAGGG	GCSAML	1150.2	9342.8	1150.2	9342.8	3.0209	33560000	343710	13.974	1	1.1452e-44	2.2905e-44	2.9265e-42	TRUE
CNR1_3525_ACAGGTACATATCCATTCAC	CNR1	573.01	5312.3	573.01	5312.3	3.2105	11231000	115140	13.967	1	1.3011e-44	2.6021e-44	3.3143e-42	TRUE
DNAJC8_30922_TCAGGCAGGAAAAGAATACG	DNAJC8	1262.8	10064	1262.8	10064	2.9935	38727000	398000	13.95	1	1.6036e-44	3.2072e-44	4.0783e-42	TRUE
VMA21_65117_CAGGGCTACCTGAACTCAGG	VMA21	884.36	7535	884.36	7535	3.0895	22115000	227520	13.943	1	1.7933e-44	3.5866e-44	4.5532e-42	TRUE
MTCH2_33587_ACTGCAAACATACCATGGAA	MTCH2	828.88	7146.8	828.88	7146.8	3.1065	19958000	205520	13.936	1	1.9701e-44	3.9403e-44	4.9941e-42	TRUE
ATP5S_35590_GTGGCGTAAAGAAACTCCCA	ATP5S	576.32	5317.2	576.32	5317.2	3.2035	11238000	116190	13.908	1	2.9536e-44	5.9073e-44	7.4749e-42	TRUE
FYB_6682_CCAGTGGGCTTTAGAAACGG	FYB	1164.2	9388.8	1164.2	9388.8	3.0105	33822000	350330	13.895	1	3.4598e-44	6.9196e-44	8.7416e-42	TRUE
TNPO3_33086_TCGCATGAGGGTATCAGACC	TNPO3	751.87	6586.9	751.87	6586.9	3.1294	17024000	176350	13.895	1	3.5333e-44	7.0666e-44	8.9128e-42	TRUE
ZNF880_72246_GCTCATCTTGTAATTCACAC	ZNF880	1204	9646.4	1204	9646.4	3.0011	35637000	369290	13.893	1	3.6024e-44	7.2048e-44	9.0723e-42	TRUE
CHCHD2_37944_ATTACTGGGGGCTTCAGTGG	CHCHD2	828.88	7126.3	828.88	7126.3	3.1024	19828000	205520	13.891	1	3.7146e-44	7.4292e-44	9.3397e-42	TRUE
LETM1_10581_ATGGATCGACACCAAGATCG	LETM1	228.54	2517.7	228.54	2517.7	3.4559	2620100	27241	13.87	1	5.2691e-44	1.0538e-43	1.3227e-41	TRUE
IL27RA_24917_CCTCGGAAAAGTCCACGTCA	IL27RA	774.22	6732	774.22	6732	3.1186	17748000	184650	13.865	1	5.3794e-44	1.0759e-43	1.346e-41	TRUE
BPY2_23808_TGACGCTTGTCCCCAGAGCC	BPY2	1435	11105	1435	11105	2.9512	46752000	486490	13.864	1	5.3589e-44	1.0718e-43	1.343e-41	TRUE
DNAJC16_32514_TGAAACGGTCGCATCGACAG	DNAJC16	1649.5	12430	1649.5	12430	2.913	58111000	605420	13.855	1	6.0116e-44	1.2023e-43	1.5018e-41	TRUE
FAHD2A_37524_CACAGATGCTATGGCCCACG	FAHD2A	2547.1	17699	2547.1	17699	2.7963	114790000	1197900	13.844	1	6.9985e-44	1.3997e-43	1.7455e-41	TRUE
KLK11_29842_TAGCCGCGTCTTCTCGAACA	KLK11	1531.1	11689	1531.1	11689	2.9317	51590000	538590	13.841	1	7.3326e-44	1.4665e-43	1.8259e-41	TRUE
BPGM_1849_AAGAAATCTACAACGACCGG	BPGM	1438.3	11108	1438.3	11108	2.9483	46755000	488250	13.839	1	7.5496e-44	1.5099e-43	1.8769e-41	TRUE
SCRN1_26030_AGGAGTTACGCTCAGAGCCA	SCRN1	1151.8	9269.1	1151.8	9269.1	3.0074	32945000	344480	13.83	1	8.5991e-44	1.7198e-43	2.1344e-41	TRUE
AOX1_865_CATATATAACCTACCACCAA	AOX1	1550.1	11789	1550.1	11789	2.9262	52420000	549140	13.817	1	1.0227e-43	2.0455e-43	2.5344e-41	TRUE
KANK2_34195_CACTCAGCCTATTCCTACTG	KANK2	3818.1	24597	3818.1	24597	2.6872	215870000	2262500	13.814	1	1.0543e-43	2.1087e-43	2.6086e-41	TRUE
JAKMIP1_62708_GTCGCGCAGCACGTTCAGCG	JAKMIP1	2792.2	19042	2792.2	19042	2.7693	132040000	1383900	13.814	1	1.0611e-43	2.1222e-43	2.6211e-41	TRUE
SC5D_16839_GGAATCTTCCAAATATGGTG	SC5D	1469.8	11287	1469.8	11287	2.9402	48192000	505130	13.814	1	1.0772e-43	2.1544e-43	2.6566e-41	TRUE
LMNTD1_63347_GATAGGGGTGTACCACGCAA	LMNTD1	879.39	7438.2	879.39	7438.2	3.0789	21509000	225510	13.811	1	1.1223e-43	2.2446e-43	2.7636e-41	TRUE
GTF2A1_7924_TCAAGTTATACCTACGACAG	GTF2A1	2080.1	14970	2080.1	14970	2.8467	83070000	871470	13.807	1	1.1655e-43	2.3311e-43	2.8654e-41	TRUE
CLASP2_31794_TCTCTTACCTAGTGACGCAT	CLASP2	62.932	893.65	62.932	893.65	3.8067	345050	3620.3	13.807	1	1.3661e-43	2.7322e-43	3.3479e-41	TRUE
PIK3C3_13965_AGCCTGCAAAAACTCAACAC	PIK3C3	4073.2	25921	4073.2	25921	2.6696	238660000	2504400	13.806	1	1.1862e-43	2.3723e-43	2.9115e-41	TRUE
KCMF1_44464_AGGCGATCCTAATCATGTCA	KCMF1	626.83	5649.7	626.83	5649.7	3.17	12615000	132560	13.796	1	1.4117e-43	2.8234e-43	3.4542e-41	TRUE
TMEM9B_44372_CGGAAAGCGCCAGGCACGAC	TMEM9B	233.51	2547.9	233.51	2547.9	3.4422	2678300	28174	13.788	1	1.6287e-43	3.2575e-43	3.9789e-41	TRUE
ABHD12B_61424_TTGTGTCTATGAGTGGACCA	ABHD12B	2615	18011	2615	18011	2.7835	118520000	1248400	13.779	1	1.7165e-43	3.4329e-43	4.1866e-41	TRUE
HRSP12_27505_GTCAAGCTGTATTAGTCGAC	HRSP12	251.73	2703.9	251.73	2703.9	3.4199	3006700	31695	13.774	1	1.9799e-43	3.9598e-43	4.8215e-41	TRUE
TNK1_22755_CCTCTGGGATCAGACACTTG	TNK1	1003.6	8256.9	1003.6	8256.9	3.0392	26305000	277490	13.769	1	2.0047e-43	4.0094e-43	4.8743e-41	TRUE
STXBP3_18461_AATTCGACATCGACATATTG	STXBP3	2291.2	16140	2291.2	16140	2.8159	95897000	1014400	13.75	1	2.5607e-43	5.1215e-43	6.2165e-41	TRUE
SYCE2_66705_CCATGTGAAATGCAAAGACC	SYCE2	2648.1	18160	2648.1	18160	2.7772	120300000	1273400	13.746	1	2.7122e-43	5.4243e-43	6.5738e-41	TRUE
HSDL2_53265_GCTGCTATGGATATGCTGGG	HSDL2	1849.9	13549	1849.9	13549	2.872	68431000	724860	13.741	1	2.9321e-43	5.8641e-43	7.0957e-41	TRUE
MERTK_28158_GCTACCGGATATCCCACGTG	MERTK	849.58	7198.8	849.58	7198.8	3.0814	20156000	213630	13.737	1	3.1565e-43	6.313e-43	7.627e-41	TRUE
ANKS1A_32365_GTCAACATAAAAGATAACCA	ANKS1A	514.22	4796	514.22	4796	3.2189	9166700	97156	13.737	1	3.2129e-43	6.4258e-43	7.7511e-41	TRUE
ISCA1_51864_GATGAAGAAGTTATTCAAGA	ISCA1	237.65	2573.3	237.65	2573.3	3.4312	2727700	28961	13.725	1	3.9267e-43	7.8534e-43	9.4584e-41	TRUE
PIWIL1_24365_ATCAACAGCCAGTTATCTAG	PIWIL1	4525.3	28058	4525.3	28058	2.632	276880000	2954700	13.69	1	5.8472e-43	1.1694e-42	1.4063e-40	TRUE
NELFCD_38879_AGATGATTGCACATACCACG	NELFCD	219.43	2407.7	219.43	2407.7	3.4498	2394200	25559	13.687	1	6.5897e-43	1.3179e-42	1.5824e-40	TRUE
RPL31_16413_AGAGGGATACTCACACTCCA	RPL31	202.87	2260.1	202.87	2260.1	3.4713	2116200	22602	13.684	1	6.9209e-43	1.3842e-42	1.6568e-40	TRUE
GPLD1_7480_TGGGCGTGTTAACTACAGAG	GPLD1	1045.8	8489.1	1045.8	8489.1	3.0198	27701000	296040	13.68	1	6.8602e-43	1.372e-42	1.6448e-40	TRUE
IFT80_45845_GAGGTTGTGAATTGTACAGT	IFT80	3468.7	22541	3468.7	22541	2.6997	181870000	1945800	13.673	1	7.4548e-43	1.491e-42	1.7818e-40	TRUE
PET117_75747_GGGGATGTCTAGGAGCTCGA	PET117	1714.1	12678	1714.1	12678	2.8861	60104000	643070	13.672	1	7.5585e-43	1.5117e-42	1.8038e-40	TRUE
OR2M7_71971_GCTGGGTATCCAGGTAGATG	OR2M7	1700.8	12575	1700.8	12575	2.8856	59127000	635280	13.643	1	1.1224e-42	2.2447e-42	2.6744e-40	TRUE
ITGA6_9688_TTTCCAGTTATAAGTACCCG	ITGA6	255.87	2716	255.87	2716	3.4029	3026200	32516	13.643	1	1.2012e-42	2.4023e-42	2.8578e-40	TRUE
PYDC2_62636_TCTTCTGGAGCAGCTCAGCC	PYDC2	1325.7	10261	1325.7	10261	2.9513	39917000	429580	13.632	1	1.3135e-42	2.6269e-42	3.1201e-40	TRUE
RAD54L_21932_GTGCAAGCCAGAAATTGACA	RAD54L	1218.9	9581.1	1218.9	9581.1	2.9736	34963000	376500	13.628	1	1.3929e-42	2.7858e-42	3.3037e-40	TRUE
RPS7_16534_ATAAGCAAAAGCGTCCCAGG	RPS7	617.72	5521.5	617.72	5521.5	3.158	12024000	129550	13.624	1	1.5008e-42	3.0015e-42	3.5541e-40	TRUE
KIAA0319L_50398_GGTAGGGGTAGCATAACTGT	KIAA0319L	498.48	4641.2	498.48	4641.2	3.2163	8581000	92533	13.619	1	1.6333e-42	3.2667e-42	3.8622e-40	TRUE
CLCN5_3360_TGGGAGTCTACAGTGCAATG	CLCN5	2287.9	15978	2287.9	15978	2.8035	93711000	1012100	13.608	1	1.8086e-42	3.6171e-42	4.27e-40	TRUE
CRYGN_62959_TGTTCCAGCGGAAGAAGTCG	CRYGN	467.02	4398.1	467.02	4398.1	3.2326	7726800	83536	13.601	1	2.0794e-42	4.1588e-42	4.8945e-40	TRUE
C14orf178_67427_TGGTTAAGATCATGTTCTCC	C14orf178	1955.8	14053	1955.8	14053	2.8444	73170000	791150	13.6	1	2.018e-42	4.036e-42	4.7573e-40	TRUE
TTC37_25496_TGGTGCGACAGCATACAGAC	TTC37	991.17	8080.4	991.17	8080.4	3.0259	25128000	272120	13.59	1	2.3636e-42	4.7272e-42	5.5551e-40	TRUE
TTBK2_61518_GAATGATCGATTCAACTATG	TTBK2	1363	10465	1363	10465	2.9398	41424000	448690	13.588	1	2.3967e-42	4.7934e-42	5.6243e-40	TRUE
OR2T27_72592_TGAGGGCAAAGAGAAGCCAG	OR2T27	395.81	3844.3	395.81	3844.3	3.2766	5946000	64442	13.584	1	2.633e-42	5.266e-42	6.1695e-40	TRUE
ARMC7_49469_CCAGCAACTACGAGTATCTG	ARMC7	520.84	4797.2	520.84	4797.2	3.2008	9143600	99127	13.582	1	2.6776e-42	5.3553e-42	6.2646e-40	TRUE
IFIT1B_72832_TCTGACCAGTATATCTTCAC	IFIT1B	497.66	4619.4	497.66	4619.4	3.2119	8494500	92292	13.568	1	3.2862e-42	6.5724e-42	7.6644e-40	TRUE
EIF5_5466_CTGGGGAGAAGATACAACTG	EIF5	857.03	7171	857.03	7171	3.0633	19933000	216580	13.567	1	3.2366e-42	6.4732e-42	7.5609e-40	TRUE
ITGB1BP2_35168_CATGGAAGATTGGGACCCCA	ITGB1BP2	1368.8	10486	1368.8	10486	2.9366	41558000	451690	13.565	1	3.2908e-42	6.5816e-42	7.6644e-40	TRUE
TEX22_74200_CGTCGATGCTGACGCTCCAG	TEX22	1271.1	9871.3	1271.1	9871.3	2.9562	36982000	402100	13.563	1	3.4137e-42	6.8274e-42	7.9387e-40	TRUE
HIST2H2BF_72986_CGACATCTTCGAGCGCATCG	HIST2H2BF	1880.5	13561	1880.5	13561	2.8496	68215000	743810	13.543	1	4.4058e-42	8.8115e-42	1.023e-39	TRUE
STXBP4_66258_AGAAAAAAGACTTAATGTTG	STXBP4	2699.4	18210	2699.4	18210	2.7536	120300000	1312300	13.54	1	4.5876e-42	9.1752e-42	1.0637e-39	TRUE
DBR1_38009_GCTGTTACACTAAAGTTACA	DBR1	394.15	3820.1	394.15	3820.1	3.2735	5868500	64020	13.54	1	4.818e-42	9.6359e-42	1.1138e-39	TRUE
FLI1_6442_ACTGTGTAAAATGAACAAGG	FLI1	2156.2	15157	2156.2	15157	2.8128	84510000	922120	13.539	1	4.6801e-42	9.3601e-42	1.0835e-39	TRUE
TRIM43_59745_AATGTGTCATAAACCAGATG	TRIM43	405.74	3907.2	405.74	3907.2	3.2643	6130000	66998	13.527	1	5.7229e-42	1.1446e-41	1.321e-39	TRUE
RBMY1F_63280_TGCGAAAGATATGAATGGAA	RBMY1F	181.34	2043.7	181.34	2043.7	3.4871	1734100	18959	13.525	1	6.1059e-42	1.2212e-41	1.4073e-39	TRUE
CST8_26824_CCCAAAAAAGAATGAGACAG	CST8	494.34	4579.5	494.34	4579.5	3.209	8344300	91331	13.518	1	6.4785e-42	1.2957e-41	1.4909e-39	TRUE
ENTPD2_2683_CGGCCACTTGTAGATAAACA	ENTPD2	2260.6	15723	2260.6	15723	2.7976	90618000	993160	13.509	1	7.0315e-42	1.4063e-41	1.6158e-39	TRUE
PDE1A_13494_CAGTTTATATCGATGAAACA	PDE1A	348.61	3452.5	348.61	3452.5	3.3042	4817000	52806	13.507	1	7.5962e-42	1.5192e-41	1.743e-39	TRUE
ZSCAN23_66053_AAGAGGAGGAACATTCCTGT	ZSCAN23	595.37	5317.2	595.37	5317.2	3.1567	11148000	122270	13.504	1	7.7937e-42	1.5587e-41	1.7857e-39	TRUE
METTL2B_43413_TGTTCTTCCATTATTAAACC	METTL2B	310.52	3141.7	310.52	3141.7	3.3346	4007800	44044	13.49	1	9.586e-42	1.9172e-41	2.1931e-39	TRUE
TEP1_18980_GGGTCTAGGAACTAACCAGG	TEP1	649.19	5696.9	649.19	5696.9	3.1315	12740000	140060	13.488	1	9.6189e-42	1.9238e-41	2.1973e-39	TRUE
SLC9A5_17599_ATTCCAGAGTGTGCCTACCA	SLC9A5	1542.7	11494	1542.7	11494	2.8966	49516000	545000	13.48	1	1.0452e-41	2.0904e-41	2.3842e-39	TRUE
KLRC4-KLRK1_76086_CATGGGCCACAGTAACTTTC	KLRC4-KLRK1	1021	8217	1021	8217	3.0074	25891000	285070	13.478	1	1.0892e-41	2.1783e-41	2.4771e-39	TRUE
FUT10_54144_GGGACCACCAGAGCATAATG	FUT10	2383.1	16382	2383.1	16382	2.7807	97985000	1079000	13.477	1	1.0866e-41	2.1732e-41	2.4749e-39	TRUE
SORBS2_22030_AGTAATCTAACTCACTGGAG	SORBS2	3034	19954	3034	19954	2.717	143150000	1576700	13.475	1	1.1041e-41	2.2083e-41	2.5075e-39	TRUE
KTN1_10432_TGAAACTGGACTTATTCAGG	KTN1	1117.9	8842.2	1117.9	8842.2	2.9825	29833000	328680	13.473	1	1.1506e-41	2.3011e-41	2.6091e-39	TRUE
BTF3L4_55831_TCAGGCTCAGGTCCGGATAG	BTF3L4	386.7	3742.7	386.7	3742.7	3.2715	5631400	62132	13.464	1	1.36e-41	2.72e-41	3.0706e-39	TRUE
RPAP1_34350_TTGCCCAGGAAATTGCGGCA	RPAP1	1382	10499	1382	10499	2.9245	41559000	458570	13.463	1	1.3177e-41	2.6355e-41	2.9838e-39	TRUE
KIF3A_30196_AGCTACTGGACAGCGCCTAA	KIF3A	1486.3	11139	1486.3	11139	2.9049	46583000	514090	13.462	1	1.3345e-41	2.669e-41	3.0174e-39	TRUE
ZBTB25_20582_ATACACTTATGCCATTACTG	ZBTB25	2576.1	17428	2576.1	17428	2.7577	110290000	1219400	13.45	1	1.5581e-41	3.1162e-41	3.5126e-39	TRUE
ABCB5_69136_TTTGGATTGGCAGATCATGG	ABCB5	2054.4	14485	2054.4	14485	2.8171	77256000	854640	13.446	1	1.6489e-41	3.2979e-41	3.7121e-39	TRUE
MYOC_12138_CCATCTGGCTATCTCAGGAG	MYOC	1020.2	8194	1020.2	8194	3.0045	25732000	284710	13.445	1	1.7007e-41	3.4013e-41	3.823e-39	TRUE
MRPL2_37683_ATCTTGAACTCTAACCACAT	MRPL2	1241.2	9608.9	1241.2	9608.9	2.9516	35009000	387390	13.444	1	1.7104e-41	3.4209e-41	3.8393e-39	TRUE
PPL_14544_TCTGGACCTTGAGGAATCAG	PPL	2209.2	15366	2209.2	15366	2.7976	86553000	957970	13.443	1	1.7227e-41	3.4454e-41	3.8613e-39	TRUE
TMEM135_48407_AAGCGGATTGTAGGATCTCA	TMEM135	1530.2	11388	1530.2	11388	2.8948	48585000	538130	13.438	1	1.853e-41	3.706e-41	4.1474e-39	TRUE
RHO_16142_CATCCTGCTCAACCTAGCCG	RHO	2443.6	16671	2443.6	16671	2.7698	101210000	1122300	13.43	1	2.0446e-41	4.0892e-41	4.5696e-39	TRUE
ADGRE5_2768_GGCCTCACCTGTGTTCGAAG	ADGRE5	993.66	8012.6	993.66	8012.6	3.0102	24633000	273190	13.429	1	2.1048e-41	4.2096e-41	4.6974e-39	TRUE
KIF1A_1510_ATTGCCACACGGTGTACCAG	KIF1A	2947.9	19422	2947.9	19422	2.7196	135700000	1507000	13.42	1	2.3254e-41	4.6508e-41	5.1822e-39	TRUE
MRPS26_48284_AGTTCGTGTCCGAGGTGCAG	MRPS26	877.73	7239.9	877.73	7239.9	3.0427	20239000	224850	13.417	1	2.477e-41	4.954e-41	5.5042e-39	TRUE
EXO1_24050_GTCCAGACTTACCTATCAGT	EXO1	1937.6	13783	1937.6	13783	2.8299	70160000	779610	13.416	1	2.4723e-41	4.9446e-41	5.5017e-39	TRUE
ATP5H_28213_GAATCCACCAGCTATCGACT	ATP5H	721.23	6158.8	721.23	6158.8	3.0924	14784000	165210	13.378	1	4.2192e-41	8.4384e-41	9.3622e-39	TRUE
OR5B12_71688_TGAATGCATCCATTCATACT	OR5B12	2922.2	19223	2922.2	19223	2.7173	132850000	1486400	13.37	1	4.5668e-41	9.1336e-41	1.0119e-38	TRUE
ROGDI_49482_TGGTAAGCAGGTAAATGGCT	ROGDI	719.57	6139.5	719.57	6139.5	3.0911	14688000	164610	13.359	1	5.4805e-41	1.0961e-40	1.2126e-38	TRUE
ANGPTL5_66363_TCTGTCACCAAAACACCGAG	ANGPTL5	1141.9	8924.4	1141.9	8924.4	2.9653	30284000	339830	13.35	1	6.0455e-41	1.2091e-40	1.3357e-38	TRUE
KRTAP15-1_66532_CTTATGTAGTTAGTCTGGCG	KRTAP15-1	4149.3	25564	4149.3	25564	2.6229	229290000	2578400	13.336	1	7.1401e-41	1.428e-40	1.5753e-38	TRUE
SIAH2_17341_CTTGTGGGCGTGCATGAGAT	SIAH2	505.11	4603.7	505.11	4603.7	3.1856	8399200	94470	13.335	1	7.6398e-41	1.528e-40	1.6832e-38	TRUE
SHOX_17328_GGTCCTTGAACAAATGCACC	SHOX	1099.6	8642.7	1099.6	8642.7	2.9733	28449000	320310	13.328	1	8.1721e-41	1.6344e-40	1.7979e-38	TRUE
GRID1_7722_CCATCACCATCACCCCAGAG	GRID1	597.02	5267.6	597.02	5267.6	3.1391	10907000	122800	13.328	1	8.3267e-41	1.6653e-40	1.8293e-38	TRUE
POLR2B_14368_TTAATAATGAAATAGCCACC	POLR2B	522.5	4728.3	522.5	4728.3	3.1754	8844200	99622	13.325	1	8.7088e-41	1.7418e-40	1.9105e-38	TRUE
NAF1_56223_TCAAGTATTATTGAACAACT	NAF1	2359.1	16086	2359.1	16086	2.7689	94210000	1062000	13.32	1	8.9589e-41	1.7918e-40	1.9626e-38	TRUE
F3_5956_TAAAGGCACTACAAATACTG	F3	532.43	4798.4	532.43	4798.4	3.1695	9099200	102610	13.317	1	9.6275e-41	1.9255e-40	2.1061e-38	TRUE
DLX2_4828_TCTTCTTGAACTTGGACCGG	DLX2	982.06	7872.4	982.06	7872.4	3.0016	23738000	268200	13.305	1	1.1179e-40	2.2358e-40	2.4421e-38	TRUE
MORN1_50327_CTCTCCCAGAACAAGCTACG	MORN1	2576.1	17244	2576.1	17244	2.7424	107580000	1219400	13.283	1	1.4596e-40	2.9191e-40	3.184e-38	TRUE
FRAT1_26769_CGCCGGCACGGACCCGACAG	FRAT1	207.01	2229.9	207.01	2229.9	3.4229	2046000	23328	13.244	1	2.6678e-40	5.3355e-40	5.8114e-38	TRUE
MTMR10_40919_AGAGTTTGTTCTATTAACGA	MTMR10	1367.1	10253	1367.1	10253	2.906	39483000	450830	13.235	1	2.8239e-40	5.6477e-40	6.1428e-38	TRUE
NES_29095_ACAGCGACGGAGGTCTCTAG	NES	1694.2	12208	1694.2	12208	2.8484	55266000	631400	13.231	1	2.9528e-40	5.9055e-40	6.4141e-38	TRUE
PHLDA3_33312_GGCGACGGCTACCGTGCTCA	PHLDA3	5764.9	33262	5764.9	33262	2.5283	378050000	4322300	13.226	1	3.1047e-40	6.2094e-40	6.7347e-38	TRUE
CCDC80_62571_TGGCCACCGAGACCCAAATG	CCDC80	1963.3	13762	1963.3	13762	2.8087	69599000	795890	13.225	1	3.1969e-40	6.3937e-40	6.925e-38	TRUE
IGSF1_9360_TACGCGATAGCTGCAACTGT	IGSF1	910.02	7352.4	910.02	7352.4	3.0128	20752000	237970	13.206	1	4.159e-40	8.3179e-40	8.9965e-38	TRUE
DEPDC4_58298_CAAGCTACTCAGCTATGGGA	DEPDC4	1959.2	13700	1959.2	13700	2.8052	68922000	793250	13.182	1	5.6328e-40	1.1266e-39	1.2168e-37	TRUE
PRPF18_22320_TGAGCTCGCCAAAAAAGAAG	PRPF18	362.68	3483.9	362.68	3483.9	3.2604	4871000	56188	13.167	1	7.2043e-40	1.4409e-39	1.5541e-37	TRUE
PRAMEF2_48439_AATATACATTAATAGTATTG	PRAMEF2	1810.9	12820	1810.9	12820	2.8228	60594000	701060	13.148	1	8.8936e-40	1.7787e-39	1.9158e-37	TRUE
GALNT3_6853_AAAAGTCCTCCTGCAAAAGT	GALNT3	2033.7	14066	2033.7	14066	2.7895	72392000	841150	13.12	1	1.2882e-39	2.5764e-39	2.7711e-37	TRUE
CCDC184_70877_AGCCGGAGACTCCTTCGCCT	CCDC184	894.29	7206.1	894.29	7206.1	3.009	19919000	231540	13.117	1	1.3584e-39	2.7167e-39	2.9155e-37	TRUE
RTP3_52270_TGGACCCTGAGACCAGACAA	RTP3	8539.7	45666	8539.7	45666	2.4187	689180000	8014000	13.115	1	1.3591e-39	2.7182e-39	2.9155e-37	TRUE
UQCRQ_35540_GAAAGAAAGACTCCCGAATG	UQCRQ	983.72	7784.1	983.72	7784.1	2.9829	23123000	268910	13.114	1	1.4137e-39	2.8275e-39	3.0285e-37	TRUE
WFDC9_66964_TTCTCACAGTACTTATATGG	WFDC9	2248.2	15259	2248.2	15259	2.7623	84636000	984600	13.112	1	1.426e-39	2.8519e-39	3.0505e-37	TRUE
PGS1_24989_ATTCTCTTAGACTTCACGCG	PGS1	602.82	5232.5	602.82	5232.5	3.1156	10717000	124680	13.112	1	1.478e-39	2.956e-39	3.1574e-37	TRUE
TLR6_27789_AATGTTCATCTCAGAAAACA	TLR6	1305	9787.9	1305	9787.9	2.906	35979000	419090	13.103	1	1.6078e-39	3.2156e-39	3.43e-37	TRUE
SCFD1_32253_TATGTCCAAGTATGATGTAA	SCFD1	494.34	4453.8	494.34	4453.8	3.1688	7838500	91331	13.102	1	1.6997e-39	3.3994e-39	3.6211e-37	TRUE
CFAP43_50936_CTTCCACTTTAGGTAGACAA	CFAP43	640.08	5482.8	640.08	5482.8	3.0966	11726000	136980	13.085	1	2.1069e-39	4.2138e-39	4.4825e-37	TRUE
IGHMBP2_9342_CAAGCTCAACTGGAAATCGT	IGHMBP2	447.97	4107.9	447.97	4107.9	3.194	6697500	78255	13.083	1	2.1693e-39	4.3386e-39	4.6088e-37	TRUE
ATAT1_50493_TGATCGTGAGGCTCATAATG	ATAT1	1085.6	8409.3	1085.6	8409.3	2.9524	26818000	313890	13.072	1	2.4446e-39	4.8892e-39	5.1866e-37	TRUE
HIST2H3D_74368_CCTTGCCGCCGGTCGACTTG	HIST2H3D	944.8	7509.6	944.8	7509.6	2.9893	21548000	252400	13.067	1	2.6204e-39	5.2407e-39	5.5519e-37	TRUE
ZNF492_46027_AAAGAAACCCTACAAATGTG	ZNF492	489.38	4405.4	489.38	4405.4	3.1676	7667600	89895	13.061	1	2.8985e-39	5.7971e-39	6.1246e-37	TRUE
NUDT7_67540_TTTCTATATCCAGCTAAGAA	NUDT7	2350	15768	2350	15768	2.7457	90018000	1055600	13.06	1	2.8251e-39	5.6502e-39	5.9775e-37	TRUE
DPP8_40865_CTGGGAGCGATCTAGTAGGA	DPP8	260.84	2650.7	260.84	2650.7	3.3402	2855800	33511	13.055	1	3.212e-39	6.4239e-39	6.7776e-37	TRUE
ZNF783_75730_GAACTCGTACCTCTACTCCA	ZNF783	3168.9	20124	3168.9	20124	2.6664	143730000	1688300	13.049	1	3.2572e-39	6.5144e-39	6.8637e-37	TRUE
YIF1A_29469_CCTACGTGGCCAAGAAGCTA	YIF1A	683.14	5758.6	683.14	5758.6	3.0736	12880000	151720	13.03	1	4.2909e-39	8.5818e-39	9.0297e-37	TRUE
RPAP3_49535_ACAAAGGCTTATTCCAGACG	RPAP3	262.49	2659.2	262.49	2659.2	3.3357	2872100	33845	13.028	1	4.6111e-39	9.2222e-39	9.6772e-37	TRUE
RNASEH1_66214_CAAGGAAGATGTACCCATGT	RNASEH1	1216.4	9196.5	1216.4	9196.5	2.9174	31841000	375290	13.026	1	4.4328e-39	8.8656e-39	9.3156e-37	TRUE
HPS6_49993_GAAGGTCCTAAGTACAGACA	HPS6	1248.7	9388.8	1248.7	9388.8	2.9095	33131000	391050	13.017	1	5.0096e-39	1.0019e-38	1.0499e-36	TRUE
MEX3B_53114_TGTTCTTATTCCGGGAGGCG	MEX3B	1078.9	8334.3	1078.9	8334.3	2.9483	26320000	310890	13.012	1	5.3453e-39	1.0691e-38	1.1188e-36	TRUE
SNRPC_17877_CACTTACAGAGTCATGGGTG	SNRPC	635.11	5405.5	635.11	5405.5	3.0873	11378000	135320	12.968	1	9.7155e-39	1.9431e-38	2.0307e-36	TRUE
SH3BGR_17272_TCAATGAGGAGCAGTACTGT	SH3BGR	1067.4	8224.3	1067.4	8224.3	2.9447	25611000	305660	12.945	1	1.2867e-38	2.5733e-38	2.6857e-36	TRUE
NKX2-3_63286_CAAGTGCAAGAGACAGCGGC	NKX2-3	1452.4	10567	1452.4	10567	2.8622	41535000	495770	12.944	1	1.2907e-38	2.5813e-38	2.6904e-36	TRUE
COA7_48487_CGGCTGGTGGACTATTTGGA	COA7	242.62	2481.4	242.62	2481.4	3.3491	2506100	29916	12.944	1	1.382e-38	2.7639e-38	2.8769e-36	TRUE
OR2A5_72073_CAGGGTGAAGACGTATAACA	OR2A5	1900.4	13151	1900.4	13151	2.7902	63287000	756190	12.938	1	1.3997e-38	2.7993e-38	2.9098e-36	TRUE
TAX1BP3_37155_CCCGTGTGACATAAATACCC	TAX1BP3	1855.7	12880	1855.7	12880	2.7945	60768000	728430	12.917	1	1.8355e-38	3.671e-38	3.8108e-36	TRUE
ABCA5_32861_GAAATAGATACCTTTCCCCG	ABCA5	1093	8368.2	1093	8368.2	2.9354	26464000	317280	12.916	1	1.8835e-38	3.767e-38	3.9053e-36	TRUE
EBAG9_24067_TCCTAAAGAGATTAATATGC	EBAG9	713.78	5919.4	713.78	5919.4	3.0501	13549000	162530	12.912	1	1.9978e-38	3.9957e-38	4.1368e-36	TRUE
NCAPD2_26426_ATCTGTGCCCAGATATTGCA	NCAPD2	1682.6	11880	1682.6	11880	2.819	51993000	624620	12.903	1	2.2133e-38	4.4266e-38	4.5767e-36	TRUE
UBE3B_55237_CCTTCACAGACACTTCAACG	UBE3B	553.96	4815.3	553.96	4815.3	3.1175	9079600	109190	12.896	1	2.4942e-38	4.9885e-38	5.1508e-36	TRUE
ENPP1_13620_TATGGACCTGGATTCAAGCA	ENPP1	1627.9	11551	1627.9	11551	2.8261	49233000	593060	12.885	1	2.7702e-38	5.5404e-38	5.7132e-36	TRUE
NT5E_12873_AGTGAGGGGTGTGGACGTCG	NT5E	1058.2	8131.2	1058.2	8131.2	2.9406	25013000	301580	12.88	1	3.0168e-38	6.0337e-38	6.2135e-36	TRUE
GAS7_22190_AGCTGCTGAAACCAACCGAG	GAS7	10039	51433	10039	51433	2.3569	856710000	10334000	12.877	1	3.0438e-38	6.0877e-38	6.2608e-36	TRUE
CLNS1A_3413_GAGGATTCAGATGACTACGA	CLNS1A	1048.3	8062.2	1048.3	8062.2	2.9419	24598000	297140	12.867	1	3.5474e-38	7.0947e-38	7.2868e-36	TRUE
GRPEL1_51039_ACACTGAGAACTTACGGCAG	GRPEL1	203.7	2142.8	203.7	2142.8	3.3886	1880100	22746	12.857	1	4.2882e-38	8.5764e-38	8.7915e-36	TRUE
ELAVL4_5499_GGATTCGTGAGGTGATGATA	ELAVL4	3659.1	22353	3659.1	22353	2.6106	174740000	2116300	12.851	1	4.2913e-38	8.5825e-38	8.7915e-36	TRUE
TSNAXIP1_43471_ACTGGAAAACTACCTACGCA	TSNAXIP1	1312.5	9665.7	1312.5	9665.7	2.8797	34889000	422860	12.846	1	4.6449e-38	9.2897e-38	9.5034e-36	TRUE
RENBP_16005_CAGTGAGTGTTTCTACACCA	RENBP	962.19	7508.4	962.19	7508.4	2.9628	21426000	259730	12.845	1	4.7403e-38	9.4806e-38	9.6859e-36	TRUE
NDUFV1_12375_GCTGCCTATATCTACATCCG	NDUFV1	1713.2	11998	1713.2	11998	2.8073	52892000	642580	12.831	1	5.6117e-38	1.1223e-37	1.1451e-35	TRUE
GPR75_29592_CCAGCAATCAGACTGGACAT	GPR75	2307.8	15300	2307.8	15300	2.7284	84396000	1025900	12.827	1	5.872e-38	1.1744e-37	1.1967e-35	TRUE
CNTN2_18731_GCACTACCGGAGAACTAATG	CNTN2	3207	20027	3207	20027	2.6422	141450000	1720300	12.824	1	6.0611e-38	1.2122e-37	1.2336e-35	TRUE
NXT2_43735_ATTTCCATTCCATATTAAGG	NXT2	903.4	7120.2	903.4	7120.2	2.9771	19324000	235260	12.817	1	6.7708e-38	1.3542e-37	1.3762e-35	TRUE
EVI5L_57542_GCTCCATGAATGGCTCGCGG	EVI5L	1683.4	11806	1683.4	11806	2.8093	51235000	625110	12.803	1	7.9947e-38	1.5989e-37	1.6229e-35	TRUE
NR2E3_26689_CATGAAGAGTAGGCGAGCCG	NR2E3	436.38	3944.7	436.38	3944.7	3.1733	6154000	75101	12.802	1	8.4887e-38	1.6977e-37	1.7164e-35	TRUE
ARMC10_52495_ATACATCAGTCAAGTATGTG	ARMC10	1584.1	11233	1584.1	11233	2.8253	46551000	568150	12.801	1	8.2307e-38	1.6461e-37	1.6686e-35	TRUE
PRRG2_15031_TCGCCAGCGCAGATACCAAA	PRRG2	1950.9	13313	1950.9	13313	2.77	64548000	787990	12.8	1	8.3645e-38	1.6729e-37	1.6935e-35	TRUE
NUTM2B_74873_GGGGGCCTGAGTTAGGACCA	NUTM2B	268.29	2662.8	268.29	2662.8	3.3063	2866900	35024	12.795	1	9.4613e-38	1.8923e-37	1.9105e-35	TRUE
PHF5A_54277_CAGGGGCGCTGTGTGATCTG	PHF5A	165.61	1804.2	165.61	1804.2	3.4376	1342500	16447	12.777	1	1.2157e-37	2.4314e-37	2.4517e-35	TRUE
TMEM220_70990_GGACTTAACCCTGAAGTCAC	TMEM220	1279.3	9417.8	1279.3	9417.8	2.879	33118000	406220	12.769	1	1.2471e-37	2.4942e-37	2.5118e-35	TRUE
DSCR3_27711_GGAGTGAACGATAAATTCAC	DSCR3	1454.9	10449	1454.9	10449	2.8436	40450000	497110	12.757	1	1.4524e-37	2.9047e-37	2.9209e-35	TRUE
SETD2_36388_CCTGAAGTCATCCATGACAC	SETD2	2318.5	15286	2318.5	15286	2.7204	84083000	1033400	12.756	1	1.454e-37	2.9081e-37	2.9209e-35	TRUE
ZNF37A_20560_TCTCAAGTTGGAGAAAGGCG	ZNF37A	534.09	4630.3	534.09	4630.3	3.1136	8389500	103110	12.756	1	1.508e-37	3.016e-37	3.0254e-35	TRUE
SPON2_28011_GCGAAGACCACTGCGCAGGG	SPON2	3729.5	22557	3729.5	22557	2.5962	177230000	2180600	12.75	1	1.5746e-37	3.1492e-37	3.1549e-35	TRUE
FRG2_73329_AAGCCCTGGAATGTCCCCTA	FRG2	949.77	7380.2	949.77	7380.2	2.9567	20675000	254490	12.747	1	1.6703e-37	3.3407e-37	3.3425e-35	TRUE
THAP11_45297_GCACTTCTACACGTTTCCAA	THAP11	336.19	3182.8	336.19	3182.8	3.2391	4051600	49886	12.745	1	1.7792e-37	3.5585e-37	3.5557e-35	TRUE
SLC39A10_45219_ACAGTCACCAACATGCACAT	SLC39A10	262.49	2607.2	262.49	2607.2	3.3072	2748800	33845	12.745	1	1.7991e-37	3.5982e-37	3.5908e-35	TRUE
APIP_37704_AAAATACCTATAATACCCTC	APIP	616.9	5197.5	616.9	5197.5	3.0726	10491000	129280	12.74	1	1.8619e-37	3.7238e-37	3.7066e-35	TRUE
CD300C_29380_GTCGCTATGAGAAGGAACAC	CD300C	2490.8	16191	2490.8	16191	2.7	93848000	1156600	12.739	1	1.8085e-37	3.617e-37	3.6049e-35	TRUE
DAB2IP_62741_ACACCTCTTTCAACTCCCGT	DAB2IP	1146	8591.9	1146	8591.9	2.9053	27721000	341760	12.737	1	1.8994e-37	3.7987e-37	3.7764e-35	TRUE
ARHGEF12_32587_AAGACAGTATTGAGAGTACG	ARHGEF12	697.22	5738	697.22	5738	3.0391	12705000	156660	12.736	1	1.9462e-37	3.8924e-37	3.8645e-35	TRUE
OR10R2_69530_CAGATGTTGAGAGAATGCCA	OR10R2	3154	19637	3154	19637	2.6379	135850000	1675800	12.733	1	1.951e-37	3.902e-37	3.8691e-35	TRUE
C8orf37_63031_ATATTTGTTCCAATCCCACA	C8orf37	3083.7	19270	3083.7	19270	2.6432	131000000	1617400	12.727	1	2.1073e-37	4.2147e-37	4.1738e-35	TRUE
EVI2B_5881_CAACTGTCAAAAATTCACCT	EVI2B	943.15	7327	943.15	7327	2.9563	20377000	251710	12.724	1	2.2327e-37	4.4654e-37	4.4164e-35	TRUE
ADAM8_258_CAAACAGGTTCCCACACACG	ADAM8	2016.3	13592	2016.3	13592	2.7524	67001000	829890	12.707	1	2.7362e-37	5.4723e-37	5.4054e-35	TRUE
ODAM_41137_GAAGCTGTAAGGGATCAACT	ODAM	1152.6	8613.7	1152.6	8613.7	2.9006	27833000	344870	12.705	1	2.8498e-37	5.6996e-37	5.6227e-35	TRUE
MTA2_24222_GATCCCAGATCGCCTAGTAG	MTA2	2577.7	16611	2577.7	16611	2.6875	98461000	1220600	12.702	1	2.9242e-37	5.8484e-37	5.7622e-35	TRUE
PCDHA3_44046_GGACGTTAAAAGAAATGATG	PCDHA3	2054.4	13795	2054.4	13795	2.7468	68926000	854640	12.7	1	2.9848e-37	5.9696e-37	5.8741e-35	TRUE
EIF1AX_5415_CTCCCCGCTAGAGTATGCTC	EIF1AX	240.96	2425.8	240.96	2425.8	3.3262	2386800	29596	12.7	1	3.2197e-37	6.4395e-37	6.3284e-35	TRUE
NLRP13_59057_AAGTTTGCCCAGGGGATACG	NLRP13	414.02	3751.2	414.02	3751.2	3.1765	5568300	69155	12.69	1	3.5616e-37	7.1232e-37	6.9914e-35	TRUE
HMMR_8518_ATGTTACTGCTCAATTTGAA	HMMR	1294.2	9454.1	1294.2	9454.1	2.8679	33292000	413680	12.687	1	3.5795e-37	7.159e-37	7.0177e-35	TRUE
ARG1_1097_ACTCCACTGACAACCACAAG	ARG1	576.32	4900	576.32	4900	3.0856	9347000	116190	12.684	1	3.7812e-37	7.5623e-37	7.4037e-35	TRUE
APP_994_CAAGTATCTCGAGACACCTG	APP	1143.5	8542.3	1143.5	8542.3	2.9	27371000	340600	12.678	1	4.0377e-37	8.0753e-37	7.8761e-35	TRUE
UBXN2A_63835_GATTGTTGATTATTACCAAG	UBXN2A	4481.4	26107	4481.4	26107	2.5422	233830000	2909800	12.677	1	3.9573e-37	7.9146e-37	7.7389e-35	TRUE
SFRP1_17176_TCAGTGCGTGGACATCCCCG	SFRP1	3026.5	18914	3026.5	18914	2.6433	126210000	1570600	12.677	1	3.9815e-37	7.963e-37	7.7763e-35	TRUE
MIEF1_40013_GGTAGCCCCCTACTACACAG	MIEF1	1412.6	10145	1412.6	10145	2.8434	38123000	474640	12.674	1	4.1791e-37	8.3581e-37	8.1417e-35	TRUE
LRRC48_52124_ATGTACGCTGAGGACTCAGA	LRRC48	1579.1	11099	1579.1	11099	2.8124	45312000	565350	12.661	1	4.9649e-37	9.9298e-37	9.6605e-35	TRUE
ACSM2B_69924_TTACCTTTAGAATAACCAGT	ACSM2B	1472.3	10482	1472.3	10482	2.831	40587000	506470	12.66	1	5.0192e-37	1.0038e-36	9.7417e-35	TRUE
TMEM171_60241_AAACCCAAAGATAAGGCACT	TMEM171	3580.5	21685	3580.5	21685	2.5981	163880000	2045200	12.659	1	5.0014e-37	1.0003e-36	9.7193e-35	TRUE
LETM1_10583_GCGCTCTCGACACTATGCGA	LETM1	613.58	5139.4	613.58	5139.4	3.0642	10242000	128190	12.641	1	6.587e-37	1.3174e-36	1.2768e-34	TRUE
PSMD7_15259_CCAGGGAAAGAATAGTTGGC	PSMD7	322.94	3058.3	322.94	3058.3	3.2394	3741000	46838	12.639	1	6.9138e-37	1.3828e-36	1.3385e-34	TRUE
PIAS3_27966_CCTTCCCCCAACCAAGAATG	PIAS3	1333.2	9650	1333.2	9650	2.8548	34585000	433380	12.634	1	7.0461e-37	1.4092e-36	1.3624e-34	TRUE
STRA6_47548_GCTACTCTGAGGAATATCTG	STRA6	1280.2	9335.6	1280.2	9335.6	2.8654	32445000	406640	12.632	1	7.1571e-37	1.4314e-36	1.3822e-34	TRUE
KLHL29_57260_GGGGGTCACCCCAATGACCG	KLHL29	919.13	7127.5	919.13	7127.5	2.9537	19272000	241720	12.628	1	7.6788e-37	1.5358e-36	1.4811e-34	TRUE
SRSF5_17206_ACCGACCTAAATTAAATGAA	SRSF5	1314.9	9537.5	1314.9	9537.5	2.8577	33806000	424120	12.626	1	7.7543e-37	1.5509e-36	1.4938e-34	TRUE
CENPH_48281_GCAAGACGCCGACGAGCCCG	CENPH	828.05	6541	828.05	6541	2.9802	16319000	205200	12.612	1	9.4194e-37	1.8839e-36	1.8123e-34	TRUE
HEXB_8295_ATTAAACTTATTAAAAGCCA	HEXB	954.74	7337.9	954.74	7337.9	2.9409	20372000	256580	12.602	1	1.0674e-36	2.1348e-36	2.0511e-34	TRUE
MPHOSPH6_27326_AGAGCTTAAAGAGAAAGAGT	MPHOSPH6	503.45	4365.5	503.45	4365.5	3.1137	7457600	93984	12.598	1	1.1462e-36	2.2925e-36	2.1999e-34	TRUE
PLSCR2_44888_CTTAAGTATTCCAATCCTGG	PLSCR2	992.83	7562.8	992.83	7562.8	2.928	21582000	272830	12.578	1	1.4336e-36	2.8673e-36	2.7481e-34	TRUE
RFPL4A_69461_AGGAATCTGTGAACCGACAG	RFPL4A	1335.6	9625.8	1335.6	9625.8	2.8484	34364000	434650	12.575	1	1.4872e-36	2.9744e-36	2.8472e-34	TRUE
TTK_19697_AAAGACAGGTTGCTCAAAAG	TTK	370.97	3402.9	370.97	3402.9	3.1939	4596300	58213	12.566	1	1.7239e-36	3.4477e-36	3.2962e-34	TRUE
PLA2R1_31249_AGGAGGACAGTAATAACCGC	PLA2R1	2062.7	13703	2062.7	13703	2.7314	67754000	860060	12.552	1	1.9585e-36	3.9171e-36	3.7404e-34	TRUE
PGS1_24990_GAGCGCTTCAACGAGACCAT	PGS1	301.41	2874.4	301.41	2874.4	3.2492	3310300	42036	12.55	1	2.1448e-36	4.2895e-36	4.0859e-34	TRUE
UNC5A_55367_ACCCCAATGTATACATCACG	UNC5A	2637.3	16752	2637.3	16752	2.6667	99613000	1265200	12.548	1	2.0488e-36	4.0975e-36	3.9078e-34	TRUE
IGFLR1_49717_GGGGCGTTACGAAATCGCCG	IGFLR1	1092.2	8154.1	1092.2	8154.1	2.8992	24935000	316900	12.545	1	2.1825e-36	4.3651e-36	4.1507e-34	TRUE
CNOT8_24527_CTTACATTCACAAATGAGAA	CNOT8	932.38	7169.8	932.38	7169.8	2.9416	19453000	247210	12.545	1	2.1841e-36	4.3682e-36	4.1507e-34	TRUE
PRPF38B_41628_CCAGTCCCACAGATCTGTAG	PRPF38B	71.212	902.12	71.212	902.12	3.6446	345200	4391.5	12.538	1	2.678e-36	5.356e-36	5.0706e-34	TRUE
SPERT_65558_CATGGGGTCTAAAGGCACGG	SPERT	1339	9617.4	1339	9617.4	2.8436	34266000	436340	12.532	1	2.5361e-36	5.0722e-36	4.8137e-34	TRUE
PKHD1_14050_CCACGCACTGAAGAACGGTG	PKHD1	2121.5	13999	2121.5	13999	2.7216	70533000	898870	12.527	1	2.6763e-36	5.3526e-36	5.0706e-34	TRUE
NME8_38472_CTATAGTCGAATAGCAGACC	NME8	4133.6	24178	4133.6	24178	2.5479	200890000	2563000	12.52	1	2.8985e-36	5.7969e-36	5.4813e-34	TRUE
RAX_37059_CGGCAAGGTCAACCTACCAG	RAX	3606.1	21604	3606.1	21604	2.5824	161960000	2068300	12.514	1	3.1386e-36	6.2772e-36	5.9282e-34	TRUE
DUS2_41002_GAAGACAACTCGATCATCAG	DUS2	2493.3	15961	2493.3	15961	2.678	90693000	1158400	12.513	1	3.1837e-36	6.3673e-36	6.006e-34	TRUE
PTPN23_34121_GTCCTCATAGGCTTCATACG	PTPN23	1618	11206	1618	11206	2.7913	45968000	587390	12.511	1	3.3203e-36	6.6406e-36	6.2561e-34	TRUE
GTF2E1_7934_GGCAGATTTCCCTTCCAGTG	GTF2E1	1447.4	10230	1447.4	10230	2.8205	38571000	493110	12.508	1	3.4643e-36	6.9286e-36	6.5195e-34	TRUE
SRF_18185_AGGTTGGTGACTGTGAACGC	SRF	1136.1	8396	1136.1	8396	2.8845	26353000	337120	12.504	1	3.6578e-36	7.3156e-36	6.8753e-34	TRUE
RIPK4_39770_TGGAAGGTGGGCCTAACTCG	RIPK4	11476	56107	11476	56107	2.2895	995950000	12751000	12.499	1	3.7889e-36	7.5778e-36	7.1131e-34	TRUE
IL3RA_9413_AGACGCCGACTATTCTATGC	IL3RA	277.4	2678.5	277.4	2678.5	3.2668	2882700	36906	12.499	1	4.0874e-36	8.1747e-36	7.6642e-34	TRUE
LSM11_60252_CCCCTGCTTCAACAACGTGG	LSM11	455.43	3995.4	455.43	3995.4	3.1303	6265900	80306	12.492	1	4.3663e-36	8.7326e-36	8.1773e-34	TRUE
GPHN_27489_ACAGAAATCATCAATTACCG	GPHN	798.24	6291.9	798.24	6291.9	2.977	15090000	193720	12.482	1	4.8736e-36	9.7473e-36	9.1164e-34	TRUE
TTC3_19687_TCTTCTAATTCTCCTAAACC	TTC3	608.62	5047.5	608.62	5047.5	3.0499	9851900	126570	12.477	1	5.2004e-36	1.0401e-35	9.716e-34	TRUE
GCNT4_38420_GCACCCGTCTAAGTTCATGA	GCNT4	5014.7	28255	5014.7	28255	2.494	270050000	3472000	12.472	1	5.3077e-36	1.0615e-35	9.9045e-34	TRUE
KHDRBS2_65006_ATCTTACTTAAATGGCTCAG	KHDRBS2	399.95	3591.5	399.95	3591.5	3.1635	5093100	65503	12.47	1	5.7573e-36	1.1515e-35	1.0731e-33	TRUE
GTF2A1_7921_AGTGGATGAACAAGTACTGA	GTF2A1	874.42	6762.3	874.42	6762.3	2.9497	17333000	223520	12.454	1	6.894e-36	1.3788e-35	1.2834e-33	TRUE
ORC3_33267_TCCTAAAAGATGGTAGACGT	ORC3	77.008	954.12	77.008	954.12	3.614	384660	4962.8	12.451	1	8.048e-36	1.6096e-35	1.491e-33	TRUE
POLR2D_14373_GCAGCAGAATGAGAGTGCAG	POLR2D	309.69	2916.8	309.69	2916.8	3.2313	3398400	43860	12.449	1	7.656e-36	1.5312e-35	1.4218e-33	TRUE
SNRK_40803_CGAGGTTACCTACCTACTGC	SNRK	3180.5	19398	3180.5	19398	2.6082	131500000	1698000	12.446	1	7.4437e-36	1.4887e-35	1.384e-33	TRUE
RASSF2_25915_CAGCACCATGACCACCCCAC	RASSF2	869.45	6726	869.45	6726	2.9501	17149000	221530	12.443	1	7.8846e-36	1.5769e-35	1.4625e-33	TRUE
RDM1_64882_GAGCCCAAAAGGCATGCGAC	RDM1	739.45	5892.8	739.45	5892.8	2.9927	13278000	171800	12.433	1	8.9864e-36	1.7973e-35	1.6629e-33	TRUE
WHSC1L1_40957_GCTTCCATTACGATGCACAA	WHSC1L1	566.38	4745.2	566.38	4745.2	3.0644	8731200	113060	12.428	1	9.6724e-36	1.9345e-35	1.7877e-33	TRUE
BICD2_32373_CTTGGCCTGCAAGTACCATG	BICD2	1623	11163	1623	11163	2.7812	45504000	590220	12.417	1	1.0689e-35	2.1378e-35	1.9718e-33	TRUE
MRGPRD_57791_TCAGCCCTAAACTATTCCAG	MRGPRD	1984	13153	1984	13153	2.7283	62376000	809110	12.417	1	1.0694e-35	2.1388e-35	1.9718e-33	TRUE
C1orf162_59512_TTGTGGTGGTTAGAGAGACA	C1orf162	929.07	7085.1	929.07	7085.1	2.9296	18949000	245830	12.416	1	1.1034e-35	2.2068e-35	2.032e-33	TRUE
SMAP2_47923_AGGCATTGATGTCCAGACTT	SMAP2	626.83	5137	626.83	5137	3.0328	10171000	132560	12.387	1	1.5951e-35	3.1902e-35	2.9341e-33	TRUE
TLX2_8628_GGCATCGATCAGATCCTGAG	TLX2	1318.3	9399.7	1318.3	9399.7	2.833	32655000	425790	12.385	1	1.6145e-35	3.2291e-35	2.9664e-33	TRUE
LLGL2_10691_GGATACCTACCCCTGCCTAG	LLGL2	1019.3	7605.1	1019.3	7605.1	2.8981	21686000	284350	12.35	1	2.4918e-35	4.9835e-35	4.5726e-33	TRUE
MPC1L_69813_AACAGCGCTCATCTTGTACT	MPC1L	3247.6	19599	3247.6	19599	2.5929	133680000	1754600	12.344	1	2.6374e-35	5.2747e-35	4.8341e-33	TRUE
ZNF586_40620_ATACATATATACAAAGACCA	ZNF586	722.89	5745.3	722.89	5745.3	2.9888	12612000	165800	12.334	1	3.0762e-35	6.1524e-35	5.6318e-33	TRUE
PPP4C_14667_TGAGAGTCGCCAGATCACGC	PPP4C	253.38	2459.7	253.38	2459.7	3.274	2433800	32022	12.329	1	3.4216e-35	6.8433e-35	6.2568e-33	TRUE
BZRAP1_24327_GCTCCCCTAGAATCACGGGT	BZRAP1	1266.9	9061.1	1266.9	9061.1	2.8374	30375000	400050	12.323	1	3.4871e-35	6.9741e-35	6.3689e-33	TRUE
TTLL1_33775_AATATAGAGAGAGATCACGT	TTLL1	640.08	5201.1	640.08	5201.1	3.0205	10401000	136980	12.323	1	3.5442e-35	7.0884e-35	6.4657e-33	TRUE
LY6G6F_66938_CTCACCACCTACTCTACATG	LY6G6F	829.7	6420	829.7	6420	2.9504	15626000	205840	12.322	1	3.5795e-35	7.159e-35	6.5224e-33	TRUE
GLTPD2_70970_ACGCCAGTCTGAAACCCGAA	GLTPD2	1587.4	10888	1587.4	10888	2.7773	43254000	570010	12.319	1	3.6331e-35	7.2661e-35	6.6122e-33	TRUE
CNIH3_62130_ATCTGTCCTTAACTCATCAA	CNIH3	3885.2	22655	3885.2	22655	2.5434	176140000	2325200	12.309	1	4.0839e-35	8.1678e-35	7.424e-33	TRUE
PRX_46316_GAAGTTCTCGAAGAACACTC	PRX	3193	19279	3193	19279	2.5937	129390000	1708400	12.307	1	4.1635e-35	8.327e-35	7.5598e-33	TRUE
HSPA1L_8930_GCCTATGGTTTAGATAAAGG	HSPA1L	1507	10428	1507	10428	2.7898	39788000	525380	12.307	1	4.2308e-35	8.4616e-35	7.673e-33	TRUE
N4BP2L2_28096_TGCTGATAATCACAATGTGA	N4BP2L2	1681.8	11403	1681.8	11403	2.7607	47256000	624140	12.306	1	4.3007e-35	8.6014e-35	7.7907e-33	TRUE
KBTBD13_71809_CCATCGGCGGCGAATTCCAG	KBTBD13	300.58	2817.6	300.58	2817.6	3.2244	3167700	41855	12.303	1	4.6898e-35	9.3797e-35	8.4857e-33	TRUE
MFGE8_11412_TGATGTTAATAAAAAACACA	MFGE8	362.68	3278.3	362.68	3278.3	3.1726	4250500	56188	12.3	1	4.8195e-35	9.639e-35	8.7101e-33	TRUE
LPAR3_33194_TTCTAATTCTCTGGTCATCG	LPAR3	3513.4	20830	3513.4	20830	2.5674	149930000	1985400	12.29	1	5.1872e-35	1.0374e-34	9.3636e-33	TRUE
ADAT2_60294_GCAGCTGCACACATAATGCA	ADAT2	3522.5	20872	3522.5	20872	2.5666	150500000	1993500	12.288	1	5.2804e-35	1.0561e-34	9.5208e-33	TRUE
DFNA5_4728_TCTTCTGTGTCAAAACGCAC	DFNA5	1161.8	8422.6	1161.8	8422.6	2.8569	26360000	349160	12.288	1	5.3984e-35	1.0797e-34	9.7223e-33	TRUE
PHOSPHO1_63527_CTGCGAGCCACCTACCGCGA	PHOSPHO1	1313.3	9306.6	1313.3	9306.6	2.8241	31946000	423280	12.286	1	5.5e-35	1.1e-34	9.8937e-33	TRUE
SLC30A5_48258_TTCTTGAGGAGAGTGACTCT	SLC30A5	1178.3	8514.5	1178.3	8514.5	2.8521	26910000	357010	12.278	1	6.0827e-35	1.2165e-34	1.0929e-32	TRUE
FAM110A_52201_GGCTGTCACACAAGTCGATG	FAM110A	1903.7	12581	1903.7	12581	2.7238	57006000	758260	12.262	1	7.3415e-35	1.4683e-34	1.3176e-32	TRUE
KCP_70530_GAATAAGGACCTGCAGACGA	KCP	493.52	4192.6	493.52	4192.6	3.0841	6841400	91091	12.256	1	8.2118e-35	1.6424e-34	1.4721e-32	TRUE
AKAP1_21349_ACAGACATGAGATTGCGACC	AKAP1	3773.4	22006	3773.4	22006	2.5437	166220000	2221000	12.234	1	1.0239e-34	2.0478e-34	1.8333e-32	TRUE
PLXDC1_45055_CCCAGCCTTGGAGATAAACG	PLXDC1	406.57	3578.2	406.57	3578.2	3.1345	5029700	67212	12.234	1	1.0883e-34	2.1766e-34	1.9464e-32	TRUE
FGF10_6272_TTTCTCAAGATTGAGAAGAA	FGF10	987.03	7341.5	987.03	7341.5	2.8936	20190000	270330	12.222	1	1.227e-34	2.454e-34	2.1919e-32	TRUE
CDC42BPB_25272_TGCAGATGGAAGCTTACGAG	CDC42BPB	1500.4	10326	1500.4	10326	2.782	38945000	521760	12.218	1	1.2664e-34	2.5327e-34	2.2596e-32	TRUE
DDX55_46249_TCATAAGCAGGAGAAACACC	DDX55	702.18	5565.1	702.18	5565.1	2.9847	11824000	158410	12.218	1	1.295e-34	2.59e-34	2.3081e-32	TRUE
MRPS16_37562_TGCTCACAACAAGTGTCCCA	MRPS16	1639.5	11081	1639.5	11081	2.7559	44567000	599710	12.191	1	1.759e-34	3.5181e-34	3.1315e-32	TRUE
C4orf46_64936_GCAGAGGCGTCTGAAGAGGA	C4orf46	2148	13803	2148	13803	2.6833	67916000	916570	12.174	1	2.1755e-34	4.351e-34	3.8685e-32	TRUE
ISCA2_58561_AGTGACCGCTCTCTGCGTCG	ISCA2	1758.8	11720	1758.8	11720	2.7357	49616000	669610	12.174	1	2.1855e-34	4.3711e-34	3.8819e-32	TRUE
NMT1_12678_GCATGTACATACCCAGCTTG	NMT1	681.48	5412.7	681.48	5412.7	2.9878	11192000	151140	12.17	1	2.3476e-34	4.6953e-34	4.1603e-32	TRUE
ATP6V0A1_1483_ATTGCATCATCAGCAGATGG	ATP6V0A1	1237.1	8791.4	1237.1	8791.4	2.8281	28534000	385370	12.169	1	2.325e-34	4.6499e-34	4.1248e-32	TRUE
SNW1_31296_CCTTTCCGGTATCCGTACGG	SNW1	373.45	3323.1	373.45	3323.1	3.1501	4350200	58826	12.161	1	2.6581e-34	5.3163e-34	4.7051e-32	TRUE
TMEM191C_74021_TTGCAGAAGGATAACCGAGA	TMEM191C	1597.3	10817	1597.3	10817	2.7588	42501000	575630	12.152	1	2.8533e-34	5.7065e-34	5.0447e-32	TRUE
NDUFS5_12383_TCGGCCTTAACATAGATCGA	NDUFS5	1054.1	7700.7	1054.1	7700.7	2.8678	22088000	299730	12.14	1	3.3145e-34	6.629e-34	5.8536e-32	TRUE
MTX2_28801_ACACCACTGAAGATACAGCT	MTX2	1174.2	8404.5	1174.2	8404.5	2.8385	26138000	355040	12.134	1	3.5586e-34	7.1172e-34	6.2775e-32	TRUE
KMT2E_43699_GGATCTGTAGTTATGCGTAG	KMT2E	3934.1	22616	3934.1	22616	2.5229	174500000	2371300	12.132	1	3.6062e-34	7.2124e-34	6.3542e-32	TRUE
OR11H1_51514_TCCAAGGTTTCTCTTGTGAG	OR11H1	676.52	5364.3	676.52	5364.3	2.9853	10988000	149420	12.127	1	3.9349e-34	7.8697e-34	6.9255e-32	TRUE
RUSC1_33342_TAAAATCATCTCGCATTTCG	RUSC1	2899	17589	2899	17589	2.6006	107900000	1467900	12.125	1	3.9458e-34	7.8916e-34	6.9368e-32	TRUE
KIAA0226L_50859_AGATATGATTATATCAGCAA	KIAA0226L	1012.7	7441.9	1012.7	7441.9	2.8762	20667000	281450	12.119	1	4.332e-34	8.6641e-34	7.6072e-32	TRUE
R3HDML_61084_TCATGTCTCTCACAGAGATG	R3HDML	2283.8	14454	2283.8	14454	2.6615	74063000	1009200	12.115	1	4.4465e-34	8.8931e-34	7.7994e-32	TRUE
PTPN2_15418_GCCCAATGCCTGCACTACAG	PTPN2	955.57	7096	955.57	7096	2.8913	18853000	256930	12.114	1	4.5792e-34	9.1584e-34	8.023e-32	TRUE
NDUFB10_12349_ACTCAGTGATGTCTGGCACG	NDUFB10	4644.5	25872	4644.5	25872	2.4776	225310000	3078000	12.1	1	5.3216e-34	1.0643e-33	9.3132e-32	TRUE
SETDB2_52519_AAAGTTCAGTAATAATCCCA	SETDB2	876.07	6601.4	876.07	6601.4	2.9122	16390000	224180	12.092	1	6.0084e-34	1.2017e-33	1.0503e-31	TRUE
CT45A7_76306_AAAATCTTCGAAATGCTTGA	CT45A7	339.5	3060.7	339.5	3060.7	3.1686	3702400	50659	12.09	1	6.3791e-34	1.2758e-33	1.1139e-31	TRUE
NDNL2_44079_GAAGAAGATTCCGATCAAGC	NDNL2	787.47	6050	787.47	6050	2.94	13847000	189640	12.085	1	6.599e-34	1.3198e-33	1.151e-31	TRUE
SEC31B_34187_AGATCTGCTGAAGCAAACAC	SEC31B	2488.3	15468	2488.3	15468	2.6356	84234000	1154700	12.079	1	6.9259e-34	1.3852e-33	1.2066e-31	TRUE
RBSN_47464_GGCTTCTCGAGCGGCCAACG	RBSN	423.13	3652	423.13	3652	3.1065	5212800	71556	12.071	1	8.0077e-34	1.6015e-33	1.3935e-31	TRUE
GJC1_26842_CATCTTCCCGAATCCGTCGT	GJC1	3428.9	20091	3428.9	20091	2.5504	138810000	1910900	12.053	1	9.3796e-34	1.8759e-33	1.6304e-31	TRUE
ABHD16B_60920_GGCCGCTGGCTCGTGTACCC	ABHD16B	2441.1	15198	2441.1	15198	2.6378	81371000	1120500	12.051	1	9.632e-34	1.9264e-33	1.6724e-31	TRUE
ERVW-1_37085_GCAGAGTGATAGCAGTTGCG	ERVW-1	1503.7	10222	1503.7	10222	2.7642	38004000	523570	12.049	1	1.0032e-33	2.0064e-33	1.7399e-31	TRUE
SIGLEC12_55175_CAAGGAGGAGGAATCGACCG	SIGLEC12	2941.2	17676	2941.2	17676	2.5869	108560000	1501700	12.024	1	1.3361e-33	2.6722e-33	2.3148e-31	TRUE
MBTPS1_22777_AGAACTCTCTTGCTTCGCGG	MBTPS1	294.79	2717.2	294.79	2717.2	3.2001	2934100	40596	12.023	1	1.4496e-33	2.8991e-33	2.5057e-31	TRUE
SCFD1_32252_CAGGCCAGATATCACAGACA	SCFD1	943.15	6973.9	943.15	6973.9	2.8851	18185000	251710	12.021	1	1.429e-33	2.858e-33	2.473e-31	TRUE
ZNF878_74972_TCATGATATTGAAAGGAACT	ZNF878	4960	27158	4960	27158	2.4527	246370000	3412800	12.016	1	1.4701e-33	2.9402e-33	2.5384e-31	TRUE
BAX_1596_TCGGAAAAAGACCTCTCGGG	BAX	1168.4	8299.2	1168.4	8299.2	2.8274	25425000	352290	12.014	1	1.5353e-33	3.0706e-33	2.648e-31	TRUE
PPP2CA_14607_AATAAAAGTCATACCTCATG	PPP2CA	386.7	3381.1	386.7	3381.1	3.1249	4483300	62132	12.013	1	1.6121e-33	3.2242e-33	2.7712e-31	TRUE
SLITRK3_31041_TATTTCCTATGTCCAAGATG	SLITRK3	2373.2	14810	2373.2	14810	2.6412	77337000	1072000	12.012	1	1.5525e-33	3.1049e-33	2.6746e-31	TRUE
CEP250_30432_CCTCCCGCCATAGACTGAGA	CEP250	2558.7	15750	2558.7	15750	2.6214	87000000	1206500	12.009	1	1.6038e-33	3.2075e-33	2.7599e-31	TRUE
FBXW2_34737_CAGCATGTGAGTAAAGTCTG	FBXW2	404.92	3508.1	404.92	3508.1	3.1119	4814900	66783	12.008	1	1.7112e-33	3.4223e-33	2.9382e-31	TRUE
HHATL_45536_AGGTCGCACAGACTCCCGGA	HHATL	282.36	2620.5	282.36	2620.5	3.2097	2733400	37947	12.003	1	1.8553e-33	3.7105e-33	3.1786e-31	TRUE
TATDN2_26010_AGGGTACATGACATAGTCGG	TATDN2	2619.9	16048	2619.9	16048	2.6143	90160000	1252200	12	1	1.7871e-33	3.5742e-33	3.0652e-31	TRUE
MBTPS2_38584_CGATATAAGTTGCAAATGAG	MBTPS2	741.1	5721.1	741.1	5721.1	2.9468	12400000	172410	11.994	1	1.9925e-33	3.9849e-33	3.4099e-31	TRUE
UBE2Q2_56383_CTAGATCAACCACTACCCAC	UBE2Q2	1563.4	10505	1563.4	10505	2.7476	39976000	556530	11.986	1	2.145e-33	4.29e-33	3.6669e-31	TRUE
DBP_4555_AGGGCTGGGTGTGTCCCGAG	DBP	972.96	7131.1	972.96	7131.1	2.8724	18961000	264310	11.978	1	2.3783e-33	4.7566e-33	4.0613e-31	TRUE
VPS35_43195_CAAAAAGTTTAATATCCGCT	VPS35	889.32	6626.8	889.32	6626.8	2.8961	16459000	229530	11.976	1	2.4565e-33	4.9131e-33	4.1902e-31	TRUE
PKP2_14066_CTTCAGGCCACCCAGAAAAG	PKP2	250.9	2372.6	250.9	2372.6	3.2362	2250800	31532	11.948	1	3.5912e-33	7.1825e-33	6.1123e-31	TRUE
ARID1A_21516_TTTGAATGCAAGATTGAACG	ARID1A	857.86	6421.2	857.86	6421.2	2.9026	15476000	216910	11.945	1	3.5474e-33	7.0948e-33	6.0443e-31	TRUE
NDUFA1_12265_ATCCACAGGTTCACTAACGG	NDUFA1	3072.1	18209	3072.1	18209	2.567	114570000	1607900	11.938	1	3.7996e-33	7.5992e-33	6.4598e-31	TRUE
AP2B1_463_GGTGGTGGCTAATGCCGTAG	AP2B1	317.97	2869.6	317.97	2869.6	3.1699	3255400	45713	11.934	1	4.2069e-33	8.4138e-33	7.1444e-31	TRUE
FAM168A_32059_CATAACTGGGACTATTGGTG	FAM168A	1266.1	8807.1	1266.1	8807.1	2.7973	28434000	399640	11.929	1	4.2822e-33	8.5643e-33	7.2643e-31	TRUE
SPANXN2_73422_CAATAATAGTGTATTACTAC	SPANXN2	1092.2	7807.1	1092.2	7807.1	2.8364	22545000	316900	11.928	1	4.3336e-33	8.6672e-33	7.3355e-31	TRUE
LECT2_10571_CCAGCACATATATTAGCCCA	LECT2	554.79	4500.9	554.79	4500.9	3.0179	7786000	109450	11.928	1	4.4469e-33	8.8938e-33	7.5097e-31	TRUE
KRTAP15-1_66531_CTGACAGCCATTGTAGAGAG	KRTAP15-1	2889.9	17305	2889.9	17305	2.5817	103890000	1460700	11.927	1	4.3168e-33	8.6336e-33	7.3151e-31	TRUE
IL1RN_9392_TTCCCCAGAAAAGATAGATG	IL1RN	974.61	7114.2	974.61	7114.2	2.8665	18847000	265010	11.926	1	4.4511e-33	8.9021e-33	7.5097e-31	TRUE
POU6F1_14482_CAGGCTCTGACTGCAACGGA	POU6F1	5926.3	31261	5926.3	31261	2.399	320920000	4514000	11.924	1	4.4323e-33	8.8646e-33	7.4943e-31	TRUE
CCR5_3454_CATTAAAGATAGTCATCTTG	CCR5	1551.8	10395	1551.8	10395	2.7431	39101000	550070	11.923	1	4.552e-33	9.1039e-33	7.6716e-31	TRUE
PIGU_59639_TGGCCGAGTTCATTTCCGAG	PIGU	2835.2	17029	2835.2	17029	2.586	100730000	1417500	11.922	1	4.6115e-33	9.223e-33	7.755e-31	TRUE
PML_14256_CTCGAAAAAGACGTTATCCA	PML	4044.2	22804	4044.2	22804	2.4951	175970000	2476500	11.921	1	4.6052e-33	9.2103e-33	7.7528e-31	TRUE
AMD1_715_ATCTTCGCACTATCCCAAGG	AMD1	802.38	6068.1	802.38	6068.1	2.9173	13864000	195300	11.915	1	5.0944e-33	1.0189e-32	8.5579e-31	TRUE
LAMB4_30860_CGGTGGCGCTTAGTCCGTAG	LAMB4	3590.4	20659	3590.4	20659	2.5242	145670000	2054200	11.909	1	5.3242e-33	1.0648e-32	8.9341e-31	TRUE
ASB9_60813_AATAGAGTGGAGTGCCCAGG	ASB9	1512	10163	1512	10163	2.7479	37417000	528100	11.904	1	5.7479e-33	1.1496e-32	9.6347e-31	TRUE
XPO6_32104_CACCTTATCGACAAGTCGCA	XPO6	4779.5	26136	4779.5	26136	2.4509	228050000	3219700	11.902	1	5.7884e-33	1.1577e-32	9.6922e-31	TRUE
CORT_3694_CCCCACCGGCCGAGACAGCG	CORT	1830	11877	1830	11877	2.6977	50476000	712670	11.902	1	5.8788e-33	1.1758e-32	9.8328e-31	TRUE
ZNF354A_18859_CCACCAAAATGTGAAATACA	ZNF354A	1207.3	8452.8	1207.3	8452.8	2.8066	26249000	370890	11.897	1	6.2606e-33	1.2521e-32	1.046e-30	TRUE
PLA2G3_37204_CCTGGTGTCACAGTCACAGT	PLA2G3	3297.3	19242	3297.3	19242	2.5445	127120000	1796900	11.895	1	6.3529e-33	1.2706e-32	1.0603e-30	TRUE
PLIN1_14171_TCTGCACGGTGTATCGAGAG	PLIN1	3111.8	18346	3111.8	18346	2.5592	116040000	1640700	11.893	1	6.4619e-33	1.2924e-32	1.0773e-30	TRUE
CMYA5_64996_TCTGTCAGTAGACGGCAAGG	CMYA5	2098.3	13277	2098.3	13277	2.661	62478000	883490	11.893	1	6.5495e-33	1.3099e-32	1.0907e-30	TRUE
CHMP3_39230_GTTGTTGACAGGCAAATAAG	CHMP3	2127.3	13427	2127.3	13427	2.6575	63837000	902730	11.892	1	6.5563e-33	1.3113e-32	1.0907e-30	TRUE
KRTAP9-7_75845_CCTGTGCACCCATCTACTGC	KRTAP9-7	4587.4	25242	4587.4	25242	2.4598	213310000	3018700	11.888	1	6.8452e-33	1.369e-32	1.1376e-30	TRUE
ELP4_35225_CCAGTTATTACCCAAGATGG	ELP4	717.09	5524	717.09	5524	2.9437	11553000	163720	11.88	1	7.8275e-33	1.5655e-32	1.298e-30	TRUE
SERPINB12_55098_CTTTGACCATGAAAACACGG	SERPINB12	1166.7	8209.8	1166.7	8209.8	2.8138	24802000	351510	11.879	1	7.7663e-33	1.5533e-32	1.2892e-30	TRUE
XKRX_72562_ATAGAGCTGATAGGTCAGCT	XKRX	2432.8	14972	2432.8	14972	2.6211	78616000	1114600	11.877	1	7.85e-33	1.57e-32	1.3004e-30	TRUE
USP17L18_75617_CCTTGTTCCAGTCGACATGG	USP17L18	1367.9	9344.1	1367.9	9344.1	2.7711	31809000	451260	11.873	1	8.3009e-33	1.6602e-32	1.3733e-30	TRUE
CYP19A1_4439_GCATGAATTCTCCATATACC	CYP19A1	3185.5	18675	3185.5	18675	2.5511	119960000	1702100	11.872	1	8.3084e-33	1.6617e-32	1.3733e-30	TRUE
TBC1D3K_76320_TACGCTCGATCTATGAGCTG	TBC1D3K	300.58	2729.3	300.58	2729.3	3.1785	2949400	41855	11.872	1	8.9449e-33	1.789e-32	1.4754e-30	TRUE
PEX1_13676_TTGACACTTCGCAAAGACGC	PEX1	637.6	5017.3	637.6	5017.3	2.9742	9590800	136150	11.869	1	8.9006e-33	1.7801e-32	1.4697e-30	TRUE
ARRDC4_56064_TCCATATTTCCCAGTAAACG	ARRDC4	1801.8	11691	1801.8	11691	2.6972	48900000	695530	11.858	1	9.9257e-33	1.9851e-32	1.6354e-30	TRUE
PABPC1L2A_69193_AAAGTGGCCTGTGACGAAAA	PABPC1L2A	1564.2	10413	1564.2	10413	2.7341	39151000	556990	11.857	1	1.012e-32	2.0239e-32	1.6656e-30	TRUE
GINS3_48055_AAAACGTCCGATAAAAGTCT	GINS3	574.67	4607.3	574.67	4607.3	3.0009	8131200	115670	11.857	1	1.0315e-32	2.063e-32	1.6942e-30	TRUE
PPIAL4A_74334_ACTTGTCACCAGTGCCATTA	PPIAL4A	3885.2	21962	3885.2	21962	2.4986	163380000	2325200	11.854	1	1.0267e-32	2.0535e-32	1.6881e-30	TRUE
TPK1_35395_CTTCGGTGATATCATATAAG	TPK1	1048.3	7508.4	1048.3	7508.4	2.8393	20866000	297140	11.851	1	1.0931e-32	2.1863e-32	1.7935e-30	TRUE
CYB5D2_58866_CGGAGGACACATCGTAGACA	CYB5D2	992.83	7180.7	992.83	7180.7	2.8532	19145000	272830	11.847	1	1.1542e-32	2.3084e-32	1.8897e-30	TRUE
SCGB1D1_28793_GCAGTGGTCTGCCAAGCTCT	SCGB1D1	3537.4	20317	3537.4	20317	2.5216	140780000	2006700	11.845	1	1.1484e-32	2.2967e-32	1.8821e-30	TRUE
HEATR3_41361_GAGAGCCGTGTGAACTTCAT	HEATR3	1182.5	8276.3	1182.5	8276.3	2.8062	25161000	358980	11.84	1	1.2445e-32	2.489e-32	2.0353e-30	TRUE
LY6G6D_46689_CGAATGCGGTGCTACAACTG	LY6G6D	1021.8	7346.3	1021.8	7346.3	2.8447	20000000	285440	11.838	1	1.2795e-32	2.559e-32	2.0882e-30	TRUE
NDUFB7_12338_CCAACCTTCCCGCCAGACTA	NDUFB7	1993.1	12679	1993.1	12679	2.6688	57097000	814950	11.837	1	1.2681e-32	2.5363e-32	2.0718e-30	TRUE
HMX2_8540_TCTTTAAAGTCCGAGTGCGA	HMX2	1825.8	11798	1825.8	11798	2.6912	49719000	710140	11.833	1	1.3347e-32	2.6695e-32	2.1761e-30	TRUE
TMEM37_60960_GATTCAAAGAAGGACCGGCG	TMEM37	2454.3	15025	2454.3	15025	2.6135	79014000	1130100	11.825	1	1.4617e-32	2.9234e-32	2.3805e-30	TRUE
MYO7A_12118_CCACGCACTCCTACACCCGG	MYO7A	624.35	4915.7	624.35	4915.7	2.975	9207800	131740	11.823	1	1.5454e-32	3.0907e-32	2.5142e-30	TRUE
XYLT1_47450_GGGAGATCGGCGGATCCCAG	XYLT1	229.37	2185.2	229.37	2185.2	3.2464	1912600	27396	11.816	1	1.7527e-32	3.5055e-32	2.8486e-30	TRUE
KIAA2018_65176_GGTATTTGGATCTTCGCTGG	KIAA2018	415.68	3531.1	415.68	3531.1	3.0835	4852900	69589	11.81	1	1.8425e-32	3.685e-32	2.9913e-30	TRUE
ANKRD50_45224_GAAGGGTGTAACATTACTGA	ANKRD50	2182.7	13629	2182.7	13629	2.6419	65503000	939980	11.806	1	1.8497e-32	3.6994e-32	2.9999e-30	TRUE
TDRD1_44091_ATTTATCAATAAGCTCCACC	TDRD1	1318.3	9016.3	1318.3	9016.3	2.773	29630000	425790	11.797	1	2.0593e-32	4.1186e-32	3.3363e-30	TRUE
ASB11_60796_TCTTCACACAGTCTACCCTC	ASB11	2191.8	13656	2191.8	13656	2.6388	65717000	946150	11.786	1	2.3266e-32	4.6532e-32	3.7654e-30	TRUE
PPAN-P2RY11_74464_TCAGAAAGTGTGTGACCCCG	PPAN-P2RY11	424.79	3586.7	424.79	3586.7	3.0749	4998900	71996	11.784	1	2.4981e-32	4.9961e-32	4.0387e-30	TRUE
PINLYP_71888_GCGAAATATGTACGGCGGCG	PINLYP	842.95	6253.2	842.95	6253.2	2.8896	14635000	211020	11.777	1	2.6405e-32	5.2809e-32	4.2645e-30	TRUE
OR1G1_21809_CTGTAGTAGACACCCTGAGT	OR1G1	3532.5	20191	3532.5	20191	2.5147	138760000	2002300	11.773	1	2.7128e-32	5.4256e-32	4.3767e-30	TRUE
WNT10B_20294_GCGAATCCACAACAACAGGG	WNT10B	1006.1	7216.9	1006.1	7216.9	2.8414	19287000	278570	11.768	1	2.9515e-32	5.9029e-32	4.7568e-30	TRUE
COMMD7_62233_ATGGCCCATCGAGCAAGGGT	COMMD7	1468.1	9821.7	1468.1	9821.7	2.7412	34891000	504230	11.764	1	3.0481e-32	6.0962e-32	4.9074e-30	TRUE
PRSS50_36549_TGATGTTATCTACTCAGTGA	PRSS50	1493	9957.2	1493	9957.2	2.7367	35821000	517700	11.764	1	3.056e-32	6.112e-32	4.9151e-30	TRUE
GH1_7106_AGAGCTTACAAACTCCTGGT	GH1	2808.7	16704	2808.7	16704	2.5717	96535000	1396800	11.757	1	3.2814e-32	6.5629e-32	5.2722e-30	TRUE
ENTPD5_2693_ACTCTGGAACAAACTCCTAG	ENTPD5	1185.8	8243.6	1185.8	8243.6	2.7964	24907000	360560	11.754	1	3.4512e-32	6.9024e-32	5.5392e-30	TRUE
B3GAT3_34788_CGAGCTGTACCAGCGCGTAG	B3GAT3	1118.7	7860.3	1118.7	7860.3	2.8117	22724000	329060	11.752	1	3.5228e-32	7.0456e-32	5.6482e-30	TRUE
CYP2F1_4390_AAGCACTGGATGAAGTCCCG	CYP2F1	3311.4	19115	3311.4	19115	2.5288	124880000	1809000	11.75	1	3.5535e-32	7.107e-32	5.6915e-30	TRUE
G6PC2_46419_AACACTCCAAAGAAATGACC	G6PC2	858.69	6329.3	858.69	6329.3	2.8804	14964000	217240	11.737	1	4.2374e-32	8.4749e-32	6.78e-30	TRUE
PRLH_37630_TTGCCCTCCTCCGACCGAAG	PRLH	1172.5	8154.1	1172.5	8154.1	2.7969	24371000	354250	11.73	1	4.5827e-32	9.1653e-32	7.3248e-30	TRUE
BCAP29_43817_TCTGAGGAGGAATAAAAGGT	BCAP29	1311.6	8934.1	1311.6	8934.1	2.767	29051000	422440	11.728	1	4.6958e-32	9.3917e-32	7.4979e-30	TRUE
C21orf33_21411_CTGGATGCGGAGTCTACGAT	C21orf33	1882.2	12002	1882.2	12002	2.6722	51206000	744840	11.726	1	4.7657e-32	9.5314e-32	7.6017e-30	TRUE
AGPAT5_42334_GCAAAGTAACACCCATACAA	AGPAT5	1114.6	7820.4	1114.6	7820.4	2.8097	22484000	327150	11.724	1	4.9215e-32	9.8431e-32	7.8422e-30	TRUE
SLC9B1_62261_AAACACACATAGTCAAAACA	SLC9B1	343.64	3007.5	343.64	3007.5	3.1259	3548000	51631	11.723	1	5.1779e-32	1.0356e-31	8.2422e-30	TRUE
MBTPS2_38586_TTGTACATGAAATTGGACAT	MBTPS2	811.49	6036.7	811.49	6036.7	2.8936	13651000	198790	11.719	1	5.25e-32	1.05e-31	8.3483e-30	TRUE
MPZL3_64379_TCCAACATAACCTCGGACAT	MPZL3	1335.6	9053.8	1335.6	9053.8	2.7601	29785000	434650	11.707	1	5.9922e-32	1.1984e-31	9.5189e-30	TRUE
AFF4_35629_TGGGAATGATCACCATAGCA	AFF4	2077.6	12991	2077.6	12991	2.644	59554000	869840	11.702	1	6.324e-32	1.2648e-31	1.0036e-29	TRUE
VAV2_20094_CGACGACCCCATGAACAACA	VAV2	659.95	5092.3	659.95	5092.3	2.946	9822600	143720	11.692	1	7.3354e-32	1.4671e-31	1.1605e-29	TRUE
CIB3_57968_TAGTAAGCCTTGAGGTCGCG	CIB3	1676.8	10891	1676.8	10891	2.6986	42448000	621250	11.69	1	7.2968e-32	1.4594e-31	1.1556e-29	TRUE
GTF2IRD2_53025_CTGGTCGAAATTAGTAAGCG	GTF2IRD2	4440.8	24239	4440.8	24239	2.4481	195980000	2868600	11.689	1	7.2656e-32	1.4531e-31	1.1518e-29	TRUE
RHBG_45063_CCTCACCAATCATGGCGAAG	RHBG	447.15	3711.3	447.15	3711.3	3.0503	5327200	78028	11.685	1	8.0132e-32	1.6026e-31	1.2651e-29	TRUE
MCM2_11234_AGGCCACTCTGTGCGCGAGT	MCM2	1849.9	11796	1849.9	11796	2.6722	49467000	724860	11.683	1	7.9223e-32	1.5845e-31	1.2521e-29	TRUE
CAD_2198_CCCAGGAACTCTGTGACAGG	CAD	789.96	5885.5	789.96	5885.5	2.8957	12982000	190580	11.672	1	9.1417e-32	1.8283e-31	1.4418e-29	TRUE
RC3H1_62115_TAACACAGCTTATTCCGCGA	RC3H1	1016	7221.8	1016	7221.8	2.8282	19256000	282900	11.668	1	9.6063e-32	1.9213e-31	1.5136e-29	TRUE
SGK1_17253_AACTTACTGTTTGCATGCAT	SGK1	3689.8	20763	3689.8	20763	2.4921	145750000	2144200	11.66	1	1.0282e-31	2.0564e-31	1.6184e-29	TRUE
HIST1H3F_23485_ACAGCTCGTAAGTCCACTGG	HIST1H3F	2360.8	14383	2360.8	14383	2.6065	72268000	1063200	11.66	1	1.035e-31	2.0701e-31	1.6275e-29	TRUE
KRTAP12-1_70156_GGAGGGAGCCGCATACACGA	KRTAP12-1	1340.6	9047.8	1340.6	9047.8	2.7538	29700000	437190	11.656	1	1.0884e-31	2.1769e-31	1.7097e-29	TRUE
CSRP1_4111_GGCAAGAAGTATGGGCCCAA	CSRP1	4551.8	24675	4551.8	24675	2.4383	202480000	2982000	11.653	1	1.1076e-31	2.2151e-31	1.738e-29	TRUE
POTEE_73322_AGACACTCAGGAACAAGATG	POTEE	2786.4	16469	2786.4	16469	2.5629	93608000	1379400	11.65	1	1.1542e-31	2.3084e-31	1.8094e-29	TRUE
TMEM117_53125_GTTACAAATAAATACCCTAG	TMEM117	1965	12359	1965	12359	2.6523	54016000	796940	11.643	1	1.2642e-31	2.5284e-31	1.9798e-29	TRUE
SLC22A31_61582_CCCAGTGGGGAGTGGTACCG	SLC22A31	3108.5	18007	3108.5	18007	2.5339	110990000	1638000	11.641	1	1.2808e-31	2.5617e-31	2.0038e-29	TRUE
NT5C1A_53843_CCGATTCTTCGAGCATGAGA	NT5C1A	1819.2	11595	1819.2	11595	2.6714	47778000	706100	11.633	1	1.4197e-31	2.8393e-31	2.2188e-29	TRUE
AMOTL1_62932_GCAGCCTCAGCAGAACAACG	AMOTL1	1283.5	8714	1283.5	8714	2.7623	27607000	408290	11.629	1	1.5035e-31	3.007e-31	2.3474e-29	TRUE
BCL2L2-PABPN1_76101_GATGCCCGTTCCATCTATGT	BCL2L2-PABPN1	291.47	2613.2	291.47	2613.2	3.16	2695300	39884	11.626	1	1.6427e-31	3.2853e-31	2.5596e-29	TRUE
USP17L11_75588_GCAGGTGGATCATCACTCTA	USP17L11	1016.8	7202.4	1016.8	7202.4	2.8232	19131000	283260	11.622	1	1.6355e-31	3.271e-31	2.551e-29	TRUE
TRMT61B_41295_ACTCTTAAATAGTAACTGGG	TRMT61B	285.68	2569.7	285.68	2569.7	3.1647	2608400	38647	11.618	1	1.7943e-31	3.5886e-31	2.793e-29	TRUE
CCDC114_56481_CAGGAACCGCTATCTGAACG	CCDC114	675.69	5161.2	675.69	5161.2	2.9314	10060000	149130	11.615	1	1.797e-31	3.5939e-31	2.7944e-29	TRUE
ZPBP_29967_ACTGCACAAATAACATCCAC	ZPBP	1884.6	11916	1884.6	11916	2.6599	50316000	746380	11.611	1	1.8282e-31	3.6564e-31	2.8401e-29	TRUE
USP24_32564_GTTTAATCCTACCTGTACCA	USP24	1597.3	10402	1597.3	10402	2.7024	38763000	575630	11.605	1	1.974e-31	3.9481e-31	3.0636e-29	TRUE
SLC2A5_17474_CGTGGTCCCCATGTACTTAG	SLC2A5	1549.3	10131	1549.3	10131	2.7084	36826000	548680	11.586	1	2.4752e-31	4.9503e-31	3.8374e-29	TRUE
CDK6_2915_GCCCGCGACTTGAAGAACGG	CDK6	1616.3	10486	1616.3	10486	2.6968	39332000	586440	11.582	1	2.5942e-31	5.1884e-31	4.018e-29	TRUE
PCDHB4_43988_GAAGATATGATAAGTTCTGG	PCDHB4	948.11	6782.8	948.11	6782.8	2.8374	17022000	253790	11.582	1	2.6229e-31	5.2459e-31	4.0544e-29	TRUE
IGF1_9291_GATGCTCTTCAGTTCGTGTG	IGF1	2613.3	15546	2613.3	15546	2.5722	83633000	1247200	11.581	1	2.6048e-31	5.2095e-31	4.0303e-29	TRUE
ACTB_187_GGATTCCTATGTGGGCGACG	ACTB	2475	14861	2475	14861	2.5855	76703000	1145100	11.574	1	2.8069e-31	5.6138e-31	4.3344e-29	TRUE
TAF13_18680_TTCTTTGTAATAGACTCACA	TAF13	799.07	5896.4	799.07	5896.4	2.8819	12992000	194040	11.572	1	2.9643e-31	5.9287e-31	4.5729e-29	TRUE
WIBG_53419_AAAGCCTAACCACGTACACT	WIBG	2064.3	12795	2064.3	12795	2.6313	57577000	861140	11.564	1	3.1824e-31	6.3649e-31	4.9045e-29	TRUE
HMGCS2_8511_GATACTTGGCCAAAGGACGT	HMGCS2	450.46	3699.2	450.46	3699.2	3.0349	5277100	78936	11.563	1	3.3532e-31	6.7064e-31	5.1626e-29	TRUE
ZMAT1_53659_AAAACTGAAGCAATTAATGG	ZMAT1	1350.5	9034.5	1350.5	9034.5	2.741	29521000	442290	11.554	1	3.5994e-31	7.1988e-31	5.5361e-29	TRUE
KRTAP4-9_75428_AGCTGGATACACAACAGCTG	KRTAP4-9	914.99	6573.6	914.99	6573.6	2.8435	16010000	240010	11.55	1	3.7949e-31	7.5897e-31	5.8309e-29	TRUE
HCRT_8245_CAGCAGCAGTAGCGTCACGG	HCRT	514.22	4113.9	514.22	4113.9	2.9976	6479000	97156	11.549	1	3.9405e-31	7.881e-31	6.0427e-29	TRUE
RPS6KB1_16527_CTCTTAGCCCCCATTCACTG	RPS6KB1	3498.5	19715	3498.5	19715	2.4941	131480000	1972200	11.547	1	3.832e-31	7.664e-31	5.8822e-29	TRUE
GABRG3_6792_GTTGAGAATAAGAGTCACGT	GABRG3	1731.4	11064	1731.4	11064	2.6751	43545000	653340	11.546	1	3.9511e-31	7.9021e-31	6.0529e-29	TRUE
CEP290_50863_AAAGGATAAAGAATTAGTTG	CEP290	842.95	6144.3	842.95	6144.3	2.8643	14052000	211020	11.54	1	4.2659e-31	8.5317e-31	6.5287e-29	TRUE
PLEKHO1_38051_CAAGGTCAGCATCCCATCCG	PLEKHO1	3702.2	20617	3702.2	20617	2.4771	143050000	2155500	11.521	1	5.202e-31	1.0404e-30	7.9535e-29	TRUE
ECM2_5139_CCAGCAACAACGCCAAGGAA	ECM2	3786.7	20995	3786.7	20995	2.4708	148070000	2233300	11.515	1	5.5484e-31	1.1097e-30	8.4748e-29	TRUE
AIPL1_33518_TTTATCCCCACAGCACACGG	AIPL1	2070.1	12776	2070.1	12776	2.6251	57308000	864940	11.511	1	5.856e-31	1.1712e-30	8.9359e-29	TRUE
ACKR3_44837_GCACTGCTACATCTTGAACC	ACKR3	2253.1	13690	2253.1	13690	2.6026	65403000	988020	11.506	1	6.2125e-31	1.2425e-30	9.4705e-29	TRUE
GDI2_7047_TAAGATGCTGCTTTATACAG	GDI2	872.76	6303.9	872.76	6303.9	2.8512	14749000	222850	11.505	1	6.4365e-31	1.2873e-30	9.8023e-29	TRUE
MLANA_6449_GATGATCAAACCCTTCTTGT	MLANA	1617.2	10430	1617.2	10430	2.6884	38833000	586910	11.503	1	6.4514e-31	1.2903e-30	9.8153e-29	TRUE
TIMM23_75654_AGCGGCAACAAAACCACAGG	TIMM23	288.99	2570.9	288.99	2570.9	3.1488	2603600	39352	11.503	1	6.8528e-31	1.3706e-30	1.0406e-28	TRUE
SNRPA_17864_CTTGGCAATGATATCTGAGT	SNRPA	876.07	6320.9	876.07	6320.9	2.8496	14823000	224180	11.5	1	6.8507e-31	1.3701e-30	1.0406e-28	TRUE
PIM1_13978_GGCGAGTCGGAGGACAACTG	PIM1	660.78	5022.1	660.78	5022.1	2.9242	9510600	144000	11.493	1	7.4495e-31	1.4899e-30	1.1301e-28	TRUE
ZNF683_66859_TGATGATGGTCAATGAGCTG	ZNF683	755.18	5594.1	755.18	5594.1	2.8874	11708000	177570	11.483	1	8.3241e-31	1.6648e-30	1.2615e-28	TRUE
TMEM258_2061_AAAGCACCACGGTCAGATGG	TMEM258	509.25	4060.7	509.25	4060.7	2.9928	6306500	95688	11.481	1	8.6409e-31	1.7282e-30	1.307e-28	TRUE
PRKACB_14782_AGATGAGGTCTAGTGAATGG	PRKACB	4080.6	22274	4080.6	22274	2.4482	165490000	2511600	11.48	1	8.3875e-31	1.6775e-30	1.2699e-28	TRUE
POTEC_71033_ACAACATACAGCAAGTATGA	POTEC	592.05	4588	592.05	4588	2.9519	7983700	121200	11.478	1	8.9244e-31	1.7849e-30	1.3472e-28	TRUE
TRA2A_36729_TCTCGATATGGACCATTGAG	TRA2A	258.35	2343.6	258.35	2343.6	3.1763	2174100	33012	11.477	1	9.3625e-31	1.8725e-30	1.412e-28	TRUE
GLMP_56856_TGCTGCCGTATCGGACACGT	GLMP	1595.6	10296	1595.6	10296	2.6891	37846000	574690	11.476	1	8.818e-31	1.7636e-30	1.3324e-28	TRUE
OTOA_61534_AGGCATCGTGGAGATACAAG	OTOA	655.81	4982.2	655.81	4982.2	2.9235	9358800	142310	11.469	1	9.8758e-31	1.9752e-30	1.4879e-28	TRUE
FITM2_59553_CATCTCTTCTACAATCATGA	FITM2	1167.5	7969.1	1167.5	7969.1	2.7699	23131000	351900	11.466	1	1.0056e-30	2.0112e-30	1.5136e-28	TRUE
COL28A1_69130_ACTGTCATTTCCATACCTTG	COL28A1	1570.8	10155	1570.8	10155	2.6919	36848000	560700	11.465	1	1.0121e-30	2.0242e-30	1.5219e-28	TRUE
FGFR1_6290_AGTTCAAATGCCCTTCCAGT	FGFR1	1213.9	8225.5	1213.9	8225.5	2.7594	24581000	374090	11.464	1	1.0272e-30	2.0544e-30	1.5431e-28	TRUE
RNGTT_22824_TTATCAAATACTCTCTTGGA	RNGTT	433.07	3555.3	433.07	3555.3	3.0344	4874100	74209	11.461	1	1.094e-30	2.188e-30	1.6419e-28	TRUE
LTV1_54574_TCAGGATCAAAATCCAGTCG	LTV1	400.78	3337.6	400.78	3337.6	3.0548	4312500	65715	11.456	1	1.162e-30	2.324e-30	1.7406e-28	TRUE
PCBP4_44915_AGCTGCTGTAGACCCGGTGA	PCBP4	591.23	4574.7	591.23	4574.7	2.9498	7934000	120940	11.455	1	1.1676e-30	2.3352e-30	1.7472e-28	TRUE
SIRPB1_27764_TTGAGAGTGAACGTCCCCAC	SIRPB1	7422.6	36467	7422.6	36467	2.2964	421780000	6429600	11.454	1	1.1205e-30	2.241e-30	1.68e-28	TRUE
LNX2_65997_CCTGCAGGATCTAGTAGAGT	LNX2	746.9	5528.8	746.9	5528.8	2.8863	11433000	174530	11.446	1	1.2724e-30	2.5447e-30	1.9022e-28	TRUE
KDSR_6675_GCATCCAAGTTTGCCATAAG	KDSR	1318.3	8783	1318.3	8783	2.7352	27861000	425790	11.44	1	1.3541e-30	2.7082e-30	2.0224e-28	TRUE
GFM2_53536_GTCAATCTAATTGATACACC	GFM2	1981.5	12257	1981.5	12257	2.6283	52795000	807520	11.435	1	1.4176e-30	2.8352e-30	2.1153e-28	TRUE
DHRS4L2_68540_GGTATTGTTGAGGCCCAGCA	DHRS4L2	1785.3	11245	1785.3	11245	2.6544	44744000	685520	11.425	1	1.5856e-30	3.1713e-30	2.3637e-28	TRUE
STARD7_44544_CCTACACAGATGTGACACCT	STARD7	1168.4	7948.6	1168.4	7948.6	2.7651	22985000	352290	11.423	1	1.6398e-30	3.2797e-30	2.4421e-28	TRUE
SPINK5_29817_TCACAAGACTGCCTTACACA	SPINK5	3635.1	20147	3635.1	20147	2.4701	136310000	2094500	11.409	1	1.8982e-30	3.7964e-30	2.8242e-28	TRUE
AXIN2_21568_TTACTGCCCACACGATAAGG	AXIN2	3968	21654	3968	21654	2.4479	156410000	2403600	11.408	1	1.9149e-30	3.8299e-30	2.8464e-28	TRUE
SLPI_17729_AGATGTTGTCCTGACACTTG	SLPI	3577.2	19871	3577.2	19871	2.4734	132740000	2042300	11.402	1	2.0674e-30	4.1348e-30	3.07e-28	TRUE
KCNK3_10091_CGGCGAGCCGTTACCGATGG	KCNK3	332.05	2852.7	332.05	2852.7	3.099	3176800	48926	11.396	1	2.3545e-30	4.7091e-30	3.4931e-28	TRUE
NEURL3_56429_AGACGCCAAGGCGCCCCGAG	NEURL3	226.89	2096.9	226.89	2096.9	3.2026	1748400	26932	11.395	1	2.4214e-30	4.8429e-30	3.5855e-28	TRUE
ERBB3_5733_ACCATTGCCCAACCTCCGCG	ERBB3	2826.1	16353	2826.1	16353	2.5322	91488000	1410400	11.39	1	2.3615e-30	4.7231e-30	3.5001e-28	TRUE
HSD17B11_38027_ACCAGTAAGCCAGTAAGAAG	HSD17B11	1325.7	8790.2	1325.7	8790.2	2.7282	27859000	429580	11.389	1	2.4289e-30	4.8577e-30	3.593e-28	TRUE
PTK2_15382_AGAGCAAAAGATTTGTACAC	PTK2	2052.7	12573	2052.7	12573	2.6141	55336000	853560	11.387	1	2.4644e-30	4.9287e-30	3.642e-28	TRUE
FAM187B_61949_AATATGGAAATAATGCCCGA	FAM187B	202.87	1914.3	202.87	1914.3	3.2318	1464500	22602	11.384	1	2.765e-30	5.53e-30	4.0824e-28	TRUE
NME1-NME2_74435_GACGGGCCGAGTCATGCTCG	NME1-NME2	655.81	4942.3	655.81	4942.3	2.9119	9187000	142310	11.363	1	3.3343e-30	6.6686e-30	4.9137e-28	TRUE
TMTC4_54417_GCAGACGACACTTACACACT	TMTC4	1810.1	11320	1810.1	11320	2.6441	45219000	700560	11.362	1	3.2827e-30	6.5653e-30	4.8421e-28	TRUE
SLC36A3_68239_TCATCCTCTATATCTTACTG	SLC36A3	1358.8	8949.8	1358.8	8949.8	2.7186	28812000	446550	11.36	1	3.393e-30	6.7861e-30	4.9954e-28	TRUE
KATNAL2_52158_GGGGTCTGGATTATGGTCGA	KATNAL2	1149.3	7804.7	1149.3	7804.7	2.7625	22147000	343320	11.359	1	3.4498e-30	6.8995e-30	5.0727e-28	TRUE
TSACC_59479_TGTCTGGATGTTCAGAAAAG	TSACC	404.92	3340	404.92	3340	3.041	4307400	66783	11.358	1	3.6085e-30	7.217e-30	5.2926e-28	TRUE
FHL2_6335_GCACTTGGATGAGTACTCGT	FHL2	2118.1	12873	2118.1	12873	2.6029	57830000	896670	11.357	1	3.452e-30	6.9041e-30	5.0727e-28	TRUE
OSMR_24108_TACTCGCGCCATGTACTCTG	OSMR	4217.2	22681	4217.2	22681	2.4268	170460000	2645000	11.353	1	3.5971e-30	7.1941e-30	5.2808e-28	TRUE
C3orf18_37999_CATGTACAACTTCGACCCCA	C3orf18	3089.4	17539	3089.4	17539	2.5048	104400000	1622200	11.345	1	3.9517e-30	7.9035e-30	5.7905e-28	TRUE
OR10R2_69532_GCTCATCAATCTACTTTCTG	OR10R2	2053.6	12537	2053.6	12537	2.6094	54946000	854100	11.343	1	4.0674e-30	8.1348e-30	5.9543e-28	TRUE
SLC9A6_28227_TACGTATAATAATTTGTCCA	SLC9A6	1649.5	10472	1649.5	10472	2.6658	38921000	605420	11.339	1	4.2727e-30	8.5453e-30	6.2489e-28	TRUE
MRPS23_39219_ACGCTCTAATCCGATCCTCG	MRPS23	1506.2	9716.5	1506.2	9716.5	2.6887	33704000	524930	11.332	1	4.6388e-30	9.2775e-30	6.7779e-28	TRUE
TMEM53_49472_GGGCCAAAACACGAAGTGAA	TMEM53	933.21	6571.2	933.21	6571.2	2.8146	15893000	247560	11.331	1	4.7247e-30	9.4495e-30	6.897e-28	TRUE
APOPT1_53521_CAGGGATACGGCGCCCAGCG	APOPT1	564.73	4361.9	564.73	4361.9	2.9471	7209100	112540	11.319	1	5.5591e-30	1.1118e-29	8.0998e-28	TRUE
PEX13_13695_TGCTGAACAAATCTACTGGG	PEX13	2533	14864	2533	14864	2.5525	76032000	1187500	11.316	1	5.5218e-30	1.1044e-29	8.053e-28	TRUE
CLSTN3_25831_GCATGGCGTAACTCCCAACA	CLSTN3	672.37	5023.3	672.37	5023.3	2.8994	9465400	147990	11.31	1	6.0777e-30	1.2155e-29	8.8388e-28	TRUE
C2orf88_53333_CAGAAGAGAGATGTCTACCT	C2orf88	2360.8	14020	2360.8	14020	2.5697	67973000	1063200	11.308	1	6.0649e-30	1.213e-29	8.8284e-28	TRUE
LBHD1_48885_CTTTGGACTAGAAATAGCCC	LBHD1	1969.9	12083	1969.9	12083	2.6162	51138000	800110	11.306	1	6.2089e-30	1.2418e-29	9.0211e-28	TRUE
EMP3_5556_TAGGCTTACCTTGTCCAAAG	EMP3	2133.9	12901	2133.9	12901	2.5953	57960000	907150	11.304	1	6.3309e-30	1.2662e-29	9.1896e-28	TRUE
CKMT2_3302_CCAGTGCATCCAGACTGGAG	CKMT2	869.45	6189.1	869.45	6189.1	2.8301	14149000	221530	11.302	1	6.6066e-30	1.3213e-29	9.5809e-28	TRUE
SLC35F6_41203_CCCATGTACTACATCCCCGC	SLC35F6	1921.9	11834	1921.9	11834	2.6217	49124000	769690	11.298	1	6.7989e-30	1.3598e-29	9.8506e-28	TRUE
GPR6_7510_ATAGGTGAGCGCGTTATACA	GPR6	2254.8	13491	2254.8	13491	2.5804	63123000	989160	11.297	1	6.849e-30	1.3698e-29	9.9139e-28	TRUE
SLC8A2_17570_CTACGTGGACTACCGCACTG	SLC8A2	1044.2	7178.2	1044.2	7178.2	2.7801	18813000	295300	11.288	1	7.7354e-30	1.5471e-29	1.1176e-27	TRUE
UQCRC2_20027_GGTGCAAAGGCCAACTACCG	UQCRC2	2747.5	15857	2747.5	15857	2.5285	85933000	1349200	11.286	1	7.7309e-30	1.5462e-29	1.1176e-27	TRUE
RAD1_15539_AGAGATTCCTAACGTTGTCA	RAD1	2793	16072	2793	16072	2.5243	88172000	1384500	11.286	1	7.779e-30	1.5558e-29	1.1229e-27	TRUE
ADAM2_6618_CTTTAAATTACAAAGCGTAG	ADAM2	1693.4	10655	1693.4	10655	2.6528	40155000	630910	11.282	1	8.1553e-30	1.6311e-29	1.1761e-27	TRUE
PLD5_64660_GCCTGGTCCTAGATTTACAA	PLD5	668.23	4987	668.23	4987	2.8979	9326100	146560	11.281	1	8.4565e-30	1.6913e-29	1.2184e-27	TRUE
CCDC85C_68552_GTCGTCCAGGGACCGACGTG	CCDC85C	2226.6	13330	2226.6	13330	2.5812	61641000	969830	11.275	1	8.8683e-30	1.7737e-29	1.2765e-27	TRUE
MBD6_57187_TAGCAATCGAAATACAGTAG	MBD6	2871.7	16424	2871.7	16424	2.5155	91838000	1446200	11.269	1	9.362e-30	1.8724e-29	1.3463e-27	TRUE
LYSMD1_71154_GGCTTCCATATGAACGAGCC	LYSMD1	1201.5	8035.6	1201.5	8035.6	2.7406	23353000	368100	11.264	1	1.0092e-29	2.0185e-29	1.45e-27	TRUE
TRPM1_11580_GGCTTCGTGCTATGTCCACG	TRPM1	2066.8	12528	2066.8	12528	2.5991	54719000	862770	11.263	1	1.0175e-29	2.0351e-29	1.4606e-27	TRUE
HDAC3_23168_TGGGTCAATGCCAGGCGATG	HDAC3	3933.2	21272	3933.2	21272	2.4349	150320000	2370600	11.262	1	1.02e-29	2.0401e-29	1.4628e-27	TRUE
SDHAF3_44824_GCGTTTCTTGCAAGAATGGG	SDHAF3	1283.5	8479.4	1283.5	8479.4	2.723	25891000	408290	11.262	1	1.037e-29	2.074e-29	1.4858e-27	TRUE
ATG4D_54656_GTGACATACAGCGTTTCCAG	ATG4D	547.34	4233.7	547.34	4233.7	2.9491	6794500	107150	11.261	1	1.0683e-29	2.1365e-29	1.5292e-27	TRUE
RFWD3_41755_ACAAGTACGAAAATGTCCCC	RFWD3	1886.3	11616	1886.3	11616	2.6219	47336000	747410	11.255	1	1.1145e-29	2.229e-29	1.5939e-27	TRUE
TTC5_56041_CAGCAGATGGAAGAAGTAGT	TTC5	1430	9257	1430	9257	2.6936	30631000	483840	11.252	1	1.1514e-29	2.3028e-29	1.6451e-27	TRUE
PSCA_21167_TGACTCACAGGACTACTACG	PSCA	2837.7	16227	2837.7	16227	2.5152	89640000	1419500	11.238	1	1.3337e-29	2.6674e-29	1.9038e-27	TRUE
SRF_18188_TCTGTTGTGGGGTCTGAACG	SRF	1071.5	7301.6	1071.5	7301.6	2.7674	19407000	307530	11.235	1	1.4177e-29	2.8354e-29	2.0219e-27	TRUE
C6orf118_63985_CAGCTTTCTCTCGTGGCCCG	C6orf118	4459	23535	4459	23535	2.3997	181940000	2887100	11.227	1	1.5129e-29	3.0257e-29	2.1556e-27	TRUE
FARSA_6088_GTCCAACAAGTGGATTCGGG	FARSA	388.35	3196.1	388.35	3196.1	3.0376	3941700	62549	11.227	1	1.6063e-29	3.2126e-29	2.2845e-27	TRUE
OR14A16_67913_ACTGTGTCTTGGCTGTATGG	OR14A16	1811.8	11212	1811.8	11212	2.629	44186000	701560	11.223	1	1.5898e-29	3.1796e-29	2.2632e-27	TRUE
DDX50_48703_AAGATTTAATAGCTCAAGCA	DDX50	2005.5	12180	2005.5	12180	2.6018	51758000	822940	11.216	1	1.7341e-29	3.4682e-29	2.4641e-27	TRUE
TMEM178A_59858_CGCAGCGGCAGGTGCGACAG	TMEM178A	1162.6	7792.6	1162.6	7792.6	2.7437	21978000	349550	11.214	1	1.7861e-29	3.5722e-29	2.5356e-27	TRUE
ZNF251_55693_GGCAAACTCAAAGAGCGCGT	ZNF251	693.08	5110.4	693.08	5110.4	2.8806	9756300	155200	11.213	1	1.8356e-29	3.6711e-29	2.6034e-27	TRUE
PIGC_13938_CAGTCCCTAAAAGCCAATGG	PIGC	3130.8	17547	3130.8	17547	2.4862	103910000	1656500	11.201	1	2.0409e-29	4.0817e-29	2.892e-27	TRUE
CCDC65_55027_ACTTAAGGCCCAAAGAACTC	CCDC65	205.36	1904.6	205.36	1904.6	3.207	1443700	23037	11.196	1	2.3493e-29	4.6987e-29	3.323e-27	TRUE
MAP3K2_29055_CATTCCAGATGAATTACACC	MAP3K2	1939.3	11830	1939.3	11830	2.6083	48916000	780650	11.195	1	2.1949e-29	4.3898e-29	3.1074e-27	TRUE
MYBPC2_11982_CCTCGAGGCGGTAATACCCA	MYBPC2	862	6092.3	862	6092.3	2.8198	13678000	218550	11.188	1	2.4155e-29	4.831e-29	3.4135e-27	TRUE
RAB15_70573_AGGTAGACGGCATCAAAGTG	RAB15	599.51	4532.4	599.51	4532.4	2.9163	7733700	123610	11.186	1	2.4891e-29	4.9782e-29	3.5143e-27	TRUE
OR6C3_66508_TGGAGGAGAAGCATAAGGGG	OR6C3	186.31	1758.3	186.31	1758.3	3.2315	1235500	19779	11.178	1	2.8943e-29	5.7885e-29	4.0789e-27	TRUE
ACSS2_43698_GGAACCAAGGGATTGACTTG	ACSS2	7395.3	35647	7395.3	35647	2.2689	399080000	6392400	11.174	1	2.7353e-29	5.4706e-29	3.8584e-27	TRUE
C1orf185_67923_GGTTCCTGATTTGCAAACGA	C1orf185	144.91	1435.4	144.91	1435.4	3.2993	832690	13343	11.172	1	3.1263e-29	6.2527e-29	4.3979e-27	TRUE
ESYT3_52512_GTCCTGAATGACACAACCAG	ESYT3	3356.9	18538	3356.9	18538	2.4649	115240000	1848200	11.167	1	2.982e-29	5.964e-29	4.1987e-27	TRUE
CHD8_46202_CTTTAATCCAGACTACGTAG	CHD8	308.86	2641.1	308.86	2641.1	3.092	2719600	43677	11.159	1	3.464e-29	6.928e-29	4.8685e-27	TRUE
BPI_1857_AGAGGCCCAGGTATACCATG	BPI	3589.6	19572	3589.6	19572	2.4466	127720000	2053400	11.153	1	3.4673e-29	6.9345e-29	4.8687e-27	TRUE
TMEM35_46823_AAGGGTCATGACGATGCCAC	TMEM35	9916.7	45424	9916.7	45424	2.1954	630380000	10136000	11.153	1	3.4743e-29	6.9486e-29	4.8742e-27	TRUE
MN1_11650_TCGCTGGAATACAATTACCC	MN1	1021	6975.1	1021	6975.1	2.771	17726000	285070	11.152	1	3.617e-29	7.2339e-29	5.0697e-27	TRUE
ZBTB37_53833_CATGTGATCCCGGAAATAGG	ZBTB37	2903.1	16426	2903.1	16426	2.4998	91428000	1471200	11.148	1	3.672e-29	7.3441e-29	5.1422e-27	TRUE
TCTN2_50195_CTGTTAAATTACAAGGACAA	TCTN2	2943.7	16611	2943.7	16611	2.496	93392000	1503600	11.145	1	3.8004e-29	7.6008e-29	5.3172e-27	TRUE
HNRNPA2B1_8578_AGGAACTACTACGAACAATG	HNRNPA2B1	674.86	4973.7	674.86	4973.7	2.8798	9240200	148840	11.143	1	4.0493e-29	8.0986e-29	5.6589e-27	TRUE
NFATC4_12508_GGAGGTCGGGGAATACCGAT	NFATC4	945.63	6547	945.63	6547	2.7902	15688000	252750	11.142	1	4.0519e-29	8.1039e-29	5.6589e-27	TRUE
USF2_20050_CCACGACAAGGGACCCGAGG	USF2	182.17	1720.8	182.17	1720.8	3.2327	1183700	19095	11.135	1	4.6908e-29	9.3816e-29	6.5393e-27	TRUE
IQCC_43150_TTTGATGGTATAGACGACGG	IQCC	1955	11850	1955	11850	2.599	48952000	790620	11.128	1	4.6495e-29	9.299e-29	6.4876e-27	TRUE
NDUFB6_12333_ACACTCCGGATGAGAAACTG	NDUFB6	2559.5	14775	2559.5	14775	2.5288	74608000	1207100	11.118	1	5.1587e-29	1.0317e-28	7.1852e-27	TRUE
RASL10A_28744_TACGACTTGAGCATCCGCGA	RASL10A	1042.5	7076.7	1042.5	7076.7	2.7618	18206000	294570	11.118	1	5.2757e-29	1.0551e-28	7.3349e-27	TRUE
BTG3_29643_AATGGAAGTGAAACCCAGTT	BTG3	4011.9	21397	4011.9	21397	2.4148	151120000	2445500	11.117	1	5.2015e-29	1.0403e-28	7.2382e-27	TRUE
CENPM_48723_AACACGATCAGGTCAATTCG	CENPM	1725.7	10688	1725.7	10688	2.63	40158000	649910	11.117	1	5.29e-29	1.058e-28	7.3483e-27	TRUE
NHP2_42915_CAAATGCATCAAGAAAGGTG	NHP2	249.24	2213	249.24	2213	3.1452	1928100	31206	11.116	1	5.6704e-29	1.1341e-28	7.8555e-27	TRUE
C20orf194_34160_CTGGGCACTTATCTAACAGG	C20orf194	3572.2	19435	3572.2	19435	2.4435	125820000	2037800	11.112	1	5.4881e-29	1.0976e-28	7.6166e-27	TRUE
ANXA1_823_CCTTACAGGTCACCTTGAGG	ANXA1	1031.7	7013.8	1031.7	7013.8	2.7639	17892000	289810	11.112	1	5.6353e-29	1.1271e-28	7.8139e-27	TRUE
SYNPO2L_50402_TAGTAAGCCTCACTATCAGG	SYNPO2L	1887.9	11499	1887.9	11499	2.606	46186000	748440	11.109	1	5.7282e-29	1.1456e-28	7.9285e-27	TRUE
EMC3_43516_AAGAAAGTGATGATAACGAT	EMC3	1310	8521.8	1310	8521.8	2.7007	26005000	421600	11.107	1	5.9383e-29	1.1877e-28	8.212e-27	TRUE
OR4E2_35251_ACTATTCGTCTACCTTACTG	OR4E2	1289.3	8410.5	1289.3	8410.5	2.7047	25356000	411190	11.105	1	6.0375e-29	1.2075e-28	8.3417e-27	TRUE
ATP5J_1446_GACGGCTGACCGAATGACAG	ATP5J	872.76	6115.3	872.76	6115.3	2.8073	13742000	222850	11.105	1	6.1062e-29	1.2212e-28	8.429e-27	TRUE
BUD13_54216_CGGTGTCTAGGTCTATTCCG	BUD13	743.59	5366.8	743.59	5366.8	2.8498	10687000	173310	11.105	1	6.1505e-29	1.2301e-28	8.4826e-27	TRUE
FBP1_6122_ATGTTGGAAGATCCATCAAG	FBP1	2455.2	14257	2455.2	14257	2.5373	69646000	1130700	11.099	1	6.4009e-29	1.2802e-28	8.8202e-27	TRUE
IMPDH2_9576_GGCAGCCATTGGCACTCATG	IMPDH2	1503.7	9532.7	1503.7	9532.7	2.6635	32232000	523570	11.096	1	6.6726e-29	1.3345e-28	9.1864e-27	TRUE
L1CAM_10435_GAGTAGCCGATAGTGACCTG	L1CAM	2495.7	14445	2495.7	14445	2.5325	71390000	1160200	11.094	1	6.8141e-29	1.3628e-28	9.3728e-27	TRUE
ATP6V1C2_66191_GCAGACCAAACTACTCACAA	ATP6V1C2	642.57	4760.9	642.57	4760.9	2.8874	8480400	137820	11.093	1	7.0424e-29	1.4085e-28	9.6782e-27	TRUE
ASRGL1_50797_GACACGGTGAGTCCCCAACG	ASRGL1	3582.1	19448	3582.1	19448	2.4404	125860000	2046700	11.09	1	7.076e-29	1.4152e-28	9.7158e-27	TRUE
FAM76B_61218_AAATGTGAAGCAATTTGGGA	FAM76B	703.01	5120.1	703.01	5120.1	2.8628	9755200	158700	11.088	1	7.4937e-29	1.4987e-28	1.0262e-26	TRUE
LOC728392_74675_CCGACCAGCCTTCTTGCCCG	LOC728392	1917.8	11628	1917.8	11628	2.5995	47148000	767080	11.087	1	7.3352e-29	1.467e-28	1.0054e-26	TRUE
BEST3_61339_TGGGTCCGACTTTCCTGACG	BEST3	4682.6	24258	4682.6	24258	2.3728	191600000	3117700	11.086	1	7.3279e-29	1.4656e-28	1.0053e-26	TRUE
TREML4_68296_TGTTCTTAGAAATATCAGCC	TREML4	1690.9	10484	1690.9	10484	2.6317	38663000	629460	11.084	1	7.6632e-29	1.5326e-28	1.0485e-26	TRUE
AMD1_716_CCCACAAGGATTGAACATTG	AMD1	831.36	5867.4	831.36	5867.4	2.8177	12681000	206490	11.083	1	7.8789e-29	1.5758e-28	1.0771e-26	TRUE
DNAJB3_72738_CAAAAACCCTGAGAACAAGG	DNAJB3	927.41	6411.6	927.41	6411.6	2.7881	15038000	245150	11.076	1	8.4263e-29	1.6853e-28	1.1509e-26	TRUE
GEMIN7_49874_GTGAGCTTCACGTTGCACGA	GEMIN7	415.68	3336.4	415.68	3336.4	3.0017	4265300	69589	11.072	1	9.1222e-29	1.8244e-28	1.2448e-26	TRUE
DRG2_5051_CCCAGGAATACACGTCAGAG	DRG2	3109.3	17274	3109.3	17274	2.4736	100330000	1638600	11.066	1	9.2706e-29	1.8541e-28	1.264e-26	TRUE
SIAE_39891_AAAGGGGTAGTATGGTACCA	SIAE	2793.8	15815	2793.8	15815	2.5005	84774000	1385200	11.064	1	9.4999e-29	1.9e-28	1.2941e-26	TRUE
ARFGEF1_28512_GAAAACTTAGCACCAGGTGA	ARFGEF1	745.24	5359.5	745.24	5359.5	2.8447	10646000	173920	11.064	1	9.6955e-29	1.9391e-28	1.3184e-26	TRUE
PRMT8_44237_GATCATTAAGGCCAACCACT	PRMT8	2803.8	15861	2803.8	15861	2.4996	85243000	1392900	11.063	1	9.5302e-29	1.906e-28	1.2971e-26	TRUE
RPL10_16336_TCTTGTTGATGCGGATGACG	RPL10	356.89	2945.8	356.89	2945.8	3.0416	3351200	54787	11.061	1	1.0401e-28	2.0802e-28	1.4131e-26	TRUE
LIPC_10678_ATCCTGACACGTGTGCACCC	LIPC	904.23	6271.3	904.23	6271.3	2.7926	14403000	235590	11.057	1	1.0415e-28	2.0831e-28	1.4138e-26	TRUE
KLHDC1_58535_ACTATCTAAACCTAGACACC	KLHDC1	1908.7	11552	1908.7	11552	2.5969	46499000	761370	11.052	1	1.0883e-28	2.1765e-28	1.4759e-26	TRUE
ZSCAN32_41012_AGGAACCTGCCTCAAAACAC	ZSCAN32	298.93	2549.1	298.93	2549.1	3.0879	2531800	41494	11.047	1	1.2237e-28	2.4474e-28	1.6582e-26	TRUE
TAMM41_60012_TTAACTAGGTGACTTTCGGA	TAMM41	961.36	6583.3	961.36	6583.3	2.7744	15803000	259380	11.039	1	1.2813e-28	2.5627e-28	1.7347e-26	TRUE
PSMC2_15218_ACTGTTGGGTCAATCTTAGG	PSMC2	626	4641.2	626	4641.2	2.8883	8060900	132290	11.039	1	1.2875e-28	2.575e-28	1.7416e-26	TRUE
PHGDH_34780_GATGACATCAGCGGTCACCT	PHGDH	2687.8	15286	2687.8	15286	2.5073	79362000	1303500	11.035	1	1.3101e-28	2.6201e-28	1.7706e-26	TRUE
CCDC130_51738_TGCGACTACGTGATCGTGAG	CCDC130	3272.4	17973	3272.4	17973	2.4571	108060000	1775700	11.032	1	1.3456e-28	2.6912e-28	1.817e-26	TRUE
HGD_8315_GGAGACATAAAGTCTAACAA	HGD	1346.4	8662	1346.4	8662	2.6847	26759000	440160	11.027	1	1.4509e-28	2.9018e-28	1.9575e-26	TRUE
POP7_27510_ATCCAGTGGAATACACCCTT	POP7	1435.8	9130	1435.8	9130	2.6679	29600000	486930	11.026	1	1.4553e-28	2.9106e-28	1.9617e-26	TRUE
TAS2R43_66990_GGGTACTAAGTTTGCTACCA	TAS2R43	3337	18254	3337	18254	2.4512	111260000	1831100	11.024	1	1.4781e-28	2.9562e-28	1.9907e-26	TRUE
OR4K1_49270_CCAGCTCTATCACCAAGGGA	OR4K1	1146	7590.6	1146	7590.6	2.7265	20766000	341760	11.024	1	1.5043e-28	3.0087e-28	2.0243e-26	TRUE
DTL_38920_AGGTGATAAACTTTCCACGG	DTL	423.96	3377.5	423.96	3377.5	2.991	4361700	71776	11.024	1	1.5452e-28	3.0904e-28	2.0775e-26	TRUE
CT45A7_76309_CCTTGCTGCTTCCTTGATGA	CT45A7	1396.1	8917.2	1396.1	8917.2	2.6743	28283000	465930	11.018	1	1.589e-28	3.178e-28	2.1345e-26	TRUE
ESCO2_63019_AGTGATCTATAAGCCAATTG	ESCO2	301.41	2560	301.41	2560	3.0822	2550700	42036	11.016	1	1.7166e-28	3.4331e-28	2.2979e-26	TRUE
Non-Targeting-Control_77310_TCGCGCTTGGGTTATACGCT	Non-Targeting-Control	10428	46911	10428	46911	2.1693	665500000	10970000	11.015	1	1.6183e-28	3.2367e-28	2.172e-26	TRUE
RND2_21342_GCCGCATTGAGCTCAACATG	RND2	3424.8	18637	3424.8	18637	2.4438	115710000	1907300	11.015	1	1.6242e-28	3.2484e-28	2.178e-26	TRUE
MFAP3L_26173_ACCATATCATAGTCAAGGAA	MFAP3L	1829.2	11122	1829.2	11122	2.6035	43176000	712170	11.011	1	1.709e-28	3.4179e-28	2.2897e-26	TRUE
SMC4_26839_CATTGATGAAAAATACGACG	SMC4	837.98	5872.2	837.98	5872.2	2.8074	12672000	209070	11.01	1	1.7704e-28	3.5407e-28	2.3679e-26	TRUE
TOR1B_36100_CCGTGTAAGGAAAGGGTCAG	TOR1B	3841.3	20472	3841.3	20472	2.4137	138290000	2284100	11.004	1	1.84e-28	3.68e-28	2.4589e-26	TRUE
ABCA12_34679_ACGGTCATATAATACACAAG	ABCA12	2048.6	12197	2048.6	12197	2.5732	51492000	850860	11.002	1	1.9007e-28	3.8015e-28	2.5378e-26	TRUE
DNMT1_4937_GAGGCAAAAAGAAATCCCCA	DNMT1	274.08	2366.5	274.08	2366.5	3.1055	2189200	36217	10.995	1	2.1793e-28	4.3586e-28	2.9073e-26	TRUE
CPLX4_68901_AGAAAAATACAGGCTCCCAA	CPLX4	1090.5	7267.7	1090.5	7267.7	2.7353	19079000	316150	10.986	1	2.2881e-28	4.5763e-28	3.0498e-26	TRUE
HIST1H2AL_21629_CAAGTGGCGCGGGATAATGC	HIST1H2AL	1682.6	10359	1682.6	10359	2.6214	37637000	624620	10.978	1	2.4866e-28	4.9733e-28	3.3116e-26	TRUE
GRAMD1C_40517_CACATCTACCTGATACAGAG	GRAMD1C	630.14	4643.6	630.14	4643.6	2.8795	8054000	133660	10.978	1	2.5517e-28	5.1034e-28	3.3953e-26	TRUE
ALKBH6_54632_GGGACATAGTAGATTACAGG	ALKBH6	717.09	5158.8	717.09	5158.8	2.8451	9864200	163720	10.977	1	2.5541e-28	5.1081e-28	3.3955e-26	TRUE
CCL8_16983_CACCAACATCCAATGTCCCA	CCL8	620.21	4583.1	620.21	4583.1	2.8835	7852400	130370	10.976	1	2.6154e-28	5.2308e-28	3.4711e-26	TRUE
CNTNAP2_34441_TATTACTGGATAGATCCTGA	CNTNAP2	3458.8	18732	3458.8	18732	2.4368	116630000	1937100	10.974	1	2.5764e-28	5.1528e-28	3.4223e-26	TRUE
TMPRSS11A_69064_TGGAGTCATTGCACCCAAGG	TMPRSS11A	4045.8	21316	4045.8	21316	2.3971	149130000	2478000	10.971	1	2.6537e-28	5.3073e-28	3.5189e-26	TRUE
JAZF1_65901_GGAGCTGATGGCACTCTCTG	JAZF1	1459.8	9215.9	1459.8	9215.9	2.6575	30078000	499770	10.971	1	2.6821e-28	5.3643e-28	3.5536e-26	TRUE
STRN_18436_GGGAGTAATTACCAAACTCA	STRN	1163.4	7653.5	1163.4	7653.5	2.7167	21061000	349940	10.971	1	2.6958e-28	5.3917e-28	3.5687e-26	TRUE
GPR137_44425_GTAGAGGTTCATAAGCGTCA	GPR137	399.95	3205.8	399.95	3205.8	2.9996	3936400	65503	10.963	1	3.0552e-28	6.1105e-28	4.0376e-26	TRUE
KRTAP10-12_70702_AGGAACCAGGAAGGCAGACG	KRTAP10-12	1277.7	8256.9	1277.7	8256.9	2.6911	24355000	405400	10.961	1	2.995e-28	5.99e-28	3.9613e-26	TRUE
TEF_18967_GTGCTGGACACGGTTTCAGA	TEF	1524.4	9535.1	1524.4	9535.1	2.6442	32086000	534930	10.953	1	3.2861e-28	6.5723e-28	4.339e-26	TRUE
DOK2_23682_GGAGGGTATAGGACCCCCGC	DOK2	4836.6	24663	4836.6	24663	2.35	196550000	3280300	10.947	1	3.455e-28	6.91e-28	4.5581e-26	TRUE
MERTK_28157_ATGACTGAGCCATTACTCAG	MERTK	2985.9	16555	2985.9	16555	2.4706	92059000	1537700	10.943	1	3.6377e-28	7.2754e-28	4.795e-26	TRUE
TPSG1_33816_CCTTCGACTTAGGGTGTGGC	TPSG1	5174.5	26065	5174.5	26065	2.3324	218200000	3647400	10.938	1	3.7942e-28	7.5883e-28	4.997e-26	TRUE
RNASE10_68830_CTGGACCAAAATTCATTGAG	RNASE10	3205.4	17543	3205.4	17543	2.452	102780000	1718900	10.936	1	3.9094e-28	7.8188e-28	5.1444e-26	TRUE
TIMM50_56294_CCGGGACACACCGACCACTC	TIMM50	2436.9	13990	2436.9	13990	2.5208	66738000	1117500	10.929	1	4.2489e-28	8.4978e-28	5.5864e-26	TRUE
DNLZ_74717_TGCACGCGACTCAGCAACCT	DNLZ	717.92	5143	717.92	5143	2.839	9790900	164020	10.927	1	4.4752e-28	8.9504e-28	5.879e-26	TRUE
TRAPPC3_35559_CCATGACTTTCGGGAAACTG	TRAPPC3	271.6	2336.3	271.6	2336.3	3.1	2131500	35704	10.927	1	4.6277e-28	9.2553e-28	6.0741e-26	TRUE
RTCB_38871_CCTCCAAAGTGAGTTACCTG	RTCB	396.63	3174.3	396.63	3174.3	2.9974	3857800	64654	10.924	1	4.6944e-28	9.3888e-28	6.1564e-26	TRUE
CTTNBP2NL_43739_ACAACCTTAAGAATAGAGAG	CTTNBP2NL	3242.6	17686	3242.6	17686	2.447	104300000	1750400	10.917	1	4.8262e-28	9.6524e-28	6.324e-26	TRUE
DEFB4B_75717_CCTGTTACCTGCCTTAAGAG	DEFB4B	799.89	5611	799.89	5611	2.8088	11574000	194350	10.913	1	5.1619e-28	1.0324e-27	6.7582e-26	TRUE
KARS_9939_GGCCATGTAGAACTCACAGG	KARS	132.49	1307.2	132.49	1307.2	3.2928	690000	11597	10.909	1	5.8779e-28	1.1756e-27	7.6697e-26	TRUE
DMGDH_36908_CTTATCACCTGGCCAAAGCA	DMGDH	1888.8	11326	1888.8	11326	2.5835	44531000	748960	10.905	1	5.5464e-28	1.1093e-27	7.2554e-26	TRUE
ZSCAN29_61513_AGCTATCGGAAAGTCAAGAG	ZSCAN29	2127.3	12487	2127.3	12487	2.5528	53662000	902730	10.904	1	5.612e-28	1.1224e-27	7.335e-26	TRUE
C12orf40_67382_GGATGAAGATTGTAGAAGCA	C12orf40	749.38	5316	749.38	5316	2.8249	10427000	175440	10.903	1	5.8167e-28	1.1633e-27	7.5962e-26	TRUE
ZNF593_37611_ACCGAGCGCACTCTCTAGCC	ZNF593	6647.6	31986	6647.6	31986	2.2664	321030000	5406600	10.897	1	5.9397e-28	1.1879e-27	7.7437e-26	TRUE
PIGF_13943_TATTGGAAACACACTTGACA	PIGF	323.77	2685.8	323.77	2685.8	3.0484	2789600	47026	10.892	1	6.7368e-28	1.3474e-27	8.7607e-26	TRUE
PLAA_24644_CATGGCCTAATTGCCACCGG	PLAA	3685.6	19618	3685.6	19618	2.4119	126920000	2140400	10.89	1	6.4563e-28	1.2913e-27	8.4101e-26	TRUE
BIRC7_49242_GCTGCCGGCTTCTTCCACAC	BIRC7	2041.1	12056	2041.1	12056	2.5618	50153000	846000	10.889	1	6.6055e-28	1.3211e-27	8.5973e-26	TRUE
LYST_3203_AGGCTCTCGAGAGATATACA	LYST	1584.1	9790.3	1584.1	9790.3	2.627	33671000	568150	10.887	1	6.7594e-28	1.3519e-27	8.7828e-26	TRUE
CEBPA_3002_CAGTTCCAGATCGCGCACTG	CEBPA	6353.6	30772	6353.6	30772	2.2758	298140000	5035800	10.882	1	7.0724e-28	1.4145e-27	9.1818e-26	TRUE
CCDC42B_70885_AACAGCTGGAACAAAAGGAG	CCDC42B	1100.5	7260.5	1100.5	7260.5	2.7208	18973000	320680	10.878	1	7.5475e-28	1.5095e-27	9.7904e-26	TRUE
TMEM159_45115_AGGTGAAGGCCAGAAACGGA	TMEM159	433.9	3401.7	433.9	3401.7	2.9679	4403900	74432	10.878	1	7.7618e-28	1.5524e-27	1.006e-25	TRUE
RETN_44397_GCTTATTGCCCTAAATACTG	RETN	2899	16041	2899	16041	2.4677	86356000	1467900	10.847	1	1.0389e-27	2.0777e-27	1.3453e-25	TRUE
AGK_43246_TGTTCTTCGACGAACAGATG	AGK	1243.7	8005.4	1243.7	8005.4	2.6853	22860000	388610	10.847	1	1.0589e-27	2.1178e-27	1.3701e-25	TRUE
ASTL_72815_GGTGACAAACCTGATGCACG	ASTL	3417.4	18369	3417.4	18369	2.426	111770000	1900800	10.845	1	1.0627e-27	2.1254e-27	1.3739e-25	TRUE
OSTM1_36228_AGGTCGTGGAAGACCCTGTG	OSTM1	392.49	3127.2	392.49	3127.2	2.9909	3739300	63598	10.844	1	1.134e-27	2.2681e-27	1.4649e-25	TRUE
UNC5B_65349_AGGGTGGCGTACAGGCGATG	UNC5B	1102.1	7247.2	1102.1	7247.2	2.716	18881000	321440	10.839	1	1.1595e-27	2.3189e-27	1.4965e-25	TRUE
COG2_30851_AAAATTTGTCCAGTCAAAAG	COG2	581.29	4300.2	581.29	4300.2	2.8849	6915100	117760	10.837	1	1.2047e-27	2.4093e-27	1.5536e-25	TRUE
CENPW_70722_GAGGAAGCAGATAAAGCGGA	CENPW	725.37	5146.7	725.37	5146.7	2.8251	9773900	166700	10.829	1	1.3043e-27	2.6086e-27	1.6806e-25	TRUE
MAGEB6_63232_TTCAGGCTCAAAATATGATG	MAGEB6	4766.2	24144	4766.2	24144	2.3405	187760000	3205700	10.823	1	1.3424e-27	2.6848e-27	1.7283e-25	TRUE
43531_48151_AGATCTAGATGATGTATCAG	MARCHF7	4795.2	24251	4795.2	24251	2.3381	189260000	3236300	10.815	1	1.4708e-27	2.9416e-27	1.892e-25	TRUE
C21orf33_21409_CACGGCTGTACACACCCGAT	C21orf33	2803.8	15565	2803.8	15565	2.4724	81419000	1392900	10.812	1	1.5184e-27	3.0367e-27	1.9516e-25	TRUE
DDX6_4647_TAACACTTACTTAATAGTGG	DDX6	1242.1	7975.2	1242.1	7975.2	2.6818	22667000	387800	10.812	1	1.544e-27	3.0881e-27	1.9829e-25	TRUE
HTRA3_56649_ATGAAGTTGAACTTGTAGCG	HTRA3	3558.9	18946	3558.9	18946	2.412	118380000	2025900	10.81	1	1.5499e-27	3.0997e-27	1.9888e-25	TRUE
PI4K2A_42452_CCAGGGCCAGACCCAAACCG	PI4K2A	653.33	4718.6	653.33	4718.6	2.8506	8263200	141460	10.809	1	1.6339e-27	3.2677e-27	2.0948e-25	TRUE
ARSE_1211_GCTGTATGGGGACAACGTAG	ARSE	752.7	5295.4	752.7	5295.4	2.813	10318000	176660	10.808	1	1.6355e-27	3.271e-27	2.0952e-25	TRUE
SHOX2_17332_GGGCAGCCCGCGACTGACGG	SHOX2	233.51	2047.3	233.51	2047.3	3.1267	1644900	28174	10.806	1	1.7589e-27	3.5179e-27	2.244e-25	TRUE
ZNF648_59396_TCTGCGACAAGGCCTACACC	ZNF648	2258.9	13020	2258.9	13020	2.5265	57903000	992020	10.805	1	1.6573e-27	3.3145e-27	2.1196e-25	TRUE
SNX10_36702_TCAGATGGCTCTGTAAGAAG	SNX10	7445	34906	7445	34906	2.229	377050000	6460000	10.804	1	1.6459e-27	3.2917e-27	2.1067e-25	TRUE
HSD11B1_8877_ACACTACATTGCTGGCACCA	HSD11B1	3889.3	20376	3889.3	20376	2.389	135910000	2329100	10.803	1	1.6755e-27	3.3511e-27	2.1412e-25	TRUE
TMEM35_46825_GCCTGGGCGTCCCAAAGATG	TMEM35	6865.3	32620	6865.3	32620	2.2482	331660000	5687500	10.799	1	1.7372e-27	3.4745e-27	2.2182e-25	TRUE
CCDC152_75239_GAATATCAACAGAATTTGAA	CCDC152	656.64	4734.3	656.64	4734.3	2.8481	8313700	142590	10.799	1	1.8204e-27	3.6409e-27	2.3206e-25	TRUE
Non-Targeting-Control_77080_GCTGTTGTAACGGTAGATAT	Non-Targeting-Control	8995.1	40819	8995.1	40819	2.1819	506380000	8695700	10.792	1	1.8796e-27	3.7593e-27	2.3941e-25	TRUE
PITPNB_33527_ATGGTTTAGATCCAAACACA	PITPNB	1279.3	8157.8	1279.3	8157.8	2.6718	23656000	406220	10.792	1	1.918e-27	3.8361e-27	2.441e-25	TRUE
ATP5F1_1427_CTTTGCTGATAAACTCAATG	ATP5F1	343.64	2794.6	343.64	2794.6	3.02	3003700	51631	10.787	1	2.1289e-27	4.2577e-27	2.7004e-25	TRUE
PSMA8_61182_GGTGAAGAAAGGATCCACCG	PSMA8	5282.9	26219	5282.9	26219	2.311	219170000	3768300	10.785	1	2.0261e-27	4.0522e-27	2.5764e-25	TRUE
TBRG1_54407_ACCTGTCAGATCAAGGATGG	TBRG1	2946.2	16180	2946.2	16180	2.4569	87568000	1505600	10.785	1	2.0391e-27	4.0782e-27	2.5908e-25	TRUE
FBXO17_57455_GGGCCGCGCACTCTACGCAG	FBXO17	526.64	3951.9	526.64	3951.9	2.9053	5866200	100860	10.785	1	2.1254e-27	4.2508e-27	2.6983e-25	TRUE
DUSP21_47106_GTGGTCAACGTATTCTTCGA	DUSP21	1512	9342.8	1512	9342.8	2.6266	30661000	528100	10.776	1	2.2826e-27	4.5652e-27	2.8931e-25	TRUE
PCDHGA3_43938_TGCTCCTAATTTCCCAACAG	PCDHGA3	1073.2	7056.1	1073.2	7056.1	2.7159	17898000	308270	10.776	1	2.3007e-27	4.6015e-27	2.9137e-25	TRUE
OLFM3_58009_AGATTAGTCCTAAAGAAGGG	OLFM3	742.76	5222.9	742.76	5222.9	2.8122	10036000	173010	10.771	1	2.4538e-27	4.9075e-27	3.1024e-25	TRUE
CALCOCO1_46146_GGTGTAGTTCGGCTATGGTG	CALCOCO1	1113.7	7270.2	1113.7	7270.2	2.7055	18951000	326770	10.77	1	2.4515e-27	4.903e-27	3.1021e-25	TRUE
C19orf60_41421_GAGGAGGCCACCGAAGCTCG	C19orf60	2144.6	12441	2144.6	12441	2.5357	53008000	914350	10.768	1	2.4725e-27	4.945e-27	3.1235e-25	TRUE
TMEM101_53529_CTTACCTGTATTTCGACATG	TMEM101	1435	8942.6	1435	8942.6	2.6388	28182000	486490	10.764	1	2.6035e-27	5.2069e-27	3.2836e-25	TRUE
RCC2_43743_AAGACCCTCGATGAGTCTAG	RCC2	3970.5	20665	3970.5	20665	2.3795	139360000	2405900	10.763	1	2.5825e-27	5.165e-27	3.2598e-25	TRUE
CCDC50_62629_AACACTTCACCACTGATCGT	CCDC50	1508.7	9313.8	1508.7	9313.8	2.6253	30460000	526290	10.759	1	2.7416e-27	5.4833e-27	3.4551e-25	TRUE
AK8_63114_GTATCATAGGAACATCGTCA	AK8	1189.1	7663.2	1189.1	7663.2	2.6871	20957000	362140	10.758	1	2.7771e-27	5.5542e-27	3.4969e-25	TRUE
SLC7A6OS_52975_AGGAGTCCGAGTACACGCCG	SLC7A6OS	1329.8	8397.2	1329.8	8397.2	2.6577	24974000	431690	10.757	1	2.8214e-27	5.6429e-27	3.5499e-25	TRUE
LRIT2_69253_AATTACCACTGTCTACCAGG	LRIT2	737.79	5187.8	737.79	5187.8	2.8122	9901200	171200	10.755	1	2.9157e-27	5.8315e-27	3.6596e-25	TRUE
RFC2_16035_TGAAGCATTGAGTTCCAACA	RFC2	2565.3	14401	2565.3	14401	2.4885	70045000	1211400	10.754	1	2.8707e-27	5.7413e-27	3.6089e-25	TRUE
PEX2_15587_CTACTCCAAAAATGCCACAG	PEX2	6072.1	29358	6072.1	29358	2.2733	271110000	4689600	10.753	1	2.8863e-27	5.7726e-27	3.6256e-25	TRUE
MYBL2_11978_CTCCAGCAGCAAGTACACTG	MYBL2	303.07	2516.5	303.07	2516.5	3.0495	2449600	42398	10.75	1	3.2024e-27	6.4048e-27	4.0161e-25	TRUE
KLRC4-KLRK1_76089_TTGTTACCATAATAATGAAA	KLRC4-KLRK1	1686.7	10192	1686.7	10192	2.5944	36168000	627040	10.741	1	3.3364e-27	6.6727e-27	4.1808e-25	TRUE
OR2G3_51581_AGCCTATGGTTGCCACAGAG	OR2G3	2593.4	14515	2593.4	14515	2.4841	71061000	1232300	10.739	1	3.3679e-27	6.7359e-27	4.2169e-25	TRUE
EXOC8_62154_ATGCTAAAATCAAACGAGAG	EXOC8	210.32	1869.5	210.32	1869.5	3.1459	1376500	23916	10.729	1	4.0748e-27	8.1497e-27	5.0856e-25	TRUE
MRPL33_25194_GCCCCACTTACAGAAGACCG	MRPL33	1588.2	9691.1	1588.2	9691.1	2.6085	32829000	570480	10.728	1	3.8259e-27	7.6518e-27	4.7865e-25	TRUE
KLHL34_66897_ACCCGCGAGTCGTCGGCCAG	KLHL34	1096.3	7152.9	1096.3	7152.9	2.7047	18341000	318790	10.727	1	3.9125e-27	7.825e-27	4.8869e-25	TRUE
RIC3_49379_CCTTTGCAAATGCCTCGGCA	RIC3	7294.3	34122	7294.3	34122	2.2257	359870000	6255700	10.726	1	3.8412e-27	7.6825e-27	4.8018e-25	TRUE
THSD1_43694_GGACAAGCCCAACATCGTAG	THSD1	749.38	5241	749.38	5241	2.8044	10087000	175440	10.724	1	4.0959e-27	8.1917e-27	5.1077e-25	TRUE
C14orf39_68546_AGAAATTAATTATTTAAACC	C14orf39	252.55	2165.8	252.55	2165.8	3.0952	1830300	31858	10.719	1	4.4897e-27	8.9794e-27	5.5808e-25	TRUE
SNRNP48_62849_AACAAGCTAGAACTGCAGTT	SNRNP48	740.27	5186.6	740.27	5186.6	2.807	9884800	172100	10.718	1	4.3631e-27	8.7263e-27	5.4279e-25	TRUE
KHDC1L_75185_CAGACACGTGTGACTGTAGT	KHDC1L	2311.9	13182	2311.9	13182	2.5109	59083000	1028800	10.717	1	4.2806e-27	8.5612e-27	5.3338e-25	TRUE
AHCY_538_CTCTGAGGAGACCACGACTG	AHCY	2973.5	16219	2973.5	16219	2.447	87718000	1527600	10.716	1	4.2951e-27	8.5903e-27	5.3476e-25	TRUE
CCDC63_63365_AAGCAGCCTTCTCAAATCGT	CCDC63	418.16	3257.8	418.16	3257.8	2.9587	4031700	70242	10.714	1	4.63e-27	9.2601e-27	5.7507e-25	TRUE
CCDC141_68017_AGTGGAGGGTTACCTACGGA	CCDC141	614.41	4453.8	614.41	4453.8	2.8557	7370300	128460	10.712	1	4.6757e-27	9.3513e-27	5.8027e-25	TRUE
UNC13C_72916_TAGTGGAATGAGTAATGGCA	UNC13C	307.21	2535.8	307.21	2535.8	3.0411	2483400	43310	10.709	1	4.9691e-27	9.9382e-27	6.1521e-25	TRUE
MFF_44671_CCTTAACAGATCCGAGCAGT	MFF	1050	6892.9	1050	6892.9	2.7136	17070000	297880	10.706	1	4.9294e-27	9.8587e-27	6.1126e-25	TRUE
MOCS2_11673_AACACTGCTATGTGTTTGAC	MOCS2	2720.1	15055	2720.1	15055	2.4681	76080000	1328200	10.703	1	4.9529e-27	9.9059e-27	6.137e-25	TRUE
BATF3_42575_AGCAAGAAAACACCATGCTG	BATF3	729.51	5118.9	729.51	5118.9	2.8091	9633200	168190	10.703	1	5.1312e-27	1.0262e-26	6.3375e-25	TRUE
GPS1_7651_CCGTACCTCGGCAATCTCTG	GPS1	1664.4	10050	1664.4	10050	2.5935	35162000	614040	10.702	1	5.0824e-27	1.0165e-26	6.2873e-25	TRUE
PTPN1_15415_GAAGCTTGGCCACTCTACAT	PTPN1	1326.5	8344	1326.5	8344	2.6522	24622000	430000	10.702	1	5.1169e-27	1.0234e-26	6.325e-25	TRUE
SAG_16793_GGCAAGTAGTCAGGAAACTG	SAG	249.24	2139.2	249.24	2139.2	3.0964	1786000	31206	10.699	1	5.5986e-27	1.1197e-26	6.9038e-25	TRUE
UBE2O_47078_GAGCCTCAAGAACATGACTG	UBE2O	1570	9573.8	1570	9573.8	2.6076	32031000	560240	10.693	1	5.5706e-27	1.1141e-26	6.8748e-25	TRUE
SLC25A15_27232_GTTGGCGATTAGTGCTGGAC	SLC25A15	714.61	5027	714.61	5027	2.8127	9298200	162830	10.687	1	6.1042e-27	1.2208e-26	7.5213e-25	TRUE
ZBTB18_28198_AACATCTGCCGAATCCCTCA	ZBTB18	3516.7	18580	3516.7	18580	2.4012	113460000	1988300	10.683	1	6.1535e-27	1.2307e-26	7.576e-25	TRUE
STYXL1_39239_ATGTACCTTCTTCACTCGAA	STYXL1	4023.5	20760	4023.5	20760	2.367	140050000	2456600	10.678	1	6.4836e-27	1.2967e-26	7.9761e-25	TRUE
KIAA2013_55359_GAGGACTTTCTGGCGCACAG	KIAA2013	5481.7	26806	5481.7	26806	2.2897	227360000	3993400	10.671	1	6.9793e-27	1.3959e-26	8.5791e-25	TRUE
GPR62_58021_CCAGCAGGTCCACGACGCAC	GPR62	895.95	6033.1	895.95	6033.1	2.75	13195000	232220	10.66	1	8.0515e-27	1.6103e-26	9.8892e-25	TRUE
PLEK_14156_GCAGCGATGAAGCAATCATG	PLEK	4947.6	24597	4947.6	24597	2.3134	193040000	3399300	10.657	1	8.0968e-27	1.6194e-26	9.9369e-25	TRUE
YWHAQ_29716_GCCTACAAGAACGTGGTCGG	YWHAQ	1547.6	9434.8	1547.6	9434.8	2.6072	31103000	547760	10.657	1	8.2628e-27	1.6526e-26	1.0133e-24	TRUE
RAX_37062_GTCCTTGGTAAACCCCAGGA	RAX	7132.8	33318	7132.8	33318	2.2236	342830000	6039500	10.655	1	8.2794e-27	1.6559e-26	1.0145e-24	TRUE
HNF4G_8559_CAGCTCATCTAGAACACGAT	HNF4G	2210.9	12644	2210.9	12644	2.5152	54427000	959090	10.653	1	8.5027e-27	1.7005e-26	1.041e-24	TRUE
MYL9_27953_ACATTGGATGTGGCCCGCTG	MYL9	2920.5	15898	2920.5	15898	2.4442	84212000	1485100	10.649	1	8.847e-27	1.7694e-26	1.0823e-24	TRUE
CNEP1R1_66677_AATAGACCCTGAGACACAAA	CNEP1R1	1025.1	6728.4	1025.1	6728.4	2.7133	16264000	286890	10.648	1	9.1679e-27	1.8336e-26	1.1207e-24	TRUE
DARS2_41753_GTGGATGGATTCAGTACCGA	DARS2	684.8	4839.5	684.8	4839.5	2.8193	8630800	152300	10.646	1	9.456e-27	1.8912e-26	1.155e-24	TRUE
IRX6_49118_TGGGGCAGTACCAATATGAA	IRX6	1638.7	9873.7	1638.7	9873.7	2.5903	33908000	599230	10.638	1	1.007e-26	2.0141e-26	1.2291e-24	TRUE
MT1E_11813_CAGTGGCGCAAGAGCAGTTG	MT1E	2730.9	15026	2730.9	15026	2.4596	75590000	1336500	10.636	1	1.0248e-26	2.0495e-26	1.2498e-24	TRUE
ARAF_1059_GTAGTGATGGAACCCCCCGG	ARAF	655.81	4665.4	655.81	4665.4	2.8287	8038300	142310	10.629	1	1.1407e-26	2.2814e-26	1.39e-24	TRUE
MTRNR2L6_75794_AGAGACAGCTGAACCCTCGT	MTRNR2L6	1358.8	8460.1	1358.8	8460.1	2.6374	25214000	446550	10.627	1	1.1433e-26	2.2865e-26	1.3921e-24	TRUE
APTX_40727_AAGAAATGTTCTCGACAGCA	APTX	1190.7	7591.8	1190.7	7591.8	2.6716	20487000	362930	10.625	1	1.1644e-26	2.3289e-26	1.4167e-24	TRUE
OR52N4_71587_TTGCAATTACAGGATTGGTG	OR52N4	1921.9	11241	1921.9	11241	2.5476	43427000	769690	10.623	1	1.1851e-26	2.3701e-26	1.4407e-24	TRUE
THAP6_62710_TGGTGATTGTAGTTAGTGGC	THAP6	4742.2	23682	4742.2	23682	2.3199	179370000	3180300	10.621	1	1.1997e-26	2.3994e-26	1.4574e-24	TRUE
KDELR2_29850_TTGCTGATCATAAATAGCTG	KDELR2	2798.8	15308	2798.8	15308	2.451	78242000	1389000	10.614	1	1.2931e-26	2.5861e-26	1.5695e-24	TRUE
NUBPL_50962_TGTTAAACAAGTTATAGTTG	NUBPL	669.06	4735.5	669.06	4735.5	2.8215	8268000	146840	10.612	1	1.3683e-26	2.7366e-26	1.6582e-24	TRUE
GLIPR1_29831_AGCCCAAATTGCAAAAGCAT	GLIPR1	1846.5	10868	1846.5	10868	2.5565	40691000	722830	10.611	1	1.3479e-26	2.6957e-26	1.6348e-24	TRUE
CREBBP_3867_CCGCAAATGACTGGTCACGC	CREBBP	441.35	3375.1	441.35	3375.1	2.9321	4303400	76447	10.611	1	1.4077e-26	2.8155e-26	1.7034e-24	TRUE
LRRFIP1_24184_TAGATCCAGAAGAAACACAT	LRRFIP1	754.35	5221.6	754.35	5221.6	2.7896	9978400	177270	10.61	1	1.3845e-26	2.7689e-26	1.6765e-24	TRUE
THOP1_19159_CTTCAACTGCCGGTGCAAGG	THOP1	1738.1	10337	1738.1	10337	2.5715	36970000	657270	10.606	1	1.4147e-26	2.8294e-26	1.7105e-24	TRUE
TMEM126B_43618_TGCAAAACTCAGAAGACCAA	TMEM126B	998.63	6562.7	998.63	6562.7	2.7151	15480000	275340	10.604	1	1.4716e-26	2.9433e-26	1.7765e-24	TRUE
TMEM74B_42311_AGCATACGCCATCCCCCGTG	TMEM74B	4064.1	20813	4064.1	20813	2.3562	140260000	2495600	10.602	1	1.463e-26	2.9259e-26	1.7675e-24	TRUE
NFATC2_12496_GCCGCAGCCCTCATCTCACG	NFATC2	3674.9	19140	3674.9	19140	2.3805	119590000	2130600	10.595	1	1.5748e-26	3.1495e-26	1.8996e-24	TRUE
OR8A1_71751_TGATGTTGTAAAGCAAAGGG	OR8A1	3640.1	18988	3640.1	18988	2.3827	117780000	2099000	10.594	1	1.6043e-26	3.2087e-26	1.9337e-24	TRUE
CSNK2B_4095_GATCAATCCATAAAGCATCT	CSNK2B	757.66	5232.5	757.66	5232.5	2.7863	10012000	178490	10.592	1	1.687e-26	3.3741e-26	2.0287e-24	TRUE
SREBF2_18181_ACTCGAATGACAGGACACTG	SREBF2	3069.6	16490	3069.6	16490	2.4251	90049000	1605900	10.59	1	1.6685e-26	3.3369e-26	2.0095e-24	TRUE
CLDN8_23770_CTTCATTGAAAACAACATCG	CLDN8	1517	9232.8	1517	9232.8	2.6048	29767000	530830	10.59	1	1.6858e-26	3.3717e-26	2.0287e-24	TRUE
FAM219A_65078_GTCTCCGTCAGAGATGGAGG	FAM219A	1150.2	7354.8	1150.2	7354.8	2.6758	19249000	343710	10.583	1	1.8251e-26	3.6501e-26	2.1929e-24	TRUE
POLR2E_14377_ACGGTGAGGTCCGTGCGCCG	POLR2E	264.15	2220.2	264.15	2220.2	3.0665	1913100	34180	10.58	1	1.9906e-26	3.9812e-26	2.3826e-24	TRUE
CLCC1_31896_ATTATATGGATCCACTCCAA	CLCC1	1579.9	9537.5	1579.9	9537.5	2.593	31662000	565820	10.579	1	1.8981e-26	3.7962e-26	2.2789e-24	TRUE
MCU_55529_GGAGCTTATTGAAAGACTAG	MCU	1690	10078	1690	10078	2.5754	35180000	628970	10.577	1	1.946e-26	3.8921e-26	2.3329e-24	TRUE
RAB5B_15665_CTTTGCCCGAGCAAAGACAT	RAB5B	2465.1	13747	2465.1	13747	2.4789	63641000	1137900	10.576	1	1.94e-26	3.8801e-26	2.3275e-24	TRUE
WASF3_29241_GGTGTCAGGATGTTCAGAGG	WASF3	1664.4	9951.1	1664.4	9951.1	2.5792	34335000	614040	10.575	1	1.9761e-26	3.9522e-26	2.3671e-24	TRUE
LAMP5_33610_TTATTGTACCTTATGATGTG	LAMP5	2917.2	15788	2917.2	15788	2.4358	82832000	1482400	10.571	1	2.0424e-26	4.0847e-26	2.4427e-24	TRUE
FBXO4_34909_GGTCCAAACATAGCAAATCG	FBXO4	1614.7	9703.2	1614.7	9703.2	2.5865	32712000	585500	10.571	1	2.0721e-26	4.1442e-26	2.4763e-24	TRUE
CREB3L3_54072_GAGTGCTGAAAAAAATCCGC	CREB3L3	716.26	4987	716.26	4987	2.7979	9119800	163420	10.565	1	2.2617e-26	4.5235e-26	2.7009e-24	TRUE
TAF6_18656_GGCGTAGTCAATGTCACTGG	TAF6	292.3	2406.5	292.3	2406.5	3.0371	2234800	40061	10.563	1	2.3915e-26	4.783e-26	2.8514e-24	TRUE
DROSHA_36480_TCCTTAGGTACCAAAAACTG	DROSHA	661.61	4672.6	661.61	4672.6	2.8183	8044200	144280	10.56	1	2.3914e-26	4.7828e-26	2.8514e-24	TRUE
TAB1_28131_GGGGTTGTACAAGGCCCTAG	TAB1	345.3	2753.5	345.3	2753.5	2.9917	2899800	52022	10.559	1	2.4802e-26	4.9604e-26	2.9452e-24	TRUE
FAM149B1_68513_AGAAAGACACAAGTTCCCAA	FAM149B1	1342.3	8329.5	1342.3	8329.5	2.6327	24411000	438040	10.557	1	2.4033e-26	4.8066e-26	2.8633e-24	TRUE
IGF2R_9303_TAATCCACTCAATTTCATAG	IGF2R	712.95	4965.3	712.95	4965.3	2.7983	9041200	162240	10.557	1	2.4456e-26	4.8912e-26	2.9092e-24	TRUE
TTC23_48270_TCTGTATTCTCACTATAGGG	TTC23	3593.7	18733	3593.7	18733	2.3817	114600000	2057100	10.555	1	2.4156e-26	4.8311e-26	2.8757e-24	TRUE
PC_13369_CAGAGTAGATGGCTACGGTG	PC	1228.8	7746.6	1228.8	7746.6	2.6553	21241000	381330	10.555	1	2.4697e-26	4.9394e-26	2.9356e-24	TRUE
PLEKHA4_46166_GGTGTCAGCGGCCAAAACGT	PLEKHA4	1687.6	10048	1687.6	10048	2.5732	34947000	627520	10.554	1	2.4816e-26	4.9631e-26	2.9452e-24	TRUE
ZNF687_45957_CAAACACCACTGAACAGCTG	ZNF687	3468.7	18184	3468.7	18184	2.3899	108270000	1945800	10.549	1	2.5819e-26	5.1638e-26	3.062e-24	TRUE
SELT_39357_GAACTTGAGCAGCGGCCCCG	SELT	396.63	3078.8	396.63	3078.8	2.9533	3597000	64654	10.548	1	2.7439e-26	5.4878e-26	3.2466e-24	TRUE
PCCA_13387_GGAAGCCATTAAGAAAACCA	PCCA	2247.3	12709	2247.3	12709	2.4991	54728000	984030	10.547	1	2.6625e-26	5.325e-26	3.1551e-24	TRUE
PURB_15545_AAGCTCATAGACGACTACGG	PURB	310.52	2523.8	310.52	2523.8	3.0188	2449200	44044	10.546	1	2.8522e-26	5.7045e-26	3.3645e-24	TRUE
CDH3_2839_TGGTGAACATGAGGTCGTGT	CDH3	2850.1	15457	2850.1	15457	2.4387	79466000	1429300	10.545	1	2.6992e-26	5.3984e-26	3.1962e-24	TRUE
XKRX_72561_AGATGCATAAATAATGATAG	XKRX	1211.4	7649.9	1211.4	7649.9	2.6577	20727000	372890	10.544	1	2.7831e-26	5.5662e-26	3.2905e-24	TRUE
MFHAS1_24332_GCTGCAGGGGAACCAGATCG	MFHAS1	1896.2	11048	1896.2	11048	2.5419	41877000	753600	10.542	1	2.801e-26	5.602e-26	3.3091e-24	TRUE
STX2_5699_CTTTCTGCACCAAACCCGGA	STX2	1544.3	9333.2	1544.3	9333.2	2.5946	30333000	545920	10.542	1	2.8275e-26	5.6549e-26	3.3378e-24	TRUE
NUMBL_24314_ATGGCAGCTCATTCAGCCGT	NUMBL	794.93	5417.5	794.93	5417.5	2.7672	10684000	192460	10.537	1	3.0217e-26	6.0434e-26	3.5617e-24	TRUE
ACADS_108_TAAGGAACATCTCTTCCCAG	ACADS	899.26	5988.3	899.26	5988.3	2.734	12949000	233570	10.53	1	3.2395e-26	6.479e-26	3.8155e-24	TRUE
OR2T4_59298_ATCTCCCGGGATCCACGGAA	OR2T4	659.95	4649.7	659.95	4649.7	2.8148	7958900	143720	10.524	1	3.4868e-26	6.9737e-26	4.1006e-24	TRUE
HEATR4_72102_GGAGGATCCTCTTAATCACA	HEATR4	3897.6	19982	3897.6	19982	2.3577	129350000	2336900	10.522	1	3.4525e-26	6.905e-26	4.0633e-24	TRUE
ARHGAP42_61230_GTTTCTGTTTACTTAAGACA	ARHGAP42	1868.1	10890	1868.1	10890	2.5427	40693000	736110	10.515	1	3.7429e-26	7.4858e-26	4.3984e-24	TRUE
UBAP2_43526_TTCGCAACACAACAATCAGA	UBAP2	321.28	2587.8	321.28	2587.8	3.0059	2568700	46462	10.515	1	3.9429e-26	7.8858e-26	4.6299e-24	TRUE
ADCY7_298_CCGTAGCCGGGTGCACATCA	ADCY7	635.11	4502.1	635.11	4502.1	2.8236	7476900	135320	10.512	1	3.9606e-26	7.9212e-26	4.644e-24	TRUE
HES6_42548_CCGGGACCGTGTGGGCCGTG	HES6	1505.4	9116.7	1505.4	9116.7	2.5976	28966000	524470	10.51	1	3.9639e-26	7.9278e-26	4.644e-24	TRUE
ANKFY1_38853_CCGACACGCTGTGTGCAACG	ANKFY1	1967.4	11359	1967.4	11359	2.5288	44098000	798520	10.509	1	3.9622e-26	7.9244e-26	4.644e-24	TRUE
STX6_27435_CAACAAGGGAAGAAATCGAC	STX6	507.59	3748.7	507.59	3748.7	2.8822	5252500	95200	10.505	1	4.3275e-26	8.6549e-26	5.0661e-24	TRUE
APITD1_70611_GAAGCTTCATACCACACTGT	APITD1	9092.8	40316	9092.8	40316	2.1484	487440000	8844600	10.499	1	4.3801e-26	8.7602e-26	5.1238e-24	TRUE
LRP6_10803_GTCGAGATGAGTGAAAGACG	LRP6	1638.7	9763.7	1638.7	9763.7	2.5741	33008000	599230	10.496	1	4.5833e-26	9.1666e-26	5.3575e-24	TRUE
MYBBP1A_28335_GCGTCTAATCACGGGACTCG	MYBBP1A	977.92	6393.4	977.92	6393.4	2.7075	14664000	266430	10.492	1	4.8537e-26	9.7073e-26	5.6693e-24	TRUE
HHLA2_30273_GATCCGAAGTCGTAATACAC	HHLA2	812.31	5493.7	812.31	5493.7	2.7562	10958000	199110	10.491	1	4.9017e-26	9.8034e-26	5.721e-24	TRUE
MIER2_40155_GAGTGCAGGAACTTTGAGCA	MIER2	6405.8	30092	6405.8	30092	2.2317	280510000	5100900	10.487	1	4.9497e-26	9.8995e-26	5.7728e-24	TRUE
OR5M10_71665_CTACAAAGGAGAGGTGACCA	OR5M10	3131.7	16626	3131.7	16626	2.4081	91052000	1657200	10.483	1	5.224e-26	1.0448e-25	6.088e-24	TRUE
ITGB1BP2_35167_AGGAGCACCCCGATTCCATG	ITGB1BP2	3316.3	17429	3316.3	17429	2.3935	99587000	1813200	10.481	1	5.3368e-26	1.0674e-25	6.2148e-24	TRUE
ATP2C1_35436_CAACAAGAGAAGGCACGCAT	ATP2C1	1483.9	8987.3	1483.9	8987.3	2.5977	28151000	512740	10.479	1	5.5111e-26	1.1022e-25	6.413e-24	TRUE
LCE2C_70084_CTGCAGGGAAACATGGAGCT	LCE2C	2185.2	12352	2185.2	12352	2.4983	51677000	941660	10.476	1	5.6075e-26	1.1215e-25	6.5202e-24	TRUE
MVP_26573_ATCCCTCTAGACGAGAACGA	MVP	1588.2	9496.4	1588.2	9496.4	2.5792	31270000	570480	10.47	1	6.021e-26	1.2042e-25	6.9958e-24	TRUE
BBX_44784_CACCCCAGGCTTGATAACCG	BBX	6699.7	31180	6699.7	31180	2.2183	299640000	5473500	10.464	1	6.3558e-26	1.2712e-25	7.3793e-24	TRUE
KIF12_56961_ACTCCTGTAGCATCCCGTAC	KIF12	2097.4	11926	2097.4	11926	2.5068	48299000	882940	10.46	1	6.7025e-26	1.3405e-25	7.776e-24	TRUE
HMBS_8473_AAGATGAGAGTGATTCGCGT	HMBS	592.05	4233.7	592.05	4233.7	2.836	6630700	121200	10.46	1	6.8941e-26	1.3788e-25	7.9924e-24	TRUE
ZNF92_63991_GAGATGGTAGACAAAACCCC	ZNF92	3504.3	18203	3504.3	18203	2.3767	108030000	1977300	10.453	1	7.1269e-26	1.4254e-25	8.256e-24	TRUE
ANKRD22_58100_GTACGAATGCTACTTGATGC	ANKRD22	318.8	2557.6	318.8	2557.6	3.0001	2506100	45900	10.45	1	7.8714e-26	1.5743e-25	9.1117e-24	TRUE
AAK1_30988_CAAAAGGCCGGATATTTACC	AAK1	1201.5	7538.6	1201.5	7538.6	2.6485	20080000	368100	10.445	1	7.9071e-26	1.5814e-25	9.1461e-24	TRUE
PIK3IP1_57053_AGGACACTTACCCGACACGG	PIK3IP1	884.36	5865	884.36	5865	2.728	12403000	227520	10.442	1	8.2494e-26	1.6499e-25	9.535e-24	TRUE
SPATC1L_53144_CGTCACGCCCGGGAACACGT	SPATC1L	1037.5	6680	1037.5	6680	2.6855	15919000	292370	10.435	1	8.7928e-26	1.7586e-25	1.0155e-23	TRUE
PGAP3_56479_CACACAGGTGTGGTACATGG	PGAP3	231.85	1973.5	231.85	1973.5	3.084	1516700	27862	10.434	1	9.4212e-26	1.8842e-25	1.0857e-23	TRUE
FANCG_6074_GATAGCTCGGAGCCAAGGGT	FANCG	1450.7	8790.2	1450.7	8790.2	2.5983	26934000	494890	10.433	1	8.9326e-26	1.7865e-25	1.0309e-23	TRUE
C1QL2_63829_GCACCTCATAGCCTTCGTGG	C1QL2	333.7	2649.5	333.7	2649.5	2.9853	2681500	49309	10.429	1	9.7969e-26	1.9594e-25	1.1282e-23	TRUE
NHLH2_12597_AGATTCGGACCATCCCAGCT	NHLH2	4685.9	23107	4685.9	23107	2.3017	169660000	3121200	10.427	1	9.3932e-26	1.8786e-25	1.0833e-23	TRUE
MTRNR2L10_75808_CTTGTATGAATGACCACACG	MTRNR2L10	837.16	5600.1	837.16	5600.1	2.7404	11343000	208750	10.425	1	9.8859e-26	1.9772e-25	1.1376e-23	TRUE
MEAF6_48000_CCAATAGCAAAAATGATCGA	MEAF6	1637.9	9700.8	1637.9	9700.8	2.5655	32505000	598750	10.42	1	1.0223e-25	2.0447e-25	1.1755e-23	TRUE
CCDC88A_43092_AGAAGAGCTTCGGACTACTG	CCDC88A	1734.8	10168	1734.8	10168	2.5505	35556000	655300	10.417	1	1.0516e-25	2.1032e-25	1.2083e-23	TRUE
ATP5A1_1404_TTATTGGTGACCGACAGACT	ATP5A1	794.1	5359.5	794.1	5359.5	2.7532	10421000	192150	10.415	1	1.0962e-25	2.1923e-25	1.2585e-23	TRUE
VIM_20160_TCTTGACCTTGAACGCAAAG	VIM	313.83	2517.7	313.83	2517.7	3	2428500	44783	10.414	1	1.1461e-25	2.2921e-25	1.3129e-23	TRUE
BCAS4_42923_GAGGTGGAGGAGACCATCGA	BCAS4	784.16	5303.9	784.16	5303.9	2.7563	10214000	188390	10.413	1	1.118e-25	2.236e-25	1.2822e-23	TRUE
PRR23C_71305_ACCAGGTCGACGTCCTCCAG	PRR23C	1139.4	7198.8	1139.4	7198.8	2.6584	18358000	338670	10.412	1	1.1185e-25	2.2369e-25	1.2822e-23	TRUE
NKAP_49303_AGTCCTACCGCTCACGCTCG	NKAP	1180.8	7410.4	1180.8	7410.4	2.6488	19404000	358190	10.409	1	1.1566e-25	2.3132e-25	1.324e-23	TRUE
NCS1_32746_TCTGCTGCCTCCAGGTACAA	NCS1	366.83	2856.3	366.83	2856.3	2.9576	3098800	57198	10.409	1	1.1998e-25	2.3996e-25	1.3714e-23	TRUE
VEZF1_20739_CCTTATCTCTACCATCGCTG	VEZF1	5379.8	25869	5379.8	25869	2.2654	209900000	3877400	10.405	1	1.1783e-25	2.3566e-25	1.3478e-23	TRUE
GALNT1_6845_ACCAGTTCATGTAATTCGAA	GALNT1	4020.2	20311	4020.2	20311	2.3366	132690000	2453400	10.401	1	1.2381e-25	2.4763e-25	1.4142e-23	TRUE
GABBR2_25237_GAAACTGCTTGTGATCGTGG	GABBR2	2636.5	14331	2636.5	14331	2.442	68382000	1264600	10.399	1	1.2601e-25	2.5201e-25	1.4382e-23	TRUE
CPSF4L_73722_CATCTCGACATCCTTCTCGA	CPSF4L	1335.6	8190.4	1335.6	8190.4	2.6155	23494000	434650	10.397	1	1.3017e-25	2.6034e-25	1.4835e-23	TRUE
BACE1_33335_CCTCATAATACCACTCCCGC	BACE1	3887.7	19749	3887.7	19749	2.3445	125790000	2327600	10.396	1	1.296e-25	2.5921e-25	1.4781e-23	TRUE
EEFSEC_47003_AAAAGATACCGTATTTCCGG	EEFSEC	398.29	3049.8	398.29	3049.8	2.9337	3515200	65078	10.394	1	1.406e-25	2.8119e-25	1.6012e-23	TRUE
ZNF511_58037_CAGAGACCGGAAGGATCACA	ZNF511	1742.2	10170	1742.2	10170	2.5446	35514000	659730	10.376	1	1.6201e-25	3.2403e-25	1.8437e-23	TRUE
RPRD1B_46567_CAAGAACGAAGTGTGTATGG	RPRD1B	567.21	4059.5	567.21	4059.5	2.8372	6098100	113320	10.374	1	1.7007e-25	3.4014e-25	1.9326e-23	TRUE
MRPS22_44666_ATCATATAGCATACCACACC	MRPS22	1671.8	9827.8	1671.8	9827.8	2.5547	33260000	618360	10.372	1	1.6947e-25	3.3893e-25	1.9271e-23	TRUE
STK38L_31452_ATAGATGCGATCCACCAGTT	STK38L	1483.9	8909.9	1483.9	8909.9	2.5852	27573000	512740	10.371	1	1.7179e-25	3.4358e-25	1.9507e-23	TRUE
Non-Targeting-Control_77094_GGACCAACTCCCCTGCCCAC	Non-Targeting-Control	8761.6	38705	8761.6	38705	2.1431	448310000	8343600	10.366	1	1.7651e-25	3.5302e-25	2.0028e-23	TRUE
RAB33B_52132_GGTGGATTTCCGAGAACGAG	RAB33B	3548.2	18264	3548.2	18264	2.3635	108270000	2016300	10.363	1	1.8341e-25	3.6682e-25	2.0796e-23	TRUE
RNF133_64006_ATAAAAGATGAAATATGCTA	RNF133	1940.1	11099	1940.1	11099	2.5156	41940000	781180	10.362	1	1.867e-25	3.734e-25	2.1153e-23	TRUE
BTN1A1_1931_TCCAGGACGGCATCGCCAAG	BTN1A1	5012.2	24305	5012.2	24305	2.2775	186110000	3469300	10.358	1	1.9305e-25	3.861e-25	2.1857e-23	TRUE
C5orf42_48477_TATATCCATCAGATATAACG	C5orf42	1064	6776.8	1064	6776.8	2.6699	16318000	304170	10.358	1	1.9745e-25	3.949e-25	2.2338e-23	TRUE
ROBO4_40179_CACTGCCCTCACCTAAAAGG	ROBO4	1519.5	9074.4	1519.5	9074.4	2.5774	28538000	532200	10.356	1	2.0015e-25	4.0031e-25	2.2628e-23	TRUE
LAT2_20233_AGGACCAACAGAGCTTTACG	LAT2	1085.6	6886.8	1085.6	6886.8	2.6643	16827000	313890	10.355	1	2.0493e-25	4.0987e-25	2.3151e-23	TRUE
PRELID1_35735_AATAGTCGCTCGGCCCAGCG	PRELID1	302.24	2429.4	302.24	2429.4	3.0027	2262500	42217	10.353	1	2.1834e-25	4.3668e-25	2.4648e-23	TRUE
TNNT2_19409_GACTGGAGAGAGGACGAAGA	TNNT2	355.23	2769.2	355.23	2769.2	2.9591	2913700	54388	10.351	1	2.2104e-25	4.4208e-25	2.4934e-23	TRUE
OR5D14_65245_AACAAAAATCAACAAAAGAG	OR5D14	697.22	4792.4	697.22	4792.4	2.7793	8385100	156660	10.347	1	2.2573e-25	4.5145e-25	2.5408e-23	TRUE
BCL10_23402_CATCTGAATTTGATCTGGAG	BCL10	1091.4	6912.2	1091.4	6912.2	2.6619	16941000	316530	10.346	1	2.236e-25	4.472e-25	2.5205e-23	TRUE
GLI3_7227_TCAGCAACACTACCTCAAAG	GLI3	567.21	4049.9	567.21	4049.9	2.8337	6064400	113320	10.346	1	2.2967e-25	4.5935e-25	2.5833e-23	TRUE
FANCD2_6034_AGTTGACTGACAATGAGTCG	FANCD2	1348.1	8218.2	1348.1	8218.2	2.607	23600000	441010	10.345	1	2.2452e-25	4.4905e-25	2.5291e-23	TRUE
KIR2DL1_10179_GGGAGCTGACACCTGATAGG	KIR2DL1	341.16	2677.3	341.16	2677.3	2.9686	2728900	51047	10.34	1	2.4852e-25	4.9704e-25	2.7872e-23	TRUE
SNRNP35_30009_GCATTGCCCTCCAGACCGCG	SNRNP35	1360.5	8276.3	1360.5	8276.3	2.604	23914000	447410	10.339	1	2.3902e-25	4.7804e-25	2.6865e-23	TRUE
GBP6_63678_CCTAAGTCCTAGTTATGTGA	GBP6	983.72	6345.1	983.72	6345.1	2.6881	14372000	268910	10.339	1	2.4231e-25	4.8463e-25	2.7215e-23	TRUE
CCNB1_2482_CATCAGAGAAAGCCTGACAC	CCNB1	1613	9515.8	1613	9515.8	2.5598	31227000	584560	10.336	1	2.4573e-25	4.9146e-25	2.7579e-23	TRUE
CYC1_4318_AAGGCCAGACTTCGACGACA	CYC1	1539.3	9153	1539.3	9153	2.5712	28984000	543170	10.331	1	2.6094e-25	5.2188e-25	2.9244e-23	TRUE
IPPK_47998_GTCCCCTTGATCTCTACTCA	IPPK	4471.5	22056	4471.5	22056	2.3021	154610000	2899700	10.326	1	2.6861e-25	5.3723e-25	3.0082e-23	TRUE
BMPR1B_1808_TGATGGACCTATACACCACA	BMPR1B	4352.2	21566	4352.2	21566	2.3087	148160000	2779200	10.326	1	2.7053e-25	5.4106e-25	3.0275e-23	TRUE
C22orf31_33670_TGGTTAAGCTTGTACTCAGG	C22orf31	2405.5	13205	2405.5	13205	2.4562	58318000	1095000	10.321	1	2.8673e-25	5.7347e-25	3.2065e-23	TRUE
DOCK1_4958_CAGCTGATGAAAGTCGATGG	DOCK1	6866.2	31480	6866.2	31480	2.1967	302920000	5688600	10.32	1	2.8718e-25	5.7436e-25	3.2092e-23	TRUE
PARK2_13310_AGGCGACGACCCCAGAAACG	PARK2	858.69	5666.7	858.69	5666.7	2.7209	11558000	217240	10.316	1	3.0968e-25	6.1936e-25	3.4556e-23	TRUE
RASA4B_75569_GACAGAGGTCGACCCCGACG	RASA4B	5706.9	26983	5706.9	26983	2.241	226330000	4254200	10.315	1	3.0191e-25	6.0382e-25	3.3713e-23	TRUE
HSD3B7_51031_AGCCGTGTGGATGACCACAT	HSD3B7	4052.5	20304	4052.5	20304	2.3246	132050000	2484400	10.31	1	3.1794e-25	6.3589e-25	3.5453e-23	TRUE
PSENEN_43578_TGAGCACTATCACCCAGAAG	PSENEN	2303.6	12731	2303.6	12731	2.4659	54367000	1023000	10.31	1	3.2268e-25	6.4537e-25	3.5955e-23	TRUE
MSTN_7032_TTTCCAGACGAAGTTTACTG	MSTN	3900.1	19665	3900.1	19665	2.3338	124270000	2339300	10.308	1	3.2734e-25	6.5468e-25	3.6448e-23	TRUE
APLNR_527_GGGCACCACAAAGCCCACGG	APLNR	1767.1	10233	1767.1	10233	2.5331	35835000	674560	10.308	1	3.3071e-25	6.6141e-25	3.6796e-23	TRUE
SKI_17397_AGTGCTTCGGCAAGTGTAAG	SKI	2311.9	12763	2311.9	12763	2.4643	54609000	1028800	10.303	1	3.4407e-25	6.8815e-25	3.8256e-23	TRUE
C12orf76_72175_GAACCTTAGGAGCTGTAAGG	C12orf76	1936	11026	1936	11026	2.5092	41316000	778560	10.302	1	3.4955e-25	6.991e-25	3.8837e-23	TRUE
SEC16A_26432_TGTGGCTGCCGGTTCCTACG	SEC16A	223.57	1894.9	223.57	1894.9	3.0777	1396700	26318	10.302	1	3.7503e-25	7.5007e-25	4.1549e-23	TRUE
TCP10_18900_TGATTCTCGCCCCGCGTGTG	TCP10	5997.6	28089	5997.6	28089	2.2274	244020000	4599500	10.301	1	3.5051e-25	7.0101e-25	3.8915e-23	TRUE
PTTG1_24259_GAAAAGTCTGTAAAGACCAA	PTTG1	660.78	4569.8	660.78	4569.8	2.788	7640400	144000	10.301	1	3.6252e-25	7.2504e-25	4.022e-23	TRUE
GPR87_39656_AGAATAAACTTGAAGTACCA	GPR87	846.26	5591.7	846.26	5591.7	2.7227	11259000	212330	10.298	1	3.7019e-25	7.4038e-25	4.1042e-23	TRUE
NOA1_53304_CGTGGGGACGTCTACTTAGT	NOA1	260.01	2140.4	260.01	2140.4	3.0364	1768000	33344	10.298	1	3.9084e-25	7.8169e-25	4.3208e-23	TRUE
FOXD3_35419_CAGGTTGCGATAGCCCCGCG	FOXD3	1404.4	8463.7	1404.4	8463.7	2.5905	24917000	470280	10.294	1	3.8241e-25	7.6482e-25	4.2336e-23	TRUE
SAFB_16791_TAGCTCTCTACTATCCGACA	SAFB	2431.1	13290	2431.1	13290	2.4501	58956000	1113400	10.291	1	3.9079e-25	7.8158e-25	4.3208e-23	TRUE
CCR5_3453_CAATGTGTCAACTCTTGACA	CCR5	1418.4	8531.4	1418.4	8531.4	2.5876	25297000	477700	10.291	1	3.9312e-25	7.8624e-25	4.3429e-23	TRUE
MISP_59125_AAGGCTGAGAATTCTAGCTG	MISP	2205.1	12261	2205.1	12261	2.4746	50559000	955150	10.289	1	3.9923e-25	7.9845e-25	4.4072e-23	TRUE
PDCL3_48759_AAAGGGTATCTTACCCCCCA	PDCL3	3272.4	16982	3272.4	16982	2.3752	93974000	1775700	10.288	1	4.0164e-25	8.0328e-25	4.4307e-23	TRUE
ATRN_21991_TAGGTATGAGAATTGCCCCA	ATRN	756.01	5094.7	756.01	5094.7	2.7509	9412000	177880	10.287	1	4.1804e-25	8.3607e-25	4.6083e-23	TRUE
MRPL57_48628_CTGACTGCGCTCCTCTGGCG	MRPL57	558.93	3980.9	558.93	3980.9	2.8301	5855000	110740	10.283	1	4.3908e-25	8.7817e-25	4.8231e-23	TRUE
GOLGA8K_74242_CAGCCAAGACTCACATCCCT	GOLGA8K	2369	13000	2369	13000	2.4556	56505000	1069000	10.282	1	4.3083e-25	8.6165e-25	4.7425e-23	TRUE
PCP4_13452_CCTTTAGCGACAAGGTGCTG	PCP4	5487.5	26050	5487.5	26050	2.2469	211410000	4000000	10.281	1	4.2903e-25	8.5806e-25	4.7261e-23	TRUE
OR13C3_60624_TTTCCTGAAAGCAGATGACA	OR13C3	1943.4	11042	1943.4	11042	2.5057	41391000	783270	10.28	1	4.3785e-25	8.7571e-25	4.8165e-23	TRUE
ASPH_1277_AACCGAGCATAGTTACCACG	ASPH	2355.8	12938	2355.8	12938	2.4568	55992000	1059700	10.28	1	4.3834e-25	8.7668e-25	4.8184e-23	TRUE
SLC38A9_62747_GGAGCCCTACAAGATAAAAG	SLC38A9	1684.2	9813.3	1684.2	9813.3	2.5419	33040000	625590	10.278	1	4.5196e-25	9.0392e-25	4.9611e-23	TRUE
G6PC_6698_ACTCCAGCAACAACTTGATG	G6PC	707.15	4820.2	707.15	4820.2	2.7672	8458400	160170	10.277	1	4.6548e-25	9.3095e-25	5.1058e-23	TRUE
DDX42_30764_CCTGATCGACCCTATTCGAG	DDX42	353.58	2741.4	353.58	2741.4	2.9513	2850900	53991	10.276	1	4.8049e-25	9.6097e-25	5.2593e-23	TRUE
SHOC2_21213_GAGCTACATCCAGCGTAATG	SHOC2	2374.8	13017	2374.8	13017	2.454	56624000	1073100	10.273	1	4.728e-25	9.4559e-25	5.1824e-23	TRUE
INPP5D_9637_CGATCACGTAAATGTCATGG	INPP5D	4107.1	20468	4107.1	20468	2.3169	133840000	2537300	10.271	1	4.7659e-25	9.5318e-25	5.2203e-23	TRUE
CLEC3B_19353_AAAGCATTTCATGTGCACCT	CLEC3B	3791.6	19154	3791.6	19154	2.3364	118000000	2237900	10.269	1	4.8833e-25	9.7667e-25	5.3414e-23	TRUE
FAM208A_32305_GGAAAACGAAATAACTCAAG	FAM208A	702.18	4788.7	702.18	4788.7	2.768	8349900	158410	10.267	1	5.1376e-25	1.0275e-24	5.6116e-23	TRUE
EFNB1_5355_GGTGACTCTGATGGCAAGCA	EFNB1	3771.8	19065	3771.8	19065	2.3373	116950000	2219500	10.266	1	5.0607e-25	1.0121e-24	5.5315e-23	TRUE
HLA-DPB1_8414_ATGGTTCCTGAATGGACAGG	HLA-DPB1	592.05	4165.9	592.05	4165.9	2.8128	6386400	121200	10.266	1	5.2712e-25	1.0542e-24	5.7494e-23	TRUE
YIPF1_39905_TGCCCGAATTCCGAAAAGGT	YIPF1	1880.5	10732	1880.5	10732	2.5121	39177000	743810	10.264	1	5.2137e-25	1.0427e-24	5.6906e-23	TRUE
INTS9_43269_CTAGCTCTGACAGTCCGGAA	INTS9	94.397	942.02	94.397	942.02	3.3053	359240	6823.1	10.262	1	6.0096e-25	1.2019e-24	6.5226e-23	TRUE
ZNF24_20527_GGAGAAACCTGTTTCCCCAA	ZNF24	2961.1	15602	2961.1	15602	2.3971	79897000	1517600	10.261	1	5.3127e-25	1.0625e-24	5.7905e-23	TRUE
GLRX2_37566_TATAGTTAACATTCATGTCA	GLRX2	2107.4	11783	2107.4	11783	2.4826	46810000	889520	10.259	1	5.4561e-25	1.0912e-24	5.9427e-23	TRUE
BRSK2_23618_CATACCTATCTCGTTCCGGG	BRSK2	1165.9	7243.5	1165.9	7243.5	2.6342	18469000	351120	10.257	1	5.6546e-25	1.1309e-24	6.1546e-23	TRUE
OPA3_50907_ATGGCGAAGCTGCTATACTT	OPA3	1380.4	8318.6	1380.4	8318.6	2.5904	24070000	457710	10.255	1	5.7123e-25	1.1425e-24	6.213e-23	TRUE
MYH11_12057_GCAGAAGCGAGACCTCGGCG	MYH11	6075.4	28287	6075.4	28287	2.2189	246690000	4693600	10.253	1	5.7785e-25	1.1557e-24	6.2806e-23	TRUE
DHPS_4756_TGGGCGAGTTTAGCCTCAGG	DHPS	674.86	4630.3	674.86	4630.3	2.7766	7822800	148840	10.253	1	6.0065e-25	1.2013e-24	6.5226e-23	TRUE
TCEB1_18804_GTCAAATTGATATCATCTGA	TCEB1	739.45	4988.3	739.45	4988.3	2.7524	9026200	171800	10.251	1	6.1016e-25	1.2203e-24	6.6178e-23	TRUE
HMGXB4_26802_ATAGTGAACTTTACTTCTTG	HMGXB4	758.49	5091	758.49	5091	2.7451	9385500	178800	10.246	1	6.3862e-25	1.2772e-24	6.9169e-23	TRUE
GPRASP1_25797_AAAGACCAGTATGAAAACTG	GPRASP1	1338.1	8102.1	1338.1	8102.1	2.5972	22876000	435920	10.245	1	6.3815e-25	1.2763e-24	6.9165e-23	TRUE
C12orf79_66695_GCAAATTTGGCACTCACAGA	C12orf79	783.33	5222.9	783.33	5222.9	2.7356	9854700	188070	10.237	1	7.0176e-25	1.4035e-24	7.5954e-23	TRUE
ZNF519_63554_GAAAGTATAGGTGAAGGTGA	ZNF519	312.17	2469.3	312.17	2469.3	2.9797	2326700	44413	10.236	1	7.3545e-25	1.4709e-24	7.9378e-23	TRUE
TNS2_32611_GCAGCTGTAGTCAGGCATCG	TNS2	2763.2	14702	2763.2	14702	2.4112	71272000	1361400	10.233	1	7.1466e-25	1.4293e-24	7.7296e-23	TRUE
GPR162_35840_CACAGTGTGGGAGCAATGCG	GPR162	528.29	3786.2	528.29	3786.2	2.839	5307100	101360	10.233	1	7.4068e-25	1.4814e-24	7.9831e-23	TRUE
SRY_18233_AAGAGAATATTCCCGCTCTC	SRY	2814.5	14927	2814.5	14927	2.4066	73359000	1401300	10.232	1	7.163e-25	1.4326e-24	7.7419e-23	TRUE
USP30_54140_AGGTGTTCCCTAAATTAACA	USP30	1625.5	9495.2	1625.5	9495.2	2.5456	30967000	591640	10.231	1	7.3019e-25	1.4604e-24	7.8866e-23	TRUE
RPUSD3_68135_GTGACGTTGAACAAGCCACA	RPUSD3	817.28	5404.2	817.28	5404.2	2.7237	10520000	201020	10.231	1	7.4871e-25	1.4974e-24	8.0641e-23	TRUE
PTPMT1_57378_TACAATGCACGTAAACACAC	PTPMT1	582.12	4097	582.12	4097	2.8131	6177300	118030	10.231	1	7.5351e-25	1.507e-24	8.1102e-23	TRUE
CRH_3882_CAACACGCGGAAAAAGTTGG	CRH	2066.8	11569	2066.8	11569	2.4842	45147000	862770	10.23	1	7.3609e-25	1.4722e-24	7.9392e-23	TRUE
OR4F4_35246_TTGCCTGTACAGATACCTAC	OR4F4	1183.3	7314.9	1183.3	7314.9	2.627	18798000	359370	10.228	1	7.5897e-25	1.5179e-24	8.1633e-23	TRUE
SMARCD2_17770_GGGAGTGCACACGCAGACGA	SMARCD2	1643.7	9576.2	1643.7	9576.2	2.5418	31463000	602090	10.223	1	7.9455e-25	1.5891e-24	8.54e-23	TRUE
PRKAR2A_14809_ACTCGTCTATTAAATCTGCT	PRKAR2A	1723.2	9952.3	1723.2	9952.3	2.5293	33859000	648440	10.219	1	8.2606e-25	1.6521e-24	8.8725e-23	TRUE
SMEK1_42998_TAAGAACTAGCACTCTCCGG	SMEK1	845.44	5549.4	845.44	5549.4	2.7131	11063000	212000	10.216	1	8.6711e-25	1.7342e-24	9.307e-23	TRUE
TBC1D5_25947_CCTGGTAGGAATTACAACAG	TBC1D5	2117.3	11784	2117.3	11784	2.476	46726000	896120	10.212	1	8.8704e-25	1.7741e-24	9.5143e-23	TRUE
MSTN_7029_AAACAACCTGAATCCAACTT	MSTN	1581.6	9266.7	1581.6	9266.7	2.5499	29530000	566750	10.208	1	9.2659e-25	1.8532e-24	9.9317e-23	TRUE
TRAPPC4_38698_TGGACACCGGGTAATTAGCA	TRAPPC4	1290.1	7837.3	1290.1	7837.3	2.6019	21433000	411600	10.205	1	9.6208e-25	1.9242e-24	1.0305e-22	TRUE
USP37_46246_ATTCTTGTGAGAAGTGTGGT	USP37	592.05	4144.2	592.05	4144.2	2.8052	6308800	121200	10.203	1	1.0056e-24	2.0111e-24	1.0763e-22	TRUE
TRMT61A_57545_CTGGGTGACTGTGCGCACCC	TRMT61A	1103	6889.2	1103	6889.2	2.6419	16740000	321820	10.2	1	1.0199e-24	2.0399e-24	1.091e-22	TRUE
NAA16_49394_ACCCAGAGTAGTGTTGTCGG	NAA16	1656.9	9619.8	1656.9	9619.8	2.5368	31703000	609720	10.198	1	1.0327e-24	2.0655e-24	1.1039e-22	TRUE
IFI27L1_58476_GGCTGTGGGGACTGTGCTCG	IFI27L1	2266.4	12442	2266.4	12442	2.4563	51774000	997160	10.19	1	1.1082e-24	2.2163e-24	1.1837e-22	TRUE
SLC6A6_17533_AGTGCGGAGCGTTCACCCAG	SLC6A6	805.69	5323.2	805.69	5323.2	2.7225	10204000	196570	10.189	1	1.1459e-24	2.2918e-24	1.2223e-22	TRUE
UBE2N_19877_CCTCAAAGGGGGAATCCTGA	UBE2N	1655.3	9604.1	1655.3	9604.1	2.5359	31592000	608770	10.188	1	1.1449e-24	2.2897e-24	1.222e-22	TRUE
ADHFE1_60515_TGTCGGTGGTGGCTCTACCA	ADHFE1	200.39	1717.2	200.39	1717.2	3.0928	1150300	22169	10.187	1	1.2445e-24	2.489e-24	1.3229e-22	TRUE
PIWIL4_61228_TGTCCATGTACCAAATTGGA	PIWIL4	2089.2	11631	2089.2	11631	2.4764	45521000	877470	10.186	1	1.1593e-24	2.3186e-24	1.2358e-22	TRUE
MBD3_39596_GCGCTACGACTCCTCCAACC	MBD3	1571.6	9201.4	1571.6	9201.4	2.5488	29106000	561170	10.185	1	1.1775e-24	2.3549e-24	1.2542e-22	TRUE
LCMT1_38795_AAAGCCCCTGAAATCAACAG	LCMT1	665.75	4552.9	665.75	4552.9	2.7719	7555000	145700	10.184	1	1.2242e-24	2.4483e-24	1.3022e-22	TRUE
MYO1E_12101_ATATCTGCTAGGGATAAACC	MYO1E	2065.2	11517	2065.2	11517	2.4789	44670000	861680	10.182	1	1.2044e-24	2.4088e-24	1.282e-22	TRUE
UBE2L3_19876_TTGAAGAAATCCGCAAATGT	UBE2L3	385.87	2918	385.87	2918	2.9155	3205800	61923	10.176	1	1.3575e-24	2.7149e-24	1.44e-22	TRUE
PCMTD1_57457_AATGGCAAACCAGATTCTGT	PCMTD1	2298.7	12573	2298.7	12573	2.4509	52779000	1019600	10.175	1	1.2958e-24	2.5916e-24	1.3765e-22	TRUE
C9orf170_72464_TCGGCCCCCACACCCCCAGG	C9orf170	3270.8	16820	3270.8	16820	2.3621	91788000	1774300	10.172	1	1.3349e-24	2.6699e-24	1.4171e-22	TRUE
C15orf53_72196_GCAAGTGAACATCTAACCCA	C15orf53	1697.5	9791.5	1697.5	9791.5	2.5274	32756000	633330	10.171	1	1.3639e-24	2.7278e-24	1.4459e-22	TRUE
CFLAR_23149_AAGAGGTAAGCTGTCTGTCG	CFLAR	2464.3	13306	2464.3	13306	2.4323	58768000	1137300	10.166	1	1.4217e-24	2.8434e-24	1.5061e-22	TRUE
DMKN_56434_AGCTTTGGAATGAATCCTCA	DMKN	1159.3	7156.5	1159.3	7156.5	2.625	17983000	347990	10.166	1	1.4357e-24	2.8715e-24	1.52e-22	TRUE
TOMM70A_26248_TGAGAAGCTAGACAATAAGA	TOMM70A	736.13	4933.8	736.13	4933.8	2.743	8810400	170600	10.163	1	1.5041e-24	3.0082e-24	1.5902e-22	TRUE
EXOSC3_37522_TGCCGGGCTCCTTGTGACGG	EXOSC3	369.31	2812.8	369.31	2812.8	2.9257	2985300	57806	10.163	1	1.5476e-24	3.0952e-24	1.635e-22	TRUE
ZFYVE26_32964_CCTGAAAGGAAGTCAGAACG	ZFYVE26	4774.5	22994	4774.5	22994	2.2676	165980000	3214400	10.162	1	1.4656e-24	2.9312e-24	1.5505e-22	TRUE
DCAF13_33971_ACCAAGTTGGACTTACAGAG	DCAF13	260.01	2115	260.01	2115	3.0192	1720500	33344	10.159	1	1.6427e-24	3.2854e-24	1.732e-22	TRUE
CTSG_4249_ATGGTCCGCTGATTATATTG	CTSG	1667.7	9639.1	1667.7	9639.1	2.5303	31772000	615960	10.157	1	1.57e-24	3.14e-24	1.6576e-22	TRUE
GCNT7_60889_AAATAAATGGTTAAGTTATG	GCNT7	5228.3	24774	5228.3	24774	2.2442	191020000	3707200	10.152	1	1.6349e-24	3.2698e-24	1.7249e-22	TRUE
DDB1_4600_TCGTGTCTTGGACTTCAATG	DDB1	0.82805	22.976	0.82805	22.976	3.7132	245.27	4.7601	10.152	1	2.5182e-24	5.0365e-24	2.6107e-22	TRUE
CCL8_16981_ATAGGAAAATTCCTATCCAG	CCL8	855.37	5572.3	855.37	5572.3	2.7022	11125000	215920	10.151	1	1.6943e-24	3.3887e-24	1.7852e-22	TRUE
VSNL1_20200_TGATGGCAAGATCACCCGAG	VSNL1	811.49	5336.5	811.49	5336.5	2.7158	10238000	198790	10.149	1	1.7332e-24	3.4663e-24	1.8236e-22	TRUE
LRFN5_61456_TGTGTATGACGAGTAATGAG	LRFN5	5152.9	24467	5152.9	24467	2.2472	186520000	3623600	10.146	1	1.7269e-24	3.4539e-24	1.8183e-22	TRUE
CABLES2_52043_TCTTACAGGGAGTGACGTGG	CABLES2	1869.7	10580	1869.7	10580	2.4998	37934000	737130	10.145	1	1.7683e-24	3.5366e-24	1.8593e-22	TRUE
RHAG_16125_AGAGAAGTACGTGTTTACAA	RHAG	1936	10882	1936	10882	2.4902	40018000	778560	10.139	1	1.8803e-24	3.7606e-24	1.9757e-22	TRUE
NCCRP1_69435_GGCGGCGGTGAAGGCGACCG	NCCRP1	1194	7314.9	1194	7314.9	2.614	18732000	364520	10.138	1	1.9196e-24	3.8391e-24	2.0156e-22	TRUE
STK38L_31454_GTAAAACATCTTCACCACCC	STK38L	1117.9	6929.1	1117.9	6929.1	2.6308	16885000	328680	10.136	1	1.9526e-24	3.9052e-24	2.0489e-22	TRUE
FAAH_5993_CAGGCCTGGGAAGTGAACAA	FAAH	414.02	3078.8	414.02	3078.8	2.8916	3550500	69155	10.133	1	2.0857e-24	4.1713e-24	2.1856e-22	TRUE
RPRD1A_41891_AACTTATGAACAGATAAAGG	RPRD1A	1817.6	10324	1817.6	10324	2.5052	36176000	705090	10.13	1	2.0677e-24	4.1354e-24	2.1682e-22	TRUE
ANP32E_51783_AGTGATAATATAATTTCTGG	ANP32E	272.43	2191.2	272.43	2191.2	3.0032	1840900	35875	10.13	1	2.1875e-24	4.3749e-24	2.2799e-22	TRUE
TLR4_19287_GCTCCAGTTGACACTGAGAG	TLR4	1356.3	8115.4	1356.3	8115.4	2.5801	22843000	445270	10.129	1	2.0933e-24	4.1866e-24	2.1921e-22	TRUE
SH3BGRL3_52091_CCTGCGCGTCTACAGCACGT	SH3BGRL3	1122	6946.1	1122	6946.1	2.629	16960000	330590	10.129	1	2.1001e-24	4.2003e-24	2.1978e-22	TRUE
CXorf49B_75464_CATCTGCGGAATCAGAGTCG	CXorf49B	505.94	3623	505.94	3623	2.8377	4858000	94713	10.128	1	2.177e-24	4.3539e-24	2.2705e-22	TRUE
SMIM19_57364_TGAAGAGACCGAAGCTAACA	SMIM19	991.17	6273.7	991.17	6273.7	2.6609	13953000	272120	10.127	1	2.1667e-24	4.3335e-24	2.2629e-22	TRUE
TECTB_18906_CCCGTTCTTCACGTGAACAG	TECTB	1001.9	6329.3	1001.9	6329.3	2.6581	14191000	276770	10.126	1	2.171e-24	4.3421e-24	2.2659e-22	TRUE
CNNM3_35077_CGTACACCGGGATGCGCGTG	CNNM3	2063.5	11457	2063.5	11457	2.4725	44116000	860600	10.125	1	2.1598e-24	4.3196e-24	2.2587e-22	TRUE
FAM109A_61370_GAAGCCTGCATTGTCCACCG	FAM109A	5285.4	24946	5285.4	24946	2.2385	193270000	3771100	10.124	1	2.1618e-24	4.3236e-24	2.2593e-22	TRUE
CATSPERD_66851_GTAACCGTTCTCGTAGAAGG	CATSPERD	995.31	6293.1	995.31	6293.1	2.6593	14033000	273900	10.123	1	2.2574e-24	4.5147e-24	2.3512e-22	TRUE
CD101_24711_CTTACGCAGTATATACGCAG	CD101	871.93	5646.1	871.93	5646.1	2.6936	11396000	222520	10.121	1	2.3104e-24	4.6208e-24	2.4048e-22	TRUE
FANCI_41960_TATGACTGTATTCTTATACC	FANCI	895.95	5771.9	895.95	5771.9	2.6862	11887000	232220	10.118	1	2.3651e-24	4.7301e-24	2.4601e-22	TRUE
GLA_7187_GTTGGAAATAAAACCTGCGC	GLA	539.06	3811.6	539.06	3811.6	2.8196	5354900	104620	10.118	1	2.4222e-24	4.8443e-24	2.5161e-22	TRUE
SLC23A3_62487_GCATCCAGCTTCCCCAACGT	SLC23A3	2625.7	13965	2625.7	13965	2.4105	64286000	1256500	10.116	1	2.3796e-24	4.7591e-24	2.4735e-22	TRUE
KIF3B_24635_ATGATAAGGATGATTACTGG	KIF3B	1605.6	9309	1605.6	9309	2.5348	29671000	580320	10.112	1	2.4805e-24	4.961e-24	2.575e-22	TRUE
STRA6_47550_TGCCACACCAGCATACCACC	STRA6	1791.1	10185	1791.1	10185	2.5068	35225000	689010	10.112	1	2.489e-24	4.978e-24	2.5821e-22	TRUE
PIK3CA_13972_GTTCGAACAGGTATCTACCA	PIK3CA	670.72	4552.9	670.72	4552.9	2.7612	7535700	147410	10.111	1	2.5636e-24	5.1272e-24	2.6559e-22	TRUE
FSD1L_52538_TAGTCAATGTAATAATGCCC	FSD1L	1647.8	9504.9	1647.8	9504.9	2.5274	30867000	604470	10.106	1	2.6465e-24	5.2931e-24	2.74e-22	TRUE
C20orf62_61012_GGTGAGGGGAATAAACTCCA	C20orf62	790.79	5204.7	790.79	5204.7	2.7169	9741400	190890	10.103	1	2.7869e-24	5.5739e-24	2.8796e-22	TRUE
PHLDA2_19667_CCCGACGAGGTGCTACGCGA	PHLDA2	1508.7	8837.4	1508.7	8837.4	2.5495	26855000	526290	10.102	1	2.7541e-24	5.5081e-24	2.8494e-22	TRUE
B3GALT5_27730_CCAGGAGAGCCAGCGACACG	B3GALT5	550.65	3873.3	550.65	3873.3	2.8121	5520000	108170	10.102	1	2.8269e-24	5.6538e-24	2.9189e-22	TRUE
STX5_18452_TGACTTACCCAGGTGGTTAG	STX5	1373.7	8181.9	1373.7	8181.9	2.5735	23176000	454270	10.101	1	2.7832e-24	5.5663e-24	2.8776e-22	TRUE
CFHR2_8310_TAACGTGCGCAGAAGAAGGA	CFHR2	2010.5	11188	2010.5	11188	2.4758	42115000	826140	10.097	1	2.8772e-24	5.7544e-24	2.9689e-22	TRUE
TSSK3_51845_GAATCTCTGGATAAACTCTG	TSSK3	2170.3	11914	2170.3	11914	2.4561	47467000	931590	10.095	1	2.9474e-24	5.8948e-24	3.0393e-22	TRUE
SYNPO2_64266_CCTCGAGCATCTCACACATG	SYNPO2	2456.8	13196	2456.8	13196	2.4247	57661000	1131900	10.094	1	2.9757e-24	5.9514e-24	3.0664e-22	TRUE
SSUH2_37671_ACCTTGACCAGTGACGAGTG	SSUH2	2257.3	12304	2257.3	12304	2.446	50472000	990880	10.093	1	2.9938e-24	5.9875e-24	3.083e-22	TRUE
MAMDC2_66797_ATTTAAAATCCACGGCAGAG	MAMDC2	1496.3	8770.9	1496.3	8770.9	2.5505	26460000	519500	10.093	1	3.0273e-24	6.0546e-24	3.1154e-22	TRUE
VPS25_53450_TACAACCGAATGTGGACACT	VPS25	348.61	2666.4	348.61	2666.4	2.9316	2686200	52806	10.087	1	3.3883e-24	6.7766e-24	3.4823e-22	TRUE
PHC1_5298_GAGTGCCTACAACTTGCACA	PHC1	2128.9	11717	2128.9	11717	2.4598	45962000	903830	10.085	1	3.2622e-24	6.5244e-24	3.355e-22	TRUE
HFM1_63741_AAATATCTGACAATATACAT	HFM1	957.22	6071.8	957.22	6071.8	2.6639	13079000	257630	10.076	1	3.6165e-24	7.2329e-24	3.7144e-22	TRUE
ATP5G2_1436_GCACCACTGCAGATAGCGGA	ATP5G2	2345.9	12674	2345.9	12674	2.4332	53339000	1052600	10.067	1	3.9103e-24	7.8206e-24	4.0135e-22	TRUE
IQCF3_72344_GCATCACAGAAAAAGGGTGA	IQCF3	3132.5	16093	3132.5	16093	2.3607	83987000	1657900	10.066	1	3.9443e-24	7.8886e-24	4.0457e-22	TRUE
EPC1_51101_TATGGTTATACCGGTCCCAG	EPC1	1150.2	7050.1	1150.2	7050.1	2.6148	17404000	343710	10.064	1	4.1041e-24	8.2082e-24	4.2041e-22	TRUE
MFSD5_54661_CTTGGCCCTTCGAAACTGGG	MFSD5	4890.5	23274	4890.5	23274	2.2504	168970000	3337900	10.062	1	4.0789e-24	8.1578e-24	4.181e-22	TRUE
SPDEF_33756_CCACCCGCCACGCCCGAGCA	SPDEF	1449.9	8524.2	1449.9	8524.2	2.5548	25023000	494440	10.061	1	4.2084e-24	8.4169e-24	4.3081e-22	TRUE
SYCP2_27916_TCACTCTTGAGTCAATAACC	SYCP2	1555.9	9029.6	1555.9	9029.6	2.5362	27928000	552370	10.056	1	4.4046e-24	8.8092e-24	4.5059e-22	TRUE
GLI3_7225_AGGGCAGGTCCGGATACGTA	GLI3	2745	14410	2745	14410	2.3917	68033000	1347300	10.049	1	4.6599e-24	9.3197e-24	4.7639e-22	TRUE
SAMD13_62026_CGTCAATTATTTCCGAACCG	SAMD13	2373.2	12777	2373.2	12777	2.4282	54122000	1072000	10.049	1	4.7061e-24	9.4123e-24	4.808e-22	TRUE
AP2M1_3320_GAGAGGGTATCAAGTATCGT	AP2M1	743.59	4926.6	743.59	4926.6	2.7264	8748700	173310	10.048	1	4.8779e-24	9.7559e-24	4.977e-22	TRUE
APOA2_948_TGTGGGCAGGAGCTTTGGTT	APOA2	3305.6	16798	3305.6	16798	2.345	91023000	1804000	10.045	1	4.8416e-24	9.6831e-24	4.9431e-22	TRUE
LPXN_24735_GCGGGGATTTACTTACATCC	LPXN	5170.3	24337	5170.3	24337	2.2346	183670000	3642900	10.042	1	5.002e-24	1.0004e-23	5.1002e-22	TRUE
ZFP42_60074_GTATTCCAAAGAACATTCAA	ZFP42	2729.2	14330	2729.2	14330	2.392	67288000	1335200	10.039	1	5.1569e-24	1.0314e-23	5.2547e-22	TRUE
FAM206A_41081_TAGAGTGCTGTAGTATACAG	FAM206A	1541	8945	1541	8945	2.5364	27410000	544080	10.038	1	5.3022e-24	1.0604e-23	5.3992e-22	TRUE
FAM217A_66062_AGTTATCAAGTGTTCAACAG	FAM217A	2204.3	12008	2204.3	12008	2.4451	48057000	954580	10.034	1	5.4498e-24	1.09e-23	5.5458e-22	TRUE
CELA2A_47041_CCGGCACAACCTCTACGTTG	CELA2A	3995.3	19633	3995.3	19633	2.2966	122260000	2429600	10.032	1	5.5375e-24	1.1075e-23	5.6313e-22	TRUE
SERPINB6_13903_CTTTCTTTCAATAAAAGTGG	SERPINB6	1151.8	7039.2	1151.8	7039.2	2.6105	17331000	344480	10.031	1	5.7199e-24	1.144e-23	5.813e-22	TRUE
NAA35_46962_TCAGATCCATGGACATAACA	NAA35	396.63	2947	396.63	2947	2.8902	3252200	64654	10.03	1	5.9747e-24	1.1949e-23	6.0601e-22	TRUE
PSMD4_15251_CTCTTCCATAGATACACGAA	PSMD4	341.16	2607.2	341.16	2607.2	2.9303	2567500	51047	10.03	1	6.0459e-24	1.2092e-23	6.1283e-22	TRUE
TMEM86B_66552_GCAGGACCATATCCGGCTCG	TMEM86B	1110.4	6830	1110.4	6830	2.6197	16357000	325240	10.029	1	5.8305e-24	1.1661e-23	5.9216e-22	TRUE
OR51E2_51533_GGACACAATAGGAGTGCGAG	OR51E2	2199.3	11978	2199.3	11978	2.4447	47810000	951210	10.026	1	5.9163e-24	1.1833e-23	6.0048e-22	TRUE
ZNF534_61803_CTTACAATAACAAAGAATGT	ZNF534	1520.3	8835	1520.3	8835	2.5381	26752000	532650	10.022	1	6.1901e-24	1.238e-23	6.2703e-22	TRUE
MSRB2_31240_CCATGAGCCTCGGAAAACGA	MSRB2	1995.6	11048	1995.6	11048	2.4683	40972000	816540	10.018	1	6.4556e-24	1.2911e-23	6.535e-22	TRUE
PIK3R5_33082_TGCCTGTGAAGCGAAGTCAT	PIK3R5	958.05	6042.7	958.05	6042.7	2.6558	12927000	257980	10.011	1	7.0344e-24	1.4069e-23	7.1117e-22	TRUE
EPHA2_5430_CTGGTGCGGGTCAGTCCGTG	EPHA2	2583.5	13662	2583.5	13662	2.4024	61371000	1224900	10.01	1	6.9426e-24	1.3885e-23	7.0234e-22	TRUE
RNPC3_42745_TCGACAGGGTCATCAGACCT	RNPC3	1710.7	9723.8	1710.7	9723.8	2.5062	32104000	641110	10.008	1	7.1762e-24	1.4352e-23	7.2502e-22	TRUE
GLS2_35734_GGAAGAGATCTCGGTCCAAG	GLS2	303.89	2369	303.89	2369	2.9585	2132300	42580	10.008	1	7.588e-24	1.5176e-23	7.6513e-22	TRUE
ZCCHC8_42742_TGAACATTCTGACTCGACCG	ZCCHC8	5583.5	25870	5583.5	25870	2.2118	205770000	4110600	10.006	1	7.2022e-24	1.4404e-23	7.2718e-22	TRUE
CCP110_25801_AGAAATAAGAGTTTCTTGTG	CCP110	1183.3	7180.7	1183.3	7180.7	2.6003	17984000	359370	10.004	1	7.4714e-24	1.4943e-23	7.5387e-22	TRUE
GPATCH2_41576_ACTTAAATAATAATGTTCGA	GPATCH2	1596.5	9178.4	1596.5	9178.4	2.5226	28743000	575160	9.9973	1	7.9674e-24	1.5935e-23	8.0286e-22	TRUE
TBC1D10A_52571_CATATGCATGAGCAAGACAG	TBC1D10A	1807.6	10163	1807.6	10163	2.4905	34904000	699050	9.9931	1	8.2986e-24	1.6597e-23	8.357e-22	TRUE
SMG7_26316_TACTCAGGTACACATGACCG	SMG7	284.02	2239.6	284.02	2239.6	2.9747	1912100	38296	9.9929	1	8.8362e-24	1.7672e-23	8.881e-22	TRUE
SLC25A30_66307_GTGTGTCCCTTACTGCGCAG	SLC25A30	1276	7631.7	1276	7631.7	2.5794	20197000	404570	9.9923	1	8.425e-24	1.685e-23	8.4773e-22	TRUE
RIMBP2_32967_CAACGTGGAGAACTCCACAA	RIMBP2	2145.5	11702	2145.5	11702	2.4469	45665000	914900	9.9912	1	8.429e-24	1.6858e-23	8.4773e-22	TRUE
REXO2_34291_AGGAGTCTGCTGTCGTACAA	REXO2	2115.7	11563	2115.7	11563	2.4498	44627000	895020	9.9861	1	8.8761e-24	1.7752e-23	8.9154e-22	TRUE
KCTD6_64770_GCAACTAACCATCACCACTA	KCTD6	1493.8	8679	1493.8	8679	2.5377	25813000	518150	9.9818	1	9.3298e-24	1.866e-23	9.365e-22	TRUE
C1orf159_41249_GAGGTAGAAGAACCCAGCTA	C1orf159	2787.2	14509	2787.2	14509	2.3796	68699000	1380000	9.9782	1	9.5828e-24	1.9166e-23	9.6127e-22	TRUE
RAB39B_57754_CCTGATCCGCCGCTTCACCG	RAB39B	1057.4	6533.7	1057.4	6533.7	2.6262	14995000	301210	9.9782	1	9.7529e-24	1.9506e-23	9.7707e-22	TRUE
DCK_4572_TTTGAGCTTGCCATTCAGAG	DCK	2173.6	11816	2173.6	11816	2.442	46486000	933830	9.978	1	9.6339e-24	1.9268e-23	9.6577e-22	TRUE
EPHX3_50156_CTGGAACAGGAACATGTAGT	EPHX3	1741.4	9839.9	1741.4	9839.9	2.4977	32793000	659240	9.9743	1	1.0035e-23	2.007e-23	1.0047e-21	TRUE
NPL_51465_GTGAATGGCACAACAGGAGA	NPL	756.84	4966.5	756.84	4966.5	2.7126	8860600	178180	9.9727	1	1.042e-23	2.0839e-23	1.0425e-21	TRUE
EDA_5263_GCAACTCCGAGCGCAACTCT	EDA	739.45	4872.2	739.45	4872.2	2.7184	8539700	171800	9.9706	1	1.0643e-23	2.1287e-23	1.0642e-21	TRUE
FAM208A_32304_ATAAATATAACTATACCTTG	FAM208A	1051.6	6497.4	1051.6	6497.4	2.6261	14828000	298620	9.9656	1	1.1078e-23	2.2156e-23	1.1069e-21	TRUE
CENPA_3025_ATATGTGTTAAATTCACTCG	CENPA	763.46	4997.9	763.46	4997.9	2.7091	8965400	180640	9.9631	1	1.1471e-23	2.2942e-23	1.144e-21	TRUE
CREBBP_3866_CAGGACGGTACTTACGTCTG	CREBBP	3853.7	18949	3853.7	18949	2.2975	113940000	2295700	9.963	1	1.1125e-23	2.2249e-23	1.1109e-21	TRUE
AP5M1_43230_TTCTAGTAGTATTGATGCAA	AP5M1	1401.9	8224.3	1401.9	8224.3	2.5517	23272000	468970	9.9624	1	1.1363e-23	2.2726e-23	1.134e-21	TRUE
MGME1_56302_CAGCGGATGATTCTGGAACT	MGME1	1307.5	7758.7	1307.5	7758.7	2.5681	20809000	420350	9.9503	1	1.2849e-23	2.5698e-23	1.2798e-21	TRUE
ENO3_5598_CTTCCAGAAACTAAGCGTTG	ENO3	2276.3	12246	2276.3	12246	2.4271	49701000	1004000	9.9499	1	1.2764e-23	2.5529e-23	1.2722e-21	TRUE
TPSB2_47817_GATGTCCGCTCCGATCTGGG	TPSB2	1831.6	10237	1831.6	10237	2.4819	35321000	713690	9.9489	1	1.2938e-23	2.5876e-23	1.2879e-21	TRUE
HOXA3_8638_GGGCATGCTAACGTCATCGG	HOXA3	794.93	5158.8	794.93	5158.8	2.6966	9521500	192460	9.9471	1	1.3448e-23	2.6897e-23	1.3378e-21	TRUE
EFCAB1_49495_CCTTCTCAAACAGCCATCTG	EFCAB1	886.01	5636.4	886.01	5636.4	2.668	11283000	228190	9.9446	1	1.3754e-23	2.7507e-23	1.3673e-21	TRUE
PIP4K2C_50099_AAAGTCCATATCCTTAAGGG	PIP4K2C	1249.5	7469.7	1249.5	7469.7	2.5787	19345000	391460	9.9416	1	1.4036e-23	2.8073e-23	1.3945e-21	TRUE
PDE4A_13516_TCGGTCTTCACCCCAAATCG	PDE4A	1362.1	8016.3	1362.1	8016.3	2.5562	22139000	448260	9.9386	1	1.4439e-23	2.8878e-23	1.4336e-21	TRUE
RANGAP1_15799_GACAACGCATTCGGGCCCGA	RANGAP1	251.73	2020.7	251.73	2020.7	2.9999	1564600	31695	9.9363	1	1.5698e-23	3.1395e-23	1.5565e-21	TRUE
IFITM5_70830_GTATCCCCGCGAGGACACCC	IFITM5	1385.3	8122.7	1385.3	8122.7	2.5509	22696000	460300	9.9305	1	1.5664e-23	3.1327e-23	1.5541e-21	TRUE
CXorf40B_73512_GTGAGCAATGTGGACGGCGA	CXorf40B	3113.5	15837	3113.5	15837	2.3463	80940000	1642100	9.9289	1	1.5707e-23	3.1414e-23	1.5565e-21	TRUE
TAS2R1_37377_ATAGAAAACGCCGAGCCATG	TAS2R1	4755.5	22500	4755.5	22500	2.242	157430000	3194300	9.9282	1	1.5752e-23	3.1504e-23	1.5599e-21	TRUE
TNFAIP8L2_49427_ACCAAAGCTAAGTGCCGTCA	TNFAIP8L2	1533.5	8828.9	1533.5	8828.9	2.5246	26611000	539960	9.9281	1	1.6003e-23	3.2005e-23	1.5837e-21	TRUE
RTP4_47387_AATACTATGGAAATGGCACG	RTP4	3292.3	16580	3292.3	16580	2.3319	88286000	1792700	9.9246	1	1.6391e-23	3.2783e-23	1.6211e-21	TRUE
STK36_35688_GCCCTGAATCAACATAAACA	STK36	1426.7	8317.4	1426.7	8317.4	2.5426	23741000	482080	9.9243	1	1.6655e-23	3.331e-23	1.6451e-21	TRUE
ASZ1_60461_ACACTAGCAGCATACATAAG	ASZ1	7189.1	31727	7189.1	31727	2.1416	301040000	6114600	9.923	1	1.656e-23	3.312e-23	1.6368e-21	TRUE
ZNF266_29147_AAGGTGTGAATGATTAATGA	ZNF266	1753	9850.7	1753	9850.7	2.4897	32787000	666140	9.9216	1	1.7038e-23	3.4075e-23	1.6808e-21	TRUE
GGT5_7103_TACAGGGTATAGTCCCCCAG	GGT5	1844.1	10270	1844.1	10270	2.4769	35501000	721300	9.9215	1	1.7033e-23	3.4066e-23	1.6808e-21	TRUE
TTLL5_31710_GCACTGACTATAACCTAATG	TTLL5	2191.8	11841	2191.8	11841	2.4331	46555000	946150	9.9202	1	1.7218e-23	3.4436e-23	1.6975e-21	TRUE
DUSP22_44646_GTACAAGGCAGCTCTCACCG	DUSP22	2679.6	13972	2679.6	13972	2.382	63759000	1297200	9.9147	1	1.8128e-23	3.6256e-23	1.7861e-21	TRUE
RHBG_45066_GCCTGTACAGAACCCGCGAA	RHBG	721.23	4750	721.23	4750	2.7177	8115600	165210	9.912	1	1.918e-23	3.8361e-23	1.8886e-21	TRUE
CDKN2B_2942_CCGGTCGGGTGAGAGTGGCA	CDKN2B	625.18	4226.4	625.18	4226.4	2.7551	6484400	132010	9.9116	1	1.9357e-23	3.8713e-23	1.9047e-21	TRUE
CTSK_4259_CAGGAAGCAATATAACAACA	CTSK	1753	9835	1753	9835	2.4874	32660000	666140	9.9023	1	2.0661e-23	4.1322e-23	2.0318e-21	TRUE
USP53_40161_CTGGGCAATTCATTAAAACA	USP53	1685.9	9523	1685.9	9523	2.4972	30710000	626560	9.901	1	2.0965e-23	4.1929e-23	2.059e-21	TRUE
ZNF436_51385_GATAGGTCAGAAAGACAATG	ZNF436	5615	25777	5615	25777	2.1985	203250000	4147000	9.9006	1	2.0745e-23	4.1491e-23	2.0388e-21	TRUE
ACOT12_60277_AGCATTCAGCACAAGCATGG	ACOT12	1440.8	8365.8	1440.8	8365.8	2.5368	23977000	489570	9.8971	1	2.1861e-23	4.3722e-23	2.1457e-21	TRUE
PIKFYVE_64738_CCGAATATGATGTACCATGG	PIKFYVE	4795.2	22594	4795.2	22594	2.236	158400000	3236300	9.8939	1	2.2218e-23	4.4435e-23	2.1793e-21	TRUE
ZNF716_73078_CATTTCAAATGTAAAAACGA	ZNF716	356.06	2667.7	356.06	2667.7	2.9019	2671700	54587	9.8939	1	2.3635e-23	4.727e-23	2.3154e-21	TRUE
DPM3_39857_CTTTGGGGACTAGCGATCCT	DPM3	1884.6	10429	1884.6	10429	2.4676	36501000	746380	9.8898	1	2.3385e-23	4.677e-23	2.2923e-21	TRUE
AARS2_45659_AGCAAACTGGGGTCGCCGCG	AARS2	294.79	2286.7	294.79	2286.7	2.9513	1983900	40596	9.8863	1	2.5703e-23	5.1406e-23	2.5116e-21	TRUE
ARHGAP11A_26094_AATTACCGGATGTCTTGGAC	ARHGAP11A	629.32	4239.7	629.32	4239.7	2.7502	6517500	133390	9.8855	1	2.5126e-23	5.0251e-23	2.4568e-21	TRUE
HTR2B_9038_AGCATTCATCAAGATTACAG	HTR2B	1151.8	6953.3	1151.8	6953.3	2.5927	16829000	344480	9.8846	1	2.4904e-23	4.9807e-23	2.4381e-21	TRUE
PRSS2_15042_GAATGAACAGTTCATCAATG	PRSS2	1844.1	10238	1844.1	10238	2.4723	35227000	721300	9.8831	1	2.5019e-23	5.0038e-23	2.4479e-21	TRUE
PGBD3_67100_TACGGGTTGTACAGTTAGGT	PGBD3	375.11	2780.1	375.11	2780.1	2.8865	2892000	59235	9.8816	1	2.6656e-23	5.3313e-23	2.6031e-21	TRUE
DCTN4_38012_AAGACCAGTAAATTTAACAG	DCTN4	693.08	4583.1	693.08	4583.1	2.7235	7566300	155200	9.8745	1	2.7949e-23	5.5899e-23	2.7277e-21	TRUE
DDX10_4662_CATGAACCCAGACATACTCA	DDX10	317.97	2428.2	317.97	2428.2	2.929	2226600	45713	9.8699	1	3.0169e-23	6.0338e-23	2.9406e-21	TRUE
ZCCHC12_64121_ACATGAAGTTGTTCTCGGGG	ZCCHC12	1565	8931.7	1565	8931.7	2.512	27134000	557460	9.8666	1	2.9593e-23	5.9187e-23	2.8863e-21	TRUE
GPR151_60260_TATGACCAATGTAAAAAACG	GPR151	1151	6932.8	1151	6932.8	2.5895	16714000	344090	9.8565	1	3.2941e-23	6.5882e-23	3.2088e-21	TRUE
ANK2_797_AAATGTTAACGCAAAAACCA	ANK2	926.59	5803.3	926.59	5803.3	2.6456	11891000	244800	9.8564	1	3.3162e-23	6.6323e-23	3.2283e-21	TRUE
UHRF1_36571_ACACCCGACTCGCTGACCTG	UHRF1	245.93	1967.5	245.93	1967.5	2.9949	1481900	30558	9.8482	1	3.7918e-23	7.5836e-23	3.6843e-21	TRUE
CD1B_2536_GGTCTGGATAACATGAAAGG	CD1B	3072.9	15561	3072.9	15561	2.3399	77976000	1608600	9.8463	1	3.5834e-23	7.1668e-23	3.4862e-21	TRUE
MFN2_26463_GCGAATTAAGCAGATTACGG	MFN2	342.81	2575.8	342.81	2575.8	2.9059	2493000	51436	9.8456	1	3.8293e-23	7.6587e-23	3.7161e-21	TRUE
POLRMT_14409_ACAAGCCGAGAGGAACGATG	POLRMT	1124.5	6794.9	1124.5	6794.9	2.5941	16077000	331740	9.845	1	3.6948e-23	7.3895e-23	3.5923e-21	TRUE
GPHN_27492_TGCTGCAGTTATATGTGATG	GPHN	3257.5	16323	3257.5	16323	2.3247	85350000	1763000	9.8399	1	3.8167e-23	7.6335e-23	3.7062e-21	TRUE
FLCN_64830_TCACGCCATTCCTACACCAG	FLCN	1093.9	6636.5	1093.9	6636.5	2.5999	15360000	317660	9.8341	1	4.1202e-23	8.2405e-23	3.9959e-21	TRUE
GALR2_23053_CTGGCGCGCCGTCGACCCGG	GALR2	919.13	5752.5	919.13	5752.5	2.6445	11681000	241720	9.831	1	4.2732e-23	8.5463e-23	4.1367e-21	TRUE
Non-Targeting-Control_76846_CGCGACGACTCAACCTAGTC	Non-Targeting-Control	5068.5	23541	5068.5	23541	2.2153	170620000	3530700	9.8308	1	4.1604e-23	8.3207e-23	4.0323e-21	TRUE
DNMT1_4938_GATTTCTGATGAAAAAGACG	DNMT1	1424.2	8240	1424.2	8240	2.5316	23227000	480770	9.8298	1	4.2734e-23	8.5468e-23	4.1367e-21	TRUE
ATP6V1G1_25183_TGAACAGTACCGCCTGCAGA	ATP6V1G1	481.92	3393.2	481.92	3393.2	2.8132	4237800	87756	9.8276	1	4.5161e-23	9.0323e-23	4.3635e-21	TRUE
THADA_47071_AAATAATCATTAGTATCTCG	THADA	1681.8	9444.4	1681.8	9444.4	2.4888	30129000	624140	9.8258	1	4.4313e-23	8.8626e-23	4.2842e-21	TRUE
KIAA0513_25896_TGCTTCACCTACTACCACAT	KIAA0513	3197.9	16056	3197.9	16056	2.3275	82659000	1712600	9.825	1	4.4246e-23	8.8492e-23	4.2804e-21	TRUE
TDP1_43332_AAGCCAATCCTGCTTGTGCA	TDP1	3529.1	17415	3529.1	17415	2.3026	96405000	1999300	9.8202	1	4.6368e-23	9.2736e-23	4.4773e-21	TRUE
TMEM26_65335_GGAAGATGGCTTCTACCCAT	TMEM26	2664.7	13797	2664.7	13797	2.3719	61960000	1285900	9.8168	1	4.8119e-23	9.6238e-23	4.6435e-21	TRUE
PGBD3_67098_GGGTGCAAACAATTTATTCG	PGBD3	1170.9	7006.5	1170.9	7006.5	2.5801	17028000	353470	9.8156	1	4.9446e-23	9.8893e-23	4.7686e-21	TRUE
PIP4K2A_14018_GTTTAAGGAATACTGCCCGA	PIP4K2A	1152.6	6915.8	1152.6	6915.8	2.5839	16607000	344870	9.8137	1	5.0378e-23	1.0076e-22	4.8524e-21	TRUE
MAPK10_14916_CTGCTGTACCAAATGTTGTG	MAPK10	4415.2	20960	4415.2	20960	2.2469	136870000	2842600	9.8134	1	4.9537e-23	9.9073e-23	4.7743e-21	TRUE
NAA50_50940_CTACAATGACAAGTTCTACA	NAA50	343.64	2572.1	343.64	2572.1	2.9004	2483100	51631	9.8074	1	5.5953e-23	1.1191e-22	5.3794e-21	TRUE
PPP2R1A_14614_GAACCTGATGAAAGACTGTG	PPP2R1A	837.98	5322	837.98	5322	2.6655	10053000	209070	9.8066	1	5.4553e-23	1.0911e-22	5.2512e-21	TRUE
WDR91_36363_GCAGACAAACAGAAATGACA	WDR91	940.66	5849.3	940.66	5849.3	2.6352	12047000	250670	9.8041	1	5.5713e-23	1.1143e-22	5.3596e-21	TRUE
VHL_20145_CATACGGGCAGCACGACGCG	VHL	2935.4	14927	2935.4	14927	2.3459	71902000	1497000	9.8011	1	5.6152e-23	1.123e-22	5.3951e-21	TRUE
RAD54L_21929_ATTACAAAGCTTCTTTAGCG	RAD54L	782.51	5029.4	782.51	5029.4	2.6826	9017900	187760	9.8009	1	5.7854e-23	1.1571e-22	5.5483e-21	TRUE
CGRRF1_28866_AGCCTCCTTACATGCTACTG	CGRRF1	4224.7	20185	4224.7	20185	2.2561	127370000	2652300	9.8002	1	5.6456e-23	1.1291e-22	5.4209e-21	TRUE
BCAM_10871_CAGAGTGGAGGATTACGACG	BCAM	1359.7	7911.1	1359.7	7911.1	2.5398	21461000	446980	9.7992	1	5.7945e-23	1.1589e-22	5.5536e-21	TRUE
TMEM229A_75050_GAAGTAGAGGCGCATCCAGG	TMEM229A	2152.9	11551	2152.9	11551	2.4231	44162000	919900	9.7987	1	5.7738e-23	1.1548e-22	5.5406e-21	TRUE
DCP2_63945_ACACCAGGATTACCTCAGTG	DCP2	6058	27233	6058	27233	2.1682	224190000	4672600	9.7959	1	5.8792e-23	1.1758e-22	5.6313e-21	TRUE
SLC10A4_64938_ATCGTGCAGTTACTACCCCT	SLC10A4	5274.7	24259	5274.7	24259	2.2012	180210000	3759000	9.7918	1	6.1233e-23	1.2247e-22	5.8615e-21	TRUE
NPHP1_12775_TGATGGTTGGTGGATAGCTA	NPHP1	2802.1	14352	2802.1	14352	2.3562	66696000	1391600	9.7905	1	6.2358e-23	1.2472e-22	5.9655e-21	TRUE
SMN2_17786_GATTCCGTGCTGTTCCGGCG	SMN2	524.15	3621.8	524.15	3621.8	2.7863	4797600	100120	9.7898	1	6.5489e-23	1.3098e-22	6.2573e-21	TRUE
CLN6_41221_GGTTCTCACGGACAGACAGG	CLN6	1329.8	7761.1	1329.8	7761.1	2.5441	20681000	431690	9.7884	1	6.452e-23	1.2904e-22	6.1685e-21	TRUE
NELL2_12455_AGCCAAAATGTTGTGCCTAG	NELL2	5423.7	24812	5423.7	24812	2.1935	187950000	3927200	9.7835	1	6.65e-23	1.33e-22	6.35e-21	TRUE
LMAN2_29681_CTAGCCTGCTCACCGTCAGA	LMAN2	4578.3	21531	4578.3	21531	2.2333	143700000	3009300	9.7726	1	7.41e-23	1.482e-22	7.0713e-21	TRUE
SCML1_16872_GGGATCTCGCATGGAAACGT	SCML1	1655.3	9278.8	1655.3	9278.8	2.4862	29059000	608770	9.7708	1	7.6461e-23	1.5292e-22	7.2922e-21	TRUE
POU5F1B_14478_CCCGCCGTATGAGTTATGTG	POU5F1B	1489.7	8502.4	1489.7	8502.4	2.5121	24589000	515890	9.7636	1	8.2258e-23	1.6452e-22	7.8401e-21	TRUE
NCDN_31893_TAGATGCCAAAACTCGGCGG	NCDN	1691.7	9438.4	1691.7	9438.4	2.4794	30006000	629940	9.7603	1	8.4691e-23	1.6938e-22	8.0671e-21	TRUE
ARID2_64452_TTTACTACTTGCTAATGCCG	ARID2	491.03	3424.7	491.03	3424.7	2.7996	4303100	90372	9.7586	1	8.9309e-23	1.7862e-22	8.4861e-21	TRUE
USP35_45838_TCAAGGAGGACTCGAACTCG	USP35	5287.9	24245	5287.9	24245	2.1967	179680000	3773900	9.7583	1	8.5299e-23	1.706e-22	8.12e-21	TRUE
ARF6_1093_CCAAGGTCTCATCTTCGTAG	ARF6	1225.5	7237.5	1225.5	7237.5	2.5611	18072000	379710	9.7564	1	8.865e-23	1.773e-22	8.4338e-21	TRUE
MRPL1_48344_AGGCACTAGTCTGATACAGA	MRPL1	2270.5	12025	2270.5	12025	2.4044	47575000	1000000	9.7544	1	8.9371e-23	1.7874e-22	8.4868e-21	TRUE
PYGB_15611_GAAAGATAATAAATGCGCTG	PYGB	979.58	6021	979.58	6021	2.6185	12708000	267140	9.754	1	9.1309e-23	1.8262e-22	8.6655e-21	TRUE
IL11RA_9491_GTACCGGATTAATGTGACTG	IL11RA	4287.6	20358	4287.6	20358	2.2471	129130000	2714600	9.7538	1	8.9276e-23	1.7855e-22	8.4861e-21	TRUE
ATP13A1_45076_GCATCCCTGTAGAAACACAC	ATP13A1	288.99	2223.9	288.99	2223.9	2.9396	1871900	39352	9.7537	1	9.5925e-23	1.9185e-22	9.0925e-21	TRUE
PALM2-AKAP2_73327_GGTGGTCTCGGATTAGTCAG	PALM2-AKAP2	3521.7	17287	3521.7	17287	2.295	94736000	1992700	9.751	1	9.1908e-23	1.8382e-22	8.717e-21	TRUE
CREB3L4_62012_TAGACAACCTCATAGAGCAT	CREB3L4	577.15	3903.5	577.15	3903.5	2.7556	5532400	116450	9.7477	1	9.8849e-23	1.977e-22	9.3581e-21	TRUE
IFT74_50835_ACAACTAGCAGACTACAACA	IFT74	587.91	3962.8	587.91	3962.8	2.7508	5694900	119880	9.7474	1	9.9031e-23	1.9806e-22	9.3639e-21	TRUE
CCNT1_2517_AAAACAAAAGCAGATGACCG	CCNT1	1946.7	10582	1946.7	10582	2.4419	37287000	785370	9.7444	1	9.8821e-23	1.9764e-22	9.3581e-21	TRUE
ASTE1_36321_GACAGACATAAGTACCACAC	ASTE1	1485.5	8468.5	1485.5	8468.5	2.5103	24381000	513640	9.7435	1	1.0029e-22	2.0058e-22	9.4772e-21	TRUE
ZFP1_63494_CAGAATATTCTACTCCACTG	ZFP1	5836.1	26288	5836.1	26288	2.1712	209150000	4406500	9.7431	1	9.897e-23	1.9794e-22	9.3639e-21	TRUE
RASL12_38360_CAGGCAAGTCACCAAGGCAG	RASL12	966.33	5946	966.33	5946	2.6201	12399000	261490	9.7381	1	1.0682e-22	2.1364e-22	1.0088e-20	TRUE
SUMO2_17811_CATGGCCGACGAAAAGCCCA	SUMO2	273.26	2121.1	273.26	2121.1	2.9519	1707200	36046	9.7326	1	1.183e-22	2.366e-22	1.1145e-20	TRUE
BTBD17_71027_GCTGTGCCGGTGGGATCATG	BTBD17	2199.3	11689	2199.3	11689	2.4095	45026000	951210	9.7299	1	1.1379e-22	2.2758e-22	1.074e-20	TRUE
IL5RA_9431_TGGGGAGAAATATCGCATGC	IL5RA	2904	14707	2904	14707	2.34	69658000	1471900	9.7289	1	1.1444e-22	2.2889e-22	1.0795e-20	TRUE
ADIRF_29727_AGCGGCAGCTCAGCAAGTGG	ADIRF	199.56	1643.4	199.56	1643.4	3.0355	1042300	22026	9.7286	1	1.25e-22	2.5e-22	1.1762e-20	TRUE
ARSJ_49486_TTAAGGTATCAGATACACAC	ARSJ	1122	6715.1	1122	6715.1	2.5803	15641000	330590	9.7277	1	1.1793e-22	2.3586e-22	1.1117e-20	TRUE
LSS_10823_GGCGCTCACCATATACCACG	LSS	1460.7	8337.9	1460.7	8337.9	2.5122	23648000	500220	9.7238	1	1.2174e-22	2.4347e-22	1.1462e-20	TRUE
PGPEP1L_61481_ACACAGCTCGTCGTGCATGT	PGPEP1L	9188.8	38323	9188.8	38323	2.0601	424400000	8991800	9.7158	1	1.2921e-22	2.5842e-22	1.2151e-20	TRUE
MS4A7_46525_CCTGTTGATTTCAAGTCTGG	MS4A7	1094.7	6573.6	1094.7	6573.6	2.5851	15009000	318040	9.7153	1	1.3319e-22	2.6637e-22	1.2509e-20	TRUE
ADAM11_11268_TGGGAACTTGACTTACATCG	ADAM11	796.58	5065.6	796.58	5065.6	2.6673	9112500	193090	9.7152	1	1.3453e-22	2.6907e-22	1.2613e-20	TRUE
PRCC_14719_GGTGACAAAGCAGATCACGC	PRCC	1279.3	7470.9	1279.3	7470.9	2.545	19168000	406220	9.7144	1	1.3384e-22	2.6767e-22	1.2563e-20	TRUE
SERPINB7_22749_AGAGAGATGGATGACAATCA	SERPINB7	2407.1	12578	2407.1	12578	2.385	51720000	1096200	9.7142	1	1.3255e-22	2.651e-22	1.2457e-20	TRUE
VPS41_35504_CAAGACTTTACTTAAAACCC	VPS41	1321.6	7672.8	1321.6	7672.8	2.5366	20169000	427470	9.7142	1	1.3409e-22	2.6817e-22	1.2579e-20	TRUE
PRAMEF9_69500_TTTGGAGGCAGTGCAGCTTG	PRAMEF9	3947.3	18942	3947.3	18942	2.2624	112420000	2383900	9.7117	1	1.351e-22	2.7019e-22	1.2658e-20	TRUE
THRB_19171_ATCCTCACCTCACAAAACAT	THRB	422.3	3015.9	422.3	3015.9	2.8333	3363400	71336	9.7107	1	1.4389e-22	2.8778e-22	1.3466e-20	TRUE
USPL1_27360_GTCCTGTGAAAGAGTACGAG	USPL1	630.97	4184.1	630.97	4184.1	2.7273	6312300	133940	9.7086	1	1.4467e-22	2.8933e-22	1.353e-20	TRUE
VSNL1_20198_ATGAGCATGAACTCAAGCAG	VSNL1	2080.1	11141	2080.1	11141	2.4206	41051000	871470	9.7062	1	1.4374e-22	2.8748e-22	1.346e-20	TRUE
NPHS2_20961_AGAGTAATTATATTCCGACT	NPHS2	2932.9	14798	2932.9	14798	2.3346	70388000	1495000	9.7038	1	1.4642e-22	2.9285e-22	1.3686e-20	TRUE
ELOVL4_18392_CTTAATTCCAATCCACCACA	ELOVL4	857.03	5372.8	857.03	5372.8	2.6468	10196000	216580	9.7034	1	1.5079e-22	3.0159e-22	1.4078e-20	TRUE
EIF2S2_23331_GAAATACTAGAGAAAGATGA	EIF2S2	772.57	4935	772.57	4935	2.6738	8663100	184030	9.703	1	1.5188e-22	3.0376e-22	1.4171e-20	TRUE
ANKRD37_70144_GCAAGCAAGGCCGCTTCCTG	ANKRD37	4514.5	21160	4514.5	21160	2.2284	138530000	2943700	9.7017	1	1.4895e-22	2.979e-22	1.3914e-20	TRUE
HACE1_45745_TACCTGCAAGCAAAGTACAA	HACE1	1310	7606.3	1310	7606.3	2.5368	19822000	421600	9.697	1	1.5868e-22	3.1736e-22	1.4796e-20	TRUE
KNOP1_72209_ACCTCCCCAGACCCTAGACA	KNOP1	764.29	4887.9	764.29	4887.9	2.6754	8502000	180950	9.694	1	1.6594e-22	3.3189e-22	1.5464e-20	TRUE
PILRB_36988_TCCTCAGGATCTCAAACCTG	PILRB	402.43	2895	402.43	2895	2.8437	3106500	66142	9.6919	1	1.7338e-22	3.4677e-22	1.6138e-20	TRUE
PSMA8_61181_AGTAATAAACAGAGCCCGTG	PSMA8	4107.9	19539	4107.9	19539	2.2496	119070000	2538100	9.6863	1	1.733e-22	3.466e-22	1.6138e-20	TRUE
LHFPL3_70525_CTACTGGATAGGCGACGGCG	LHFPL3	2165.3	11497	2165.3	11497	2.408	43536000	928250	9.6852	1	1.765e-22	3.5301e-22	1.6419e-20	TRUE
TM9SF1_28444_CCAGCGCACGCTATAAGTGT	TM9SF1	2010.5	10811	2010.5	10811	2.4263	38724000	826140	9.6822	1	1.8186e-22	3.6371e-22	1.6906e-20	TRUE
[truncated: 75,775 more rows]

## Sheet: sgRNA Counts
sgRNA	Gene	T2 (Control, unsorted)	Tscreen (mPT Agonists & FACS)
[truncated: 77,441 more rows]
